# Supplementary material for: UPF1 plays critical roles in early B cell development
Source: Nat Commun. 2024 Jul 9;15:5765. doi: 10.1038/s41467-024-50032-6 (PMC11233602; doi:10.1038/s41467-024-50032-6)
Supplement: Supplementary file 4 — Supplementary Data 1 [file 41467_2024_50032_MOESM4_ESM.xlsx]

## Sheet: Sheet1
ENTREZID	ENSEMBL	SYMBOL	GENENAME	AveExpr	t	P.Value	adj.P.Val	B	log10P	logFC
13198	ENSMUSG00000025408	Ddit3	DNA-damage inducible transcript 3	5.06207	25.7883	3.27545e-16	3.93296e-13	26.9363	15.4847	3.41043
17873	ENSMUSG00000015312	Gadd45b	growth arrest and DNA-damage-inducible 45 beta	3.83631	12.5202	1.31958e-10	6.23644e-09	14.5652	9.87957	2.11347
229512	ENSMUSG00000001415	Smg5	Smg-5 homolog, nonsense mediated mRNA decay factor (C. elegans)	7.49448	11.2396	8.07855e-10	2.55206e-08	12.3497	9.09267	0.92022
14455	ENSMUSG00000053332	Gas5	growth arrest specific 5	9.49317	18.5965	1.31053e-08	2.37452e-07	10.4216	7.88255	2.3346
107503	ENSMUSG00000038539	Atf5	activating transcription factor 5	4.53657	13.5961	3.21526e-11	2.10576e-09	15.959	10.4928	1.85884
11911	ENSMUSG00000042406	Atf4	activating transcription factor 4	6.94092	15.3048	4.08502e-12	4.53268e-10	17.8458	11.3888	1.36854
13197	ENSMUSG00000036390	Gadd45a	growth arrest and DNA-damage-inducible 45 alpha	2.74788	0.9936	0.332947	0.422389	-6.34695	0.477626	0.237581
17858	ENSMUSG00000023341	Mx2	MX dynamin-like GTPase 2	3.08304	10.336	2.57282e-07	2.80151e-06	7.18536	6.58959	5.10486
71776	ENSMUSG00000017713	Tha1	threonine aldolase 1	-1.32204	7.64776	3.32434e-07	3.43592e-06	5.73391	6.47829	4.88068
630499	ENSMUSG00000067203	H2-K2	histocompatibility 2, K region locus 2	2.88259	12.642	1.34485e-10	6.24773e-09	13.9651	9.87133	4.65203
360213	ENSMUSG00000042766	Trim46	tripartite motif-containing 46	-0.221049	6.67761	2.23447e-06	1.69683e-05	4.37531	5.65083	4.47766
16199	ENSMUSG00000020279	Il9r	interleukin 9 receptor	-2.05578	5.78877	1.42902e-05	7.98419e-05	2.76725	4.84496	4.4309
22410	ENSMUSG00000022996	Wnt10b	wingless-type MMTV integration site family, member 10B	-1.63686	5.88938	1.15247e-05	6.65796e-05	2.96796	4.93837	4.25138
228775	ENSMUSG00000032715	Trib3	tribbles pseudokinase 3	2.22427	11.3205	7.17192e-10	2.32585e-08	12.3317	9.14436	3.97241
17957	ENSMUSG00000027438	Napb	N-ethylmaleimide sensitive fusion protein attachment protein beta	1.19051	7.73531	2.81667e-07	3.02533e-06	6.75707	6.55026	3.68202
207839	ENSMUSG00000037280	Galnt6	polypeptide N-acetylgalactosaminyltransferase 6	2.49869	11.315	7.22941e-10	2.33884e-08	12.5542	9.1409	3.50264
19296	ENSMUSG00000097039	Pvt1	Pvt1 oncogene	4.22136	18.2594	1.76948e-13	4.09605e-11	20.8278	12.7522	3.49706
12552	ENSMUSG00000031673	Cdh11	cadherin 11	-0.227676	4.78986	0.000133217	0.00053247	1.10741	3.87544	3.429
433638	ENSMUSG00000074342	I830077J02Rik	RIKEN cDNA I830077J02 gene	-2.05394	4.83077	0.000117213	0.00047688	1.05169	3.93102	3.41852
17857	ENSMUSG00000000386	Mx1	MX dynamin-like GTPase 1	1.72083	7.74546	2.90503e-07	3.09547e-06	6.91344	6.53685	3.30289
338369	ENSMUSG00000050270	Tmem220	transmembrane protein 220	-2.10834	4.70645	0.000154999	0.000606002	0.81934	3.80967	3.29891
81703	ENSMUSG00000034271	Jdp2	Jun dimerization protein 2	1.84604	8.5338	6.51154e-08	8.92081e-07	8.31057	7.18632	3.24495
112418	ENSMUSG00000032611	1700102P08Rik	RIKEN cDNA 1700102P08 gene	0.424092	5.85975	1.22767e-05	6.99901e-05	3.29419	4.91092	3.23588
83771	ENSMUSG00000029072	Tas1r3	taste receptor, type 1, member 3	3.50636	14.9044	6.50592e-12	6.47026e-10	17.2953	11.1867	3.19331
23959	ENSMUSG00000032420	Nt5e	5' nucleotidase, ecto	0.368945	6.36095	4.27724e-06	2.90178e-05	4.2036	5.36884	3.14486
117160	ENSMUSG00000034714	Ttyh2	tweety family member 2	0.0559739	5.20999	5.03874e-05	0.000231599	2.01496	4.29768	2.84904
55963	ENSMUSG00000020142	Slc1a4	solute carrier family 1 (glutamate/neutral amino acid transporter), member 4	3.64465	14.4003	1.18676e-11	1.00435e-09	16.8275	10.9256	2.7838
70807	ENSMUSG00000002910	Arrdc2	arrestin domain containing 2	3.22987	12.5588	1.25231e-10	5.98975e-09	14.5095	9.90229	2.76959
320360	ENSMUSG00000048330	Ric3	RIC3 acetylcholine receptor chaperone	0.635384	5.90928	1.10462e-05	6.41742e-05	3.45381	4.95679	2.76875
230863	ENSMUSG00000045349	Sh2d5	SH2 domain containing 5	4.01435	14.8778	6.7123e-12	6.62642e-10	17.4489	11.1731	2.75483
100503823	NA	Gm16973	predicted gene, 16973	5.10238	19.0137	8.53804e-14	2.2695e-11	21.8145	13.0686	2.75036
380711	ENSMUSG00000038807	Rap1gap2	RAP1 GTPase activating protein 2	1.2169	6.77344	1.84067e-06	1.44943e-05	5.17107	5.73503	2.68441
233878	ENSMUSG00000030683	Sez6l2	seizure related 6 homolog like 2	2.21431	9.26221	1.83773e-08	3.14712e-07	9.61657	7.73572	2.61345
74396	ENSMUSG00000087396	4933407K13Rik	RIKEN cDNA 4933407K13 gene	3.37605	12.3663	1.62761e-10	7.28411e-09	14.3035	9.78845	2.57742
547150	ENSMUSG00000071796	6820431F20Rik	cadherin 11 pseudogene	4.0725	14.9811	5.94605e-12	6.09402e-10	17.5867	11.2258	2.5462
100861634	ENSMUSG00000095403	Gm21092	cadherin 11 pseudogene	3.124	11.9459	2.91874e-10	1.12931e-08	13.7048	9.5348	2.53991
100503884	ENSMUSG00000045790	Ccdc149	coiled-coil domain containing 149	1.02075	5.49319	2.70707e-05	0.000137151	2.68129	4.5675	2.49534
50723	ENSMUSG00000000732	Icosl	icos ligand	0.736422	4.97436	8.50123e-05	0.000361997	1.61632	4.07052	2.48414
110557	ENSMUSG00000073409	H2-Q6	histocompatibility 2, Q region locus 6	6.26033	25.6896	3.51524e-16	3.93296e-13	27.2836	15.454	2.38146
50930	ENSMUSG00000005824	Tnfsf14	tumor necrosis factor (ligand) superfamily, member 14	-1.64045	3.18813	0.00485689	0.0117578	-1.98731	2.31364	2.36313
18426	ENSMUSG00000024922	Ovol1	ovo like zinc finger 1	0.491456	5.38902	3.3987e-05	0.000165841	2.43871	4.46869	2.35101
15024	ENSMUSG00000079491	H2-T10	histocompatibility 2, T region locus 10	5.53064	19.4067	5.90118e-14	1.72237e-11	22.2166	13.2291	2.26815
100163	ENSMUSG00000037366	Pafah2	platelet-activating factor acetylhydrolase 2	1.25855	5.94151	1.03143e-05	6.06833e-05	3.59253	4.98656	2.25648
14605	ENSMUSG00000031431	Tsc22d3	TSC22 domain family, member 3	6.72978	6.68336	0.00167696	0.0047053	-1.20367	2.77548	2.254
320148	ENSMUSG00000043740	B430306N03Rik	RIKEN cDNA B430306N03 gene	1.09418	5.1137	6.23547e-05	0.000278501	1.90641	4.20513	2.24756
66573	ENSMUSG00000042156	Dzip1	DAZ interacting protein 1	2.16027	6.88432	1.47311e-06	1.20745e-05	5.45718	5.83177	2.23823
71532	ENSMUSG00000070476	Fam217b	family with sequence similarity 217, member B	-1.62527	3.04133	0.00673611	0.0155634	-2.25576	2.17159	2.22576
74637	ENSMUSG00000005951	Shpk	sedoheptulokinase	1.23403	5.57428	2.26959e-05	0.000117651	2.85334	4.64405	2.21669
18439	ENSMUSG00000029468	P2rx7	purinergic receptor P2X, ligand-gated ion channel, 7	0.833464	5.42176	3.16376e-05	0.000156452	2.53209	4.4998	2.21618
56517	ENSMUSG00000063652	Slc22a21	solute carrier family 22 (organic cation transporter), member 21	0.568875	4.90027	0.000100315	0.000416847	1.46195	3.99863	2.21195
56289	ENSMUSG00000010067	Rassf1	Ras association (RalGDS/AF-6) domain family member 1	5.32988	19.4782	5.52168e-14	1.68164e-11	22.2753	13.2579	2.20638
27218	ENSMUSG00000015316	Slamf1	signaling lymphocytic activation molecule family member 1	-0.333064	3.73403	0.00141317	0.00406019	-0.925644	2.8498	2.16485
271305	ENSMUSG00000016624	Phf21b	PHD finger protein 21B	1.05109	4.71433	0.000152271	0.000596734	1.07026	3.81738	2.0979
18356	ENSMUSG00000040328	Olfr56	olfactory receptor 56	-0.121291	3.84515	0.00109707	0.00326952	-0.703512	2.95977	2.07619
74684	ENSMUSG00000022543	4930451G09Rik	RIKEN cDNA 4930451G09 gene	1.18339	4.95678	8.8415e-05	0.000374822	1.57442	4.05347	2.07547
320237	ENSMUSG00000054850	Smim10l2a	small integral membrane protein 10 like 2A	-1.4213	2.68469	0.0146944	0.0303566	-2.89403	1.83285	2.07181
105278	ENSMUSG00000021483	Cdk20	cyclin-dependent kinase 20	1.77894	6.87521	1.5002e-06	1.22591e-05	5.43546	5.82385	2.07017
214763	ENSMUSG00000032344	Cgas	cyclic GMP-AMP synthase	1.40423	5.57926	2.24521e-05	0.000116929	2.86271	4.64874	2.05895
270152	ENSMUSG00000048534	Jaml	junction adhesion molecule like	0.790555	4.97909	8.41204e-05	0.000358768	1.62867	4.0751	2.04482
382686	NA	3110053B16Rik	RIKEN cDNA 3110053B16 gene	0.189096	3.68212	0.00159045	0.00449733	-1.0473	2.79848	2.01681
11639	ENSMUSG00000028527	Ak4	adenylate kinase 4	-0.44065	3.37414	0.0031973	0.00821567	-1.63844	2.49522	2.00895
100415915	ENSMUSG00000085112	A530072M11Rik	RIKEN cDNA gene A530072M11	-0.80173	2.67989	0.0149663	0.0307998	-2.93964	1.82489	1.99638
57436	ENSMUSG00000030161	Gabarapl1	gamma-aminobutyric acid (GABA) A receptor-associated protein-like 1	3.80772	10.9755	1.19691e-09	3.47078e-08	12.3888	8.92194	1.96897
18823	ENSMUSG00000031425	Plp1	proteolipid protein (myelin) 1	2.17008	7.12157	9.19697e-07	8.17197e-06	5.91093	6.03636	1.96593
74747	ENSMUSG00000020108	Ddit4	DNA-damage-inducible transcript 4	4.59354	3.76898	0.0155381	0.03183	-3.40376	1.8086	1.93825
100503974	NA	NA	NA	2.11542	6.63559	2.43361e-06	1.81018e-05	4.97086	5.61375	1.93441
544678	ENSMUSG00000078490	Cfap74	cilia and flagella associated protein 74	-0.157891	3.00648	0.00735758	0.01674	-2.38437	2.13326	1.93029
72318	ENSMUSG00000018008	Cyth4	cytohesin 4	4.64673	14.1371	1.63594e-11	1.28445e-09	16.63	10.7862	1.92111
75729	ENSMUSG00000042564	Fam227a	family with sequence similarity 227, member A	2.2321	7.25981	7.01407e-07	6.51251e-06	6.172	6.15403	1.90795
211064	ENSMUSG00000079036	Alkbh1	alkB homolog 1, histone H2A dioxygenase	5.77356	19.0035	8.62091e-14	2.2695e-11	21.8406	13.0644	1.89644
71583	ENSMUSG00000054951	9130008F23Rik	RIKEN cDNA 9130008F23 gene	-0.568658	3.13726	0.00544154	0.0129559	-2.09527	2.26428	1.89331
17769	ENSMUSG00000029009	Mthfr	methylenetetrahydrofolate reductase	4.94307	13.6033	3.18614e-11	2.09692e-09	15.9435	10.4967	1.86761
102774	ENSMUSG00000025235	Bbs4	Bardet-Biedl syndrome 4 (human)	3.67348	9.32072	1.66488e-08	2.9181e-07	9.77192	7.77862	1.83957
381605	ENSMUSG00000039813	Tbc1d2	TBC1 domain family, member 2	2.25054	6.15268	6.60324e-06	4.17677e-05	3.98902	5.18024	1.82931
244416	ENSMUSG00000046794	Ppp1r3b	protein phosphatase 1, regulatory subunit 3B	2.69357	8.03014	1.62426e-07	1.89628e-06	7.58439	6.78935	1.81869
98870	ENSMUSG00000035875	AI182371	expressed sequence AI182371	-0.0446721	2.94019	0.00851116	0.0190071	-2.52706	2.07001	1.80896
320495	ENSMUSG00000064065	Ipcef1	interaction protein for cytohesin exchange factors 1	5.37875	15.6841	2.65404e-12	3.42626e-10	18.4153	11.5761	1.78885
23936	ENSMUSG00000022594	Lynx1	Ly6/neurotoxin 1	4.09491	11.0105	1.1357e-09	3.30757e-08	12.4183	8.94474	1.72716
14766	ENSMUSG00000031785	Adgrg1	adhesion G protein-coupled receptor G1	8.38895	17.4236	1.10831e-11	9.60007e-10	17.007	10.9553	1.72178
56812	ENSMUSG00000026203	Dnajb2	DnaJ heat shock protein family (Hsp40) member B2	3.49033	9.71913	8.58834e-09	1.68578e-07	10.4441	8.06609	1.71483
105193	ENSMUSG00000044231	Nhlrc1	NHL repeat containing 1	0.321563	3.54926	0.00215101	0.00583659	-1.33492	2.66736	1.71316
13115	ENSMUSG00000006724	Cyp27b1	cytochrome P450, family 27, subfamily b, polypeptide 1	-0.902624	2.26591	0.0355488	0.0647332	-3.65495	1.44918	1.71088
231842	ENSMUSG00000050022	Amz1	archaelysin family metallopeptidase 1	0.0778752	3.62756	0.00180057	0.00500195	-1.15631	2.74459	1.6968
210004	ENSMUSG00000046605	B3gntl1	UDP-GlcNAc:betaGal beta-1,3-N-acetylglucosaminyltransferase-like 1	3.97149	9.9908	5.52672e-09	1.16669e-07	10.8418	8.25753	1.692
58894	ENSMUSG00000107476	Zfp862-ps	zinc finger protein 862, pseudogene	3.87372	10.1175	4.51277e-09	1.00981e-07	11.0547	8.34556	1.6817
319734	ENSMUSG00000041460	Cacna2d4	calcium channel, voltage-dependent, alpha 2/delta subunit 4	1.95924	5.53921	2.44917e-05	0.00012589	2.73826	4.61098	1.67927
59053	ENSMUSG00000022554	Hgh1	HGH1 homolog	5.80982	15.3171	4.02814e-12	4.50681e-10	17.9582	11.3949	1.664
68789	ENSMUSG00000085492	Trmt61b	tRNA methyltransferase 61B	2.69393	7.22438	7.51667e-07	6.89807e-06	6.07506	6.12397	1.64093
77799	ENSMUSG00000027636	Sla2	Src-like-adaptor 2	0.698572	4.03433	0.000712629	0.00224437	-0.353487	3.14714	1.62708
14312	ENSMUSG00000024335	Brd2	bromodomain containing 2	9.12534	24.1361	1.10765e-15	7.93555e-13	26.1458	14.9556	1.62469
72615	ENSMUSG00000022515	Anks3	ankyrin repeat and sterile alpha motif domain containing 3	5.45516	16.0965	1.6776e-12	2.37089e-10	18.8698	11.7753	1.62052
216505	ENSMUSG00000034614	Pik3ip1	phosphoinositide-3-kinase interacting protein 1	4.67745	9.04766	1.3918e-07	1.66554e-06	7.64691	6.85642	1.60826
675812	ENSMUSG00000023284	Zfp605	zinc finger protein 605	3.5865	8.95796	3.09241e-08	4.81097e-07	9.1551	7.5097	1.59968
212531	ENSMUSG00000032261	Sh3bgrl2	SH3 domain binding glutamic acid-rich protein like 2	1.60254	4.72969	0.000147097	0.000579155	1.04497	3.8324	1.57716
13645	ENSMUSG00000028017	Egf	epidermal growth factor	2.93969	7.42261	5.11467e-07	4.97967e-06	6.4291	6.29118	1.57331
76166	ENSMUSG00000073733	Cplane2	ciliogenesis and planar polarity effector 2	2.22317	5.91779	1.08481e-05	6.31324e-05	3.49921	4.96465	1.57053
239554	ENSMUSG00000016552	Foxred2	FAD-dependent oxidoreductase domain containing 2	5.00238	12.9671	7.25604e-11	3.94412e-09	15.0981	10.1393	1.56321
277010	ENSMUSG00000044345	Marveld1	MARVEL (membrane-associating) domain containing 1	0.3799	2.91227	0.00904772	0.0200189	-2.64185	2.04346	1.56071
11841	ENSMUSG00000062421	Arf2	ADP-ribosylation factor 2	5.91185	15.2314	4.44564e-12	4.77498e-10	17.8457	11.3521	1.53426
232232	ENSMUSG00000034245	Hdac11	histone deacetylase 11	3.33483	7.96853	1.82055e-07	2.09091e-06	7.40909	6.7398	1.52281
217038	ENSMUSG00000018405	Mrm1	mitochondrial rRNA methyltransferase 1	5.16836	13.3311	4.51312e-11	2.76681e-09	15.5612	10.3455	1.52173
276905	ENSMUSG00000057219	Armc7	armadillo repeat containing 7	2.91227	6.9215	1.36758e-06	1.1327e-05	5.45421	5.86405	1.52051
74039	ENSMUSG00000058099	Nfam1	Nfat activating molecule with ITAM motif 1	2.22674	5.00629	7.91718e-05	0.000340802	1.55162	4.10143	1.51654
72446	ENSMUSG00000032841	Prr5l	proline rich 5 like	-0.559259	2.10579	0.0495977	0.0859667	-3.97252	1.30454	1.5163
20779	ENSMUSG00000027646	Src	Rous sarcoma oncogene	-0.142572	2.9312	0.00859155	0.0191548	-2.53305	2.06593	1.4973
56318	ENSMUSG00000032561	Acpp	acid phosphatase, prostate	1.41861	4.06725	0.000661103	0.00210381	-0.370663	3.17973	1.49433
641454	ENSMUSG00000084803	5830444B04Rik	RIKEN cDNA 5830444B04 gene	-0.34722	2.65554	0.0156443	0.0320231	-3.03303	1.80565	1.48357
69499	ENSMUSG00000025264	Tsr2	TSR2 20S rRNA accumulation	5.38953	13.8855	2.23393e-11	1.62949e-09	16.2514	10.6509	1.47295
218215	ENSMUSG00000038068	Rnf144b	ring finger protein 144B	1.27327	3.69771	0.001535	0.00436536	-1.14647	2.81389	1.46485
213208	ENSMUSG00000044244	Il20rb	interleukin 20 receptor beta	2.27396	5.79215	1.41871e-05	7.93317e-05	3.22687	4.84811	1.46452
16154	ENSMUSG00000032089	Il10ra	interleukin 10 receptor, alpha	4.18821	6.17395	5.31122e-05	0.000242134	1.87367	4.27481	1.45636
67287	ENSMUSG00000025237	Parp6	poly (ADP-ribose) polymerase family, member 6	5.30123	13.6198	3.11999e-11	2.07371e-09	15.9201	10.5058	1.44819
58182	ENSMUSG00000049409	Prokr1	prokineticin receptor 1	-1.01462	2.0202	0.0577389	0.0979534	-4.04173	1.23853	1.44555
97130	ENSMUSG00000050390	C77080	expressed sequence C77080	1.72009	4.63165	0.000183474	0.000699213	0.812199	3.73642	1.43429
231287	ENSMUSG00000046808	Atp10d	ATPase, class V, type 10D	5.3108	14.0056	1.92419e-11	1.45136e-09	16.4092	10.7158	1.42379
54128	ENSMUSG00000022711	Pmm2	phosphomannomutase 2	5.96899	15.2228	4.49009e-12	4.78444e-10	17.8276	11.3477	1.41307
381318	ENSMUSG00000062510	Nsl1	NSL1, MIS12 kinetochore complex component	6.95438	16.3257	1.30576e-12	2.06248e-10	19.0146	11.8841	1.40987
110351	ENSMUSG00000041351	Rap1gap	Rap1 GTPase-activating protein	-1.22705	1.67824	0.11071	0.169467	-4.51707	0.955813	1.40829
67916	ENSMUSG00000028517	Plpp3	phospholipid phosphatase 3	1.93666	4.89725	0.000100995	0.000419152	1.35664	3.9957	1.40395
245050	ENSMUSG00000038233	Gask1a	golgi associated kinase 1A	1.45059	3.79778	0.00122213	0.00358027	-0.963844	2.91288	1.39968
74646	ENSMUSG00000039911	Spsb1	splA/ryanodine receptor domain and SOCS box containing 1	0.377546	2.98603	0.00761323	0.0172515	-2.49302	2.11843	1.39727
30935	ENSMUSG00000060519	Tor3a	torsin family 3, member A	5.18744	12.981	7.12487e-11	3.91414e-09	15.0917	10.1472	1.39718
270198	ENSMUSG00000025648	Pfkfb4	6-phosphofructo-2-kinase/fructose-2,6-biphosphatase 4	2.213	4.3397	0.000365847	0.00126464	0.0584088	3.4367	1.39243
11610	ENSMUSG00000029007	Agtrap	angiotensin II, type I receptor-associated protein	5.37398	12.8779	8.16573e-11	4.28254e-09	14.9311	10.088	1.3801
68108	NA	Snhg17	small nucleolar RNA host gene 17	5.29531	13.1549	5.67176e-11	3.28229e-09	15.311	10.2463	1.36958
100465	ENSMUSG00000028709	Mob3c	MOB kinase activator 3C	3.36495	6.16387	6.86029e-06	4.32221e-05	3.76782	5.16366	1.36203
21339	ENSMUSG00000072258	Taf1a	TATA-box binding protein associated factor, RNA polymerase I, A	5.04437	10.2912	3.42761e-09	8.01727e-08	11.1601	8.46501	1.35438
69170	ENSMUSG00000101970	Chaserr	CHD2 adjacent suppressive regulatory RNA	6.44596	9.44672	9.26783e-07	8.20778e-06	5.73486	6.03302	1.34358
245269	ENSMUSG00000095930	Nim1k	NIM1 serine/threonine protein kinase	3.00248	6.41507	3.82437e-06	2.6467e-05	4.41033	5.41744	1.34253
230757	ENSMUSG00000073755	5730409E04Rik	RIKEN cDNA 5730409E04Rik gene	-0.552227	2.04848	0.0546347	0.0933216	-4.06456	1.26253	1.33857
56706	ENSMUSG00000027829	Ccnl1	cyclin L1	6.84346	16.2314	1.44701e-12	2.15862e-10	18.9157	11.8395	1.33856
194268	ENSMUSG00000044730	9930104L06Rik	RIKEN cDNA 9930104L06 gene	4.9721	11.8273	3.45137e-10	1.27303e-08	13.5109	9.46201	1.33766
71991	ENSMUSG00000021694	Ercc8	excision repaiross-complementing rodent repair deficiency, complementation group 8	5.12557	10.8545	1.43647e-09	3.9678e-08	12.035	8.8427	1.31692
13340	ENSMUSG00000024891	Slc29a2	solute carrier family 29 (nucleoside transporters), member 2	2.03108	4.92269	9.54113e-05	0.00039981	1.3935	4.0204	1.313
58911	ENSMUSG00000030101	Sumf1	sulfatase modifying factor 1	4.88232	11.625	4.60815e-10	1.61961e-08	13.2274	9.33647	1.30231
74050	ENSMUSG00000113211	4921525O09Rik	RIKEN cDNA 4921525O09 gene	2.24885	4.18529	0.000518617	0.00170702	-0.292635	3.28515	1.29886
234797	ENSMUSG00000031824	6430548M08Rik	RIKEN cDNA 6430548M08 gene	1.70372	3.77154	0.00129743	0.0037745	-1.07128	2.88692	1.29539
319371	ENSMUSG00000078700	D030028A08Rik	RIKEN cDNA D030028A08 gene	4.1909	8.87542	3.56828e-08	5.38894e-07	8.91229	7.44754	1.29392
114604	ENSMUSG00000014039	Prdm15	PR domain containing 15	5.87779	13.5439	3.4359e-11	2.20005e-09	15.7555	10.464	1.29222
74229	ENSMUSG00000025931	Paqr8	progestin and adipoQ receptor family member VIII	1.55756	4.1139	0.000594394	0.00192112	-0.297481	3.22593	1.29166
170756	ENSMUSG00000032754	Slc8b1	solute carrier family 8 (sodium/lithium/calcium exchanger), member B1	3.27565	6.66166	2.30798e-06	1.73986e-05	4.86541	5.63677	1.28985
193813	ENSMUSG00000024150	Mcfd2	multiple coagulation factor deficiency 2	4.57451	8.99193	2.9162e-08	4.58465e-07	9.05007	7.53518	1.28267
20847	ENSMUSG00000040033	Stat2	signal transducer and activator of transcription 2	6.17386	14.1756	1.56047e-11	1.2324e-09	16.533	10.8067	1.28246
100126034	NA	Gm10644	predicted gene 10644	-0.913027	1.38325	0.189267	0.265195	-4.94832	0.722925	1.2754
16194	ENSMUSG00000027947	Il6ra	interleukin 6 receptor, alpha	1.99978	3.44952	0.00302945	0.00784444	-1.91254	2.51864	1.26086
68559	ENSMUSG00000027472	Pdrg1	p53 and DNA damage regulated 1	6.18458	13.8001	2.48562e-11	1.74722e-09	16.0545	10.6046	1.25968
16190	ENSMUSG00000030748	Il4ra	interleukin 4 receptor, alpha	4.20483	8.13867	1.33017e-07	1.60313e-06	7.57211	6.87609	1.24853
229521	ENSMUSG00000068923	Syt11	synaptotagmin XI	1.28927	3.60876	0.00187916	0.00518381	-1.34824	2.72604	1.24824
57773	ENSMUSG00000024037	Wdr4	WD repeat domain 4	6.13308	12.1644	2.15042e-10	8.94561e-09	13.8447	9.66748	1.24465
67291	ENSMUSG00000049957	Ccdc137	coiled-coil domain containing 137	5.09205	10.6002	2.11827e-09	5.4785e-08	11.6402	8.67402	1.23957
70575	ENSMUSG00000013150	Gfod2	glucose-fructose oxidoreductase domain containing 2	2.89445	5.74314	1.57611e-05	8.68314e-05	3.01425	4.80241	1.23894
432770	ENSMUSG00000074824	Rslcan18	regulator of sex-limitation candidate 18	1.57563	3.85607	0.00107007	0.00319547	-0.864189	2.97059	1.23717
67200	ENSMUSG00000030177	Ccdc77	coiled-coil domain containing 77	5.50248	11.7728	3.72934e-10	1.3496e-08	13.3584	9.42837	1.23384
72022	ENSMUSG00000042195	Slc35f2	solute carrier family 35, member F2	4.12295	7.50703	4.3482e-07	4.35338e-06	6.38429	6.36169	1.23075
70005	NA	Znf41-ps	ZNF41, pseudogene	2.82712	5.80498	1.38023e-05	7.7406e-05	3.15784	4.86005	1.2271
23882	ENSMUSG00000021453	Gadd45g	growth arrest and DNA-damage-inducible 45 gamma	0.617934	3.08101	0.00616789	0.0144243	-2.34208	2.20986	1.22419
224656	ENSMUSG00000024220	Zfp523	zinc finger protein 523	4.29642	8.78898	4.14914e-08	6.11486e-07	8.73723	7.38204	1.20592
22213	ENSMUSG00000009293	Ube2g2	ubiquitin-conjugating enzyme E2G 2	6.29276	13.9248	2.12708e-11	1.56913e-09	16.2025	10.6722	1.19972
78890	ENSMUSG00000029097	Trmt44	tRNA methyltransferase 44	5.1626	10.5777	2.19319e-09	5.61942e-08	11.5924	8.65892	1.19879
70808	NA	4632415L05Rik	RRS1 ribosome biogenesis regulator homolog pseudogene	5.0829	10.6891	1.84796e-09	4.87441e-08	11.7791	8.73331	1.19274
72244	ENSMUSG00000054676	1600014C10Rik	RIKEN cDNA 1600014C10 gene	4.70162	8.04618	1.74106e-07	2.00993e-06	7.21112	6.75919	1.19009
20520	ENSMUSG00000018900	Slc22a5	solute carrier family 22 (organic cation transporter), member 5	4.18426	6.67836	2.71806e-06	1.97792e-05	4.53729	5.56574	1.18515
52174	ENSMUSG00000028857	Tmem222	transmembrane protein 222	5.38894	10.9031	1.33466e-09	3.77148e-08	12.0659	8.87463	1.16595
110417	ENSMUSG00000021120	Pigh	phosphatidylinositol glycan anchor biosynthesis, class H	3.29658	5.97663	9.57319e-06	5.69219e-05	3.42946	5.01894	1.16524
19106	ENSMUSG00000024079	Eif2ak2	eukaryotic translation initiation factor 2-alpha kinase 2	6.09849	13.3594	4.35171e-11	2.69244e-09	15.4867	10.3613	1.16394
72284	ENSMUSG00000031072	LTO1	ABCE maturation factor	5.2105	10.4755	2.56926e-09	6.34096e-08	11.4215	8.59019	1.16066
52028	ENSMUSG00000006464	Bbs1	Bardet-Biedl syndrome 1 (human)	4.23093	8.22534	1.1353e-07	1.41396e-06	7.72413	6.94489	1.15959
80902	ENSMUSG00000025602	Zfp202	zinc finger protein 202	2.55825	5.09442	6.5081e-05	0.000289127	1.66854	4.18655	1.1535
257632	ENSMUSG00000055994	Nod2	nucleotide-binding oligomerization domain containing 2	0.690867	2.70214	0.0141525	0.0294226	-3.11022	1.84917	1.14223
102791	ENSMUSG00000039461	Tcta	T cell leukemia translocation altered gene	2.97715	5.83102	1.30541e-05	7.37644e-05	3.18185	4.88425	1.14121
320782	ENSMUSG00000056498	Tmem154	transmembrane protein 154	2.37065	4.45722	0.000272248	0.000981937	0.298298	3.56503	1.13976
52686	ENSMUSG00000020691	Mettl2	methyltransferase like 2	5.66036	11.0129	1.1316e-09	3.3028e-08	12.1952	8.94631	1.13521
14739	ENSMUSG00000043895	S1pr2	sphingosine-1-phosphate receptor 2	1.21555	3.29059	0.00385945	0.00964119	-2.01475	2.41347	1.13498
74048	ENSMUSG00000020101	Vsir	V-set immunoregulatory receptor	2.86893	5.26038	4.50856e-05	0.000210497	1.9696	4.34596	1.13431
100504663	ENSMUSG00000037526	Atg14	autophagy related 14	4.14676	7.66743	3.20255e-07	3.33572e-06	6.68547	6.4945	1.13284
109050	ENSMUSG00000048458	Inka2	inka box actin regulator 2	3.03361	5.72998	1.62135e-05	8.88136e-05	2.95445	4.79012	1.13246
338371	ENSMUSG00000039850	Endov	endonuclease V	5.09872	9.6872	9.05009e-09	1.76112e-07	10.1483	8.04335	1.1139
81018	ENSMUSG00000006418	Rnf114	ring finger protein 114	6.43038	12.511	1.33618e-10	6.23644e-09	14.2993	9.87413	1.11169
243373	ENSMUSG00000053297	AI854703	expressed sequence AI854703	0.93236	2.60728	0.0173458	0.0350994	-3.34362	1.76081	1.10957
73991	ENSMUSG00000021066	Atl1	atlastin GTPase 1	1.87761	3.7188	0.00146304	0.00418376	-1.23002	2.83474	1.09524
70317	ENSMUSG00000057594	Arl16	ADP-ribosylation factor-like 16	3.5418	6.68711	2.1918e-06	1.67199e-05	4.85832	5.6592	1.09444
77832	ENSMUSG00000002486	Tchp	trichoplein, keratin filament binding	5.42942	10.8855	1.37066e-09	3.82589e-08	12.03	8.86307	1.08645
26919	ENSMUSG00000021481	Zfp346	zinc finger protein 346	5.83973	11.1962	8.6132e-10	2.68308e-08	12.4495	9.06484	1.08099
67526	ENSMUSG00000032905	Atg12	autophagy related 12	5.23802	10.0853	4.75039e-09	1.04214e-07	10.7845	8.32327	1.07047
14594	ENSMUSG00000035778	Ggta1	glycoprotein galactosyltransferase alpha 1, 3	6.52092	10.5362	2.70812e-09	6.63488e-08	11.2043	8.56733	1.06846
67881	ENSMUSG00000002329	Mdp1	magnesium-dependent phosphatase 1	4.96702	9.38183	1.50231e-08	2.66698e-07	9.64961	7.82324	1.06096
214854	ENSMUSG00000047180	Neurl3	neuralized E3 ubiquitin protein ligase 3	1.49315	3.41426	0.00292036	0.00760743	-1.80868	2.53456	1.05999
330554	ENSMUSG00000033458	Fan1	FANCD2/FANCI-associated nuclease 1	3.29672	5.82735	1.31569e-05	7.42517e-05	3.10516	4.88085	1.05088
547253	ENSMUSG00000034422	Parp14	poly (ADP-ribose) polymerase family, member 14	6.59518	8.92885	1.70811e-07	1.97995e-06	7.11924	6.76749	1.04585
106572	ENSMUSG00000056515	Rab31	RAB31, member RAS oncogene family	3.85018	6.19211	6.07943e-06	3.90165e-05	3.76106	5.21614	1.04507
242691	ENSMUSG00000028850	Gpatch3	G patch domain containing 3	3.75846	6.45738	3.50494e-06	2.45716e-05	4.33753	5.45532	1.04172
16210	ENSMUSG00000024423	Impact	impact, RWD domain protein	4.92621	8.80052	4.06617e-08	6.01237e-07	8.63704	7.39081	1.03882
71704	ENSMUSG00000021895	Arhgef3	Rho guanine nucleotide exchange factor (GEF) 3	5.45632	9.59701	1.04994e-08	1.98542e-07	9.93449	7.97884	1.03497
71520	ENSMUSG00000004837	Grap	GRB2-related adaptor protein	4.94129	9.17414	2.13405e-08	3.56808e-07	9.29333	7.6708	1.02186
68339	ENSMUSG00000021182	Ccdc88c	coiled-coil domain containing 88C	7.62567	12.7796	9.30607e-11	4.71484e-09	14.5752	10.0312	1.02037
78767	ENSMUSG00000021176	Efcab11	EF-hand calcium binding domain 11	3.90498	6.12927	6.93593e-06	4.35352e-05	3.61359	5.1589	1.02003
234733	ENSMUSG00000033658	Ddx19b	DEAD box helicase 19b	5.91424	11.4778	5.69991e-10	1.91318e-08	12.8625	9.24413	1.01614
68778	ENSMUSG00000033416	Gucd1	guanylyl cyclase domain containing 1	5.02302	9.21211	2.00064e-08	3.37444e-07	9.34475	7.69883	1.0124
321007	ENSMUSG00000015659	Serac1	serine active site containing 1	3.98651	6.70033	2.13384e-06	1.63521e-05	4.78927	5.67084	1.01104
100494	ENSMUSG00000053581	Zfand2a	zinc finger, AN1-type domain 2A	4.79551	8.46708	7.33596e-08	9.77387e-07	8.05604	7.13454	1.00975
320951	ENSMUSG00000023452	Pisd	phosphatidylserine decarboxylase	4.57646	5.58364	5.83804e-05	0.00026329	1.47836	4.23373	1.00808
55984	ENSMUSG00000020785	Camkk1	calcium/calmodulin-dependent protein kinase kinase 1, alpha	0.894845	2.69208	0.0144625	0.0299281	-3.17345	1.83976	0.998942
26373	ENSMUSG00000036636	Clcn7	chloride channel, voltage-sensitive 7	5.67702	9.08327	2.49236e-08	4.02193e-07	9.00964	7.60339	0.997642
195733	ENSMUSG00000020656	Grhl1	grainyhead like transcription factor 1	0.780764	2.22298	0.0385941	0.069366	-4.02509	1.41348	0.991544
27027	ENSMUSG00000000244	Tspan32	tetraspanin 32	4.96944	7.97638	1.79424e-07	2.0687e-06	7.10704	6.74612	0.99113
380728	ENSMUSG00000035355	Kcnh4	potassium voltage-gated channel, subfamily H (eag-related), member 4	1.78616	2.85106	0.0102951	0.0223335	-3.05998	1.98737	0.988471
105348	ENSMUSG00000021556	Golm1	golgi membrane protein 1	4.68238	8.36924	8.74613e-08	1.13787e-06	7.89691	7.05818	0.985761
107971	ENSMUSG00000023266	Frs3	fibroblast growth factor receptor substrate 3	-0.812379	1.52169	0.144612	0.212123	-4.79902	0.839796	0.983597
269717	ENSMUSG00000039747	Orai2	ORAI calcium release-activated calcium modulator 2	4.45466	7.32672	6.15761e-07	5.82198e-06	5.95037	6.21059	0.978197
226976	ENSMUSG00000010453	Kansl3	KAT8 regulatory NSL complex subunit 3	7.14008	11.9785	2.78805e-10	1.09132e-08	13.4761	9.5547	0.978141
74347	ENSMUSG00000034105	Meak7	MTOR associated protein , eak-7 homolog	1.36988	2.88351	0.00954035	0.0209544	-2.89433	2.02044	0.976916
74243	ENSMUSG00000027281	Slx4ip	SLX4 interacting protein	4.27985	6.64756	2.3751e-06	1.77255e-05	4.61385	5.62432	0.976491
226970	ENSMUSG00000037509	Arhgef4	Rho guanine nucleotide exchange factor (GEF) 4	3.18345	4.5145	0.000239109	0.000879288	0.231985	3.6214	0.975036
19261	ENSMUSG00000037902	Sirpa	signal-regulatory protein alpha	3.74931	6.00037	9.10352e-06	5.44912e-05	3.37273	5.04079	0.974022
76311	ENSMUSG00000097616	1110019D14Rik	RIKEN cDNA 1110019D14 gene	0.935052	2.62752	0.0166117	0.0338025	-3.30804	1.77959	0.973383
212114	ENSMUSG00000042997	Nhlrc3	NHL repeat containing 3	3.90363	5.95953	9.92704e-06	5.87803e-05	3.24925	5.00318	0.967163
77810	NA	A930015D03Rik	RIKEN cDNA A930015D03 gene	1.14512	2.63006	0.0165217	0.03365	-3.34906	1.78194	0.961279
226517	ENSMUSG00000042772	Smg7	Smg-7 homolog, nonsense mediated mRNA decay factor (C. elegans)	8.05778	12.6686	1.07981e-10	5.32997e-09	14.395	9.96665	0.959095
12977	ENSMUSG00000014599	Csf1	colony stimulating factor 1 (macrophage)	3.02183	4.58445	0.000204114	0.000765484	0.427625	3.69013	0.958876
246738	ENSMUSG00000039763	Dnajc28	DnaJ heat shock protein family (Hsp40) member C28	1.81342	3.20797	0.00464584	0.0113327	-2.32346	2.33294	0.95699
215653	ENSMUSG00000027339	Rassf2	Ras association (RalGDS/AF-6) domain family member 2	6.58685	9.49596	1.41007e-08	2.52758e-07	9.49108	7.85076	0.955458
22130	ENSMUSG00000026803	Ttf1	transcription termination factor, RNA polymerase I	6.11211	10.0792	4.79669e-09	1.04887e-07	10.6428	8.31906	0.938507
94254	ENSMUSG00000061979	Rcc1l	reculator of chromosome condensation 1 like	5.83447	9.18575	2.09228e-08	3.50698e-07	9.16369	7.67938	0.932447
233147	ENSMUSG00000030424	Zfp939	zinc finger protein 939	0.350835	1.62282	0.122591	0.184788	-4.89717	0.911542	0.928683
12802	ENSMUSG00000062585	Cnr2	cannabinoid receptor 2 (macrophage)	0.451464	2.11411	0.0480021	0.0835354	-4.14601	1.31874	0.92727
11838	ENSMUSG00000022602	Arc	activity regulated cytoskeletal-associated protein	2.44571	3.49143	0.00245243	0.00654469	-1.86776	2.6104	0.92138
227682	ENSMUSG00000039826	Trub2	TruB pseudouridine (psi) synthase family member 2	5.42529	9.29524	1.73797e-08	3.01473e-07	9.41786	7.75996	0.920152
328162	ENSMUSG00000060950	Trmt61a	tRNA methyltransferase 61A	4.81273	8.00387	1.70514e-07	1.97867e-06	7.18653	6.76824	0.914293
232164	ENSMUSG00000045896	Paip2b	poly(A) binding protein interacting protein 2B	5.8119	10.0508	5.01957e-09	1.08698e-07	10.6355	8.29933	0.910191
17196	ENSMUSG00000041607	Mbp	myelin basic protein	5.9065	7.93469	2.3227e-07	2.57724e-06	6.69988	6.63401	0.910101
100041694	ENSMUSG00000073000	Gm10451	predicted gene 10451	0.21647	1.26327	0.22943	0.311547	-5.32574	0.63935	0.906179
51902	ENSMUSG00000048911	Rnf24	ring finger protein 24	2.85841	4.12209	0.000583405	0.00188924	-0.57127	3.23403	0.903091
74477	ENSMUSG00000020807	4933427D14Rik	RIKEN cDNA 4933427D14 gene	5.835	9.17472	2.13194e-08	3.56808e-07	9.14318	7.67122	0.893671
50780	ENSMUSG00000059810	Rgs3	regulator of G-protein signaling 3	2.79042	3.93191	0.000900138	0.00274104	-0.980346	3.04569	0.893428
53871	ENSMUSG00000014503	Pkd2l2	polycystic kidney disease 2-like 2	2.99624	3.95418	0.000855565	0.00262256	-0.982735	3.06775	0.891654
225358	ENSMUSG00000036501	Fam13b	family with sequence similarity 13, member B	6.42922	8.99735	2.88906e-08	4.5473e-07	8.75187	7.53924	0.88856
67009	ENSMUSG00000030555	Ttc23	tetratricopeptide repeat domain 23	1.24612	2.54488	0.0198062	0.0393211	-3.53863	1.7032	0.888554
108841	ENSMUSG00000008435	Rdh13	retinol dehydrogenase 13 (all-trans and 9-cis)	4.26836	6.33178	4.54387e-06	3.05501e-05	3.9536	5.34257	0.883151
108705	ENSMUSG00000009291	Pttg1ip	pituitary tumor-transforming 1 interacting protein	5.19843	8.23892	1.10756e-07	1.38584e-06	7.55456	6.95563	0.882403
233913	ENSMUSG00000030780	Rusf1	RUS family member 1	4.55787	7.05438	1.05015e-06	9.13763e-06	5.37976	5.97875	0.874238
654803	NA	B130055M24Rik	RIKEN cDNA B130055M24 gene	4.7177	6.94078	1.31597e-06	1.10013e-05	5.11564	5.88076	0.871127
212999	ENSMUSG00000031691	Tnpo2	transportin 2 (importin 3, karyopherin beta 2b)	7.19114	10.877	1.38832e-09	3.85913e-08	11.8124	8.85751	0.863875
381091	ENSMUSG00000067341	H2-Eb2	histocompatibility 2, class II antigen E beta2	2.85791	3.57479	0.00202991	0.00555062	-1.79173	2.69252	0.858125
21938	ENSMUSG00000028599	Tnfrsf1b	tumor necrosis factor receptor superfamily, member 1b	4.74845	6.17944	6.24295e-06	3.98943e-05	3.52076	5.20461	0.849288
12325	ENSMUSG00000021820	Camk2g	calcium/calmodulin-dependent protein kinase II gamma	5.34604	8.47127	7.28109e-08	9.74635e-07	7.95759	7.1378	0.84843
68040	ENSMUSG00000028840	Zfp593	zinc finger protein 593	3.43296	5.03488	7.4289e-05	0.000323098	1.33062	4.12908	0.839991
67495	ENSMUSG00000068732	Tmem167b	transmembrane protein 167B	5.47732	8.8346	3.8312e-08	5.75366e-07	8.59447	7.41666	0.838146
17872	ENSMUSG00000040435	Ppp1r15a	protein phosphatase 1, regulatory subunit 15A	3.16485	4.05121	0.000685727	0.00217041	-0.810682	3.16385	0.837221
235134	ENSMUSG00000042185	Nfrkb	nuclear factor related to kappa B binding protein	6.81974	10.6098	2.08732e-09	5.42109e-08	11.4227	8.68041	0.829889
231070	ENSMUSG00000045294	Insig1	insulin induced gene 1	4.94696	7.46638	4.70124e-07	4.62748e-06	6.11911	6.32779	0.829218
21929	ENSMUSG00000019850	Tnfaip3	tumor necrosis factor, alpha-induced protein 3	5.02619	7.41509	5.18945e-07	5.03422e-06	6.00229	6.28488	0.82829
71989	ENSMUSG00000032044	Rpusd4	RNA pseudouridylate synthase domain containing 4	4.75981	6.65443	2.34213e-06	1.75771e-05	4.51668	5.63039	0.827799
208228	ENSMUSG00000003348	Mob3a	MOB kinase activator 3A	5.11552	4.85706	0.000337621	0.00117829	-0.35688	3.47157	0.824549
432769	ENSMUSG00000058883	Zfp708	zinc finger protein 708	1.71869	2.62319	0.0167662	0.0340601	-3.50378	1.77557	0.823866
667214	ENSMUSG00000069893	9930111J21Rik1	RIKEN cDNA 9930111J21 gene 1	2.97911	4.15299	0.000543735	0.00177793	-0.535196	3.26461	0.820007
70481	ENSMUSG00000054383	Pnma1	paraneoplastic antigen MA1	0.754606	2.01255	0.0586061	0.0991239	-4.38585	1.23206	0.818552
234663	ENSMUSG00000035770	Dync1li2	dynein, cytoplasmic 1 light intermediate chain 2	6.72811	9.31697	1.67541e-08	2.9251e-07	9.28054	7.77588	0.812765
11852	ENSMUSG00000054364	Rhob	ras homolog family member B	3.76454	4.66488	0.000170221	0.000656533	0.416605	3.76899	0.811252
22064	ENSMUSG00000100254	Trpc2	transient receptor potential cation channel, subfamily C, member 2	5.81577	8.61105	5.67616e-08	7.93834e-07	8.13532	7.24595	0.799295
56771	ENSMUSG00000092558	Med20	mediator complex subunit 20	5.93504	8.5183	6.69413e-08	9.12441e-07	7.94798	7.17431	0.799152
69106	ENSMUSG00000032333	Stoml1	stomatin-like 1	4.49352	4.84849	0.000141069	0.000558372	0.467059	3.85057	0.797773
232023	ENSMUSG00000037788	Vopp1	vesicular, overexpressed in cancer, prosurvival protein 1	3.97837	5.63646	1.98365e-05	0.000105392	2.52468	4.70253	0.793556
100756	ENSMUSG00000029592	Usp30	ubiquitin specific peptidase 30	4.49247	6.28933	4.96296e-06	3.30028e-05	3.80884	5.30426	0.79315
214424	ENSMUSG00000032392	Parp16	poly (ADP-ribose) polymerase family, member 16	2.75097	3.12795	0.00555573	0.0131996	-2.73877	2.25526	0.787028
56046	ENSMUSG00000005882	Uqcc1	ubiquinol-cytochrome c reductase complex assembly factor 1	5.14472	6.97108	1.2389e-06	1.04416e-05	5.08657	5.90696	0.782231
56716	ENSMUSG00000024142	Mlst8	MTOR associated protein, LST8 homolog (S. cerevisiae)	4.75894	6.85833	1.55183e-06	1.25966e-05	4.93518	5.80916	0.780993
53859	ENSMUSG00000020941	Map3k14	mitogen-activated protein kinase kinase kinase 14	4.67339	6.12972	6.92936e-06	4.35143e-05	3.42789	5.15931	0.774705
208285	ENSMUSG00000091586	Cyp4f17	cytochrome P450, family 4, subfamily f, polypeptide 17	0.694686	1.92329	0.0696133	0.115017	-4.51995	1.15731	0.774387
213236	ENSMUSG00000044595	Dnd1	DND microRNA-mediated repression inhibitor 1	1.56286	2.11631	0.0477923	0.0832562	-4.41006	1.32064	0.769891
227656	ENSMUSG00000052406	Rexo4	REX4, 3'-5' exonuclease	6.58532	9.0032	2.86006e-08	4.51754e-07	8.74253	7.54363	0.766892
230279	ENSMUSG00000045917	Tmem268	transmembrane protein 268	4.50569	5.53817	2.45467e-05	0.000126125	2.18168	4.61001	0.765944
19079	ENSMUSG00000029513	Prkab1	protein kinase, AMP-activated, beta 1 non-catalytic subunit	5.17429	6.98144	1.21362e-06	1.02996e-05	5.10119	5.91592	0.761058
224650	ENSMUSG00000024219	Anks1	ankyrin repeat and SAM domain containing 1	7.13456	9.92489	6.14575e-09	1.26943e-07	10.2782	8.21143	0.744722
227736	ENSMUSG00000038987	Cfap157	cilia and flagella associated protein 157	0.629817	1.929	0.0688574	0.113996	-4.49639	1.16205	0.742848
56527	ENSMUSG00000053693	Mast1	microtubule associated serine/threonine kinase 1	1.46113	2.40391	0.0266266	0.0507941	-3.86377	1.57468	0.742046
208194	ENSMUSG00000042787	Exog	endo/exonuclease (5'-3'), endonuclease G-like	4.47415	5.96635	9.78423e-06	5.80482e-05	3.12115	5.00947	0.740123
75116	ENSMUSG00000074039	4930520O04Rik	RIKEN cDNA 4930520O04 gene	3.44026	4.03138	0.000717442	0.00225847	-0.932007	3.14421	0.723725
140742	ENSMUSG00000038332	Sesn1	sestrin 1	5.70989	7.4074	5.267e-07	5.10208e-06	5.85899	6.27844	0.717175
227327	ENSMUSG00000079445	B3gnt7	UDP-GlcNAc:betaGal beta-1,3-N-acetylglucosaminyltransferase 7	2.36481	2.29931	0.0338995	0.0621344	-4.31422	1.46981	0.70588
231668	ENSMUSG00000066894	Vsig10	V-set and immunoglobulin domain containing 10	-0.993225	1.00955	0.325441	0.414551	-5.34123	0.487528	0.693703
268752	ENSMUSG00000014547	Wdfy2	WD repeat and FYVE domain containing 2	3.80978	4.14703	0.000551164	0.00179871	-0.770585	3.25872	0.692181
327951	ENSMUSG00000044795	Cyb5d1	cytochrome b5 domain containing 1	3.06363	3.23919	0.00433177	0.0106928	-2.58772	2.36333	0.691995
78323	ENSMUSG00000032305	Fam219b	family with sequence similarity 219, member B	5.42132	7.02291	1.11768e-06	9.60079e-06	5.1364	5.95168	0.691693
69660	ENSMUSG00000006301	Tmbim1	transmembrane BAX inhibitor motif containing 1	3.47236	3.97613	0.000813782	0.00251284	-1.06651	3.08949	0.689993
432479	ENSMUSG00000020234	4930404N11Rik	RIKEN cDNA 4930404N11 gene	4.50536	5.5843	2.22077e-05	0.000115836	2.2804	4.6535	0.689525
20250	ENSMUSG00000025203	Scd2	stearoyl-Coenzyme A desaturase 2	7.77641	8.33235	9.3487e-08	1.19996e-06	7.41569	7.02925	0.687485
77035	ENSMUSG00000030752	Kdm8	lysine (K)-specific demethylase 8	4.02271	4.72222	0.000149592	0.000587773	0.475051	3.82509	0.686358
18037	ENSMUSG00000023947	Nfkbie	nuclear factor of kappa light polypeptide gene enhancer in B cells inhibitor, epsilon	4.86646	5.2979	4.15116e-05	0.000196452	1.56293	4.38183	0.685794
16362	ENSMUSG00000018899	Irf1	interferon regulatory factor 1	6.12566	7.2352	7.35924e-07	6.77212e-06	5.45156	6.13317	0.683631
56417	ENSMUSG00000027951	Adar	adenosine deaminase, RNA-specific	6.87749	8.36304	8.8446e-08	1.14843e-06	7.5466	7.05332	0.68139
19157	ENSMUSG00000017132	Cyth1	cytohesin 1	7.51304	8.74138	4.51017e-08	6.51114e-07	8.18778	7.34581	0.679462
70591	ENSMUSG00000057181	5730455P16Rik	RIKEN cDNA 5730455P16 gene	5.29678	5.57543	2.26394e-05	0.000117571	2.08647	4.64513	0.678433
239570	ENSMUSG00000035944	Ttc38	tetratricopeptide repeat domain 38	3.89022	4.1736	0.000518789	0.00170717	-0.733093	3.28501	0.668002
66943	ENSMUSG00000034006	Slc66a2	solute carrier family 66 member 2	3.58809	3.9635	0.000837561	0.00257738	-1.12714	3.07698	0.664843
29876	ENSMUSG00000037242	Clic4	chloride intracellular channel 4 (mitochondrial)	7.8407	9.09543	2.44099e-08	3.95329e-07	8.79893	7.61243	0.663219
68606	ENSMUSG00000026181	Ppm1f	protein phosphatase 1F (PP2C domain containing)	6.90847	8.17837	1.23692e-07	1.518e-06	7.1974	6.90766	0.662003
72925	ENSMUSG00000036469	Marchf1	membrane associated ring-CH-type finger 1	0.899132	1.78771	0.0898394	0.142222	-4.78599	1.04653	0.661956
101197	ENSMUSG00000045466	Zfp956	zinc finger protein 956	4.54197	4.9926	8.16253e-05	0.000350016	0.954087	4.08818	0.661649
59126	ENSMUSG00000026749	Nek6	NIMA (never in mitosis gene a)-related expressed kinase 6	3.68998	4.07249	0.000653242	0.00208076	-0.908137	3.18493	0.661288
16649	ENSMUSG00000027782	Kpna4	karyopherin (importin) alpha 4	7.55771	7.79395	2.52226e-07	2.75316e-06	6.407	6.59821	0.661142
74498	ENSMUSG00000032513	Gorasp1	golgi reassembly stacking protein 1	3.48385	3.93552	0.000892746	0.00272162	-1.16191	3.04927	0.659267
64933	ENSMUSG00000031539	Ap3m2	adaptor-related protein complex 3, mu 2 subunit	3.07233	2.90821	0.00903693	0.0199983	-3.29627	2.04398	0.657921
27368	ENSMUSG00000005374	Tbl2	transducin (beta)-like 2	6.17189	7.68754	3.08285e-07	3.23868e-06	6.33948	6.51105	0.655175
70382	ENSMUSG00000016940	Kctd2	potassium channel tetramerisation domain containing 2	4.52911	5.36284	3.59938e-05	0.000173582	1.78431	4.44377	0.650446
269954	ENSMUSG00000045467	Ttll13	tubulin tyrosine ligase-like family, member 13	0.19816	1.40927	0.174969	0.248547	-5.1533	0.75704	0.649901
268512	ENSMUSG00000039908	Slc26a11	solute carrier family 26, member 11	0.52673	1.56703	0.133668	0.198784	-5.02038	0.873973	0.647065
52504	ENSMUSG00000020652	Cenpo	centromere protein O	6.06334	6.53817	2.96915e-06	2.13404e-05	4.02764	5.52737	0.636239
19222	ENSMUSG00000043017	Ptgir	prostaglandin I receptor (IP)	-0.350661	1.19279	0.247687	0.33198	-5.28887	0.606097	0.630026
22346	ENSMUSG00000033933	Vhl	von Hippel-Lindau tumor suppressor	4.54378	5.13322	5.97148e-05	0.000268767	1.26798	4.22392	0.629256
69737	ENSMUSG00000027394	Ttl	tubulin tyrosine ligase	3.92747	3.85795	0.00106551	0.00318397	-1.45716	2.97244	0.62294
22757	ENSMUSG00000055991	Zkscan5	zinc finger with KRAB and SCAN domains 5	3.9695	4.14749	0.000550597	0.00179731	-0.814953	3.25917	0.622039
52318	NA	D1Ertd448e	DNA segment, Chr 1, ERATO Doi 448, expressed	4.82201	5.42386	3.14929e-05	0.000155794	1.851	4.50179	0.620855
140484	ENSMUSG00000046020	Pofut1	protein O-fucosyltransferase 1	6.64036	6.9574	1.27309e-06	1.06962e-05	4.82323	5.89514	0.61783
77031	ENSMUSG00000039463	Slc9a8	solute carrier family 9 (sodium/hydrogen exchanger), member 8	6.14381	6.84386	1.59755e-06	1.29101e-05	4.6515	5.79655	0.617338
226971	ENSMUSG00000026123	Plekhb2	pleckstrin homology domain containing, family B (evectins) member 2	5.11135	5.57821	2.25033e-05	0.00011715	2.12908	4.64775	0.616488
328833	ENSMUSG00000071068	Treml2	triggering receptor expressed on myeloid cells-like 2	6.48508	7.08778	9.83061e-07	8.64913e-06	5.10656	6.00742	0.614239
83922	ENSMUSG00000029790	Cep41	centrosomal protein 41	4.13755	4.18059	0.000510593	0.00168433	-0.783913	3.29193	0.614095
329910	ENSMUSG00000034853	Acot11	acyl-CoA thioesterase 11	2.27913	2.25454	0.0362017	0.065735	-4.36506	1.44127	0.605264
233189	ENSMUSG00000038888	Ctu1	cytosolic thiouridylase subunit 1	3.88509	4.20011	0.000488388	0.00161984	-0.673711	3.31124	0.602609
22245	ENSMUSG00000002550	Uck1	uridine-cytidine kinase 1	5.34799	5.86907	1.20348e-05	6.89332e-05	2.71752	4.91956	0.601641
14229	ENSMUSG00000024222	Fkbp5	FK506 binding protein 5	7.09356	7.11927	9.23889e-07	8.19296e-06	5.10739	6.03438	0.598564
214459	ENSMUSG00000039735	Fnbp1l	formin binding protein 1-like	4.13564	3.75971	0.00133289	0.00386511	-1.73498	2.8752	0.593716
326622	ENSMUSG00000043241	Upf2	UPF2 regulator of nonsense transcripts homolog (yeast)	7.05888	7.366	5.706e-07	5.45258e-06	5.60658	6.24367	0.59351
70829	ENSMUSG00000026339	Ccdc93	coiled-coil domain containing 93	5.46697	5.7494	1.55502e-05	8.5952e-05	2.43345	4.80826	0.590688
78797	ENSMUSG00000006471	Ndor1	NADPH dependent diflavin oxidoreductase 1	6.19833	7.0759	1.0064e-06	8.80828e-06	5.11804	5.99723	0.586488
24056	ENSMUSG00000021892	Sh3bp5	SH3-domain binding protein 5 (BTK-associated)	7.01212	7.51217	4.3056e-07	4.31396e-06	5.90076	6.36597	0.577599
434197	ENSMUSG00000074071	Fam169b	family with sequence similarity 169, member B	3.46159	2.78584	0.0119132	0.025308	-3.66905	1.92397	0.573779
12054	ENSMUSG00000029681	Bcl7b	B cell CLL/lymphoma 7B	5.46868	5.86284	1.21959e-05	6.96778e-05	2.68019	4.91378	0.573638
243025	ENSMUSG00000037913	Tmem156	transmembrane protein 156	0.736929	1.33576	0.197462	0.275013	-5.37869	0.704516	0.572394
74479	ENSMUSG00000020876	Snx11	sorting nexin 11	5.40726	5.78574	1.43834e-05	8.0329e-05	2.52367	4.84214	0.571184
625360	ENSMUSG00000094796	BC147527	cDNA sequence BC147527	2.20574	1.8788	0.0759746	0.123731	-4.99983	1.11933	0.569847
108958	ENSMUSG00000026858	Miga2	mitoguardin 2	4.60925	4.41966	0.000296462	0.00105774	-0.362375	3.52803	0.565039
21685	ENSMUSG00000022389	Tef	thyrotroph embryonic factor	4.36446	4.00291	0.000765569	0.0023837	-1.24761	3.11602	0.564376
230514	ENSMUSG00000035212	Leprot	leptin receptor overlapping transcript	5.08333	5.15409	5.70173e-05	0.000257489	1.19002	4.24399	0.560456
16907	ENSMUSG00000062075	Lmnb2	lamin B2	7.83924	7.70887	2.9609e-07	3.1351e-06	6.22051	6.52858	0.55772
73822	ENSMUSG00000034854	Mfsd12	major facilitator superfamily domain containing 12	4.4798	4.65955	0.000172278	0.000663895	0.213725	3.76377	0.555494
17127	ENSMUSG00000032402	Smad3	SMAD family member 3	5.85392	5.90548	1.11361e-05	6.46406e-05	2.70533	4.95327	0.555131
54720	ENSMUSG00000022951	Rcan1	regulator of calcineurin 1	3.24022	2.58031	0.0183716	0.0369027	-4.01636	1.73585	0.552802
28109	ENSMUSG00000020255	D10Wsu102e	DNA segment, Chr 10, Wayne State University 102, expressed	6.29162	5.59465	2.17152e-05	0.000113487	1.95969	4.66324	0.552433
212706	ENSMUSG00000001053	N4bp3	NEDD4 binding protein 3	5.359	4.58759	0.00020267	0.000761346	-0.148965	3.69321	0.549933
234593	ENSMUSG00000036564	Ndrg4	N-myc downstream regulated gene 4	-0.908395	0.915611	0.371385	0.462029	-5.44284	0.430175	0.54946
15936	ENSMUSG00000053560	Ier2	immediate early response 2	4.96828	4.95167	8.94295e-05	0.000378405	0.759092	4.04852	0.540223
26377	ENSMUSG00000028159	Dapp1	dual adaptor for phosphotyrosine and 3-phosphoinositides 1	5.18601	5.30304	4.10448e-05	0.000194792	1.50061	4.38674	0.540189
100504291	NA	Gm16618	predicted gene, 16618	1.68155	1.88936	0.0742572	0.121435	-4.83514	1.12926	0.539014
227619	ENSMUSG00000036646	Man1b1	mannosidase, alpha, class 1B, member 1	7.1863	6.50568	3.17362e-06	2.25325e-05	3.83013	5.49845	0.537156
56338	ENSMUSG00000038393	Txnip	thioredoxin interacting protein	5.88313	6.01594	8.80842e-06	5.31514e-05	2.93983	5.0551	0.536953
76457	ENSMUSG00000068114	Ccdc134	coiled-coil domain containing 134	5.5046	4.58841	0.000203272	0.000762966	-0.179564	3.69192	0.536402
217718	ENSMUSG00000034290	Nek9	NIMA (never in mitosis gene a)-related expressed kinase 9	7.70515	7.00667	1.1543e-06	9.85852e-06	4.82806	5.93768	0.534525
383295	ENSMUSG00000039770	Ypel5	yippee like 5	4.88303	4.13852	0.000561965	0.00182908	-1.06776	3.25029	0.533871
16529	ENSMUSG00000023243	Kcnk5	potassium channel, subfamily K, member 5	4.00057	3.18723	0.00486665	0.0117772	-2.96718	2.31277	0.53294
12579	ENSMUSG00000073802	Cdkn2b	cyclin dependent kinase inhibitor 2B	-0.441209	0.975904	0.341417	0.431544	-5.48774	0.466715	0.530356
67768	ENSMUSG00000044442	N6amt1	N-6 adenine-specific DNA methyltransferase 1 (putative)	3.84288	3.518	0.0023091	0.00620661	-2.19831	2.63656	0.528838
382056	ENSMUSG00000003575	Crtc1	CREB regulated transcription coactivator 1	4.77543	4.30109	0.000388108	0.00132927	-0.672944	3.41105	0.527958
12909	ENSMUSG00000025532	Crcp	calcitonin gene-related peptide-receptor component protein	5.32011	5.00931	7.86414e-05	0.000338627	0.813998	4.10435	0.527595
20933	ENSMUSG00000015776	Med22	mediator complex subunit 22	5.66319	5.27835	4.33362e-05	0.000203509	1.35308	4.36315	0.524701
213452	ENSMUSG00000042046	Dstyk	dual serine/threonine and tyrosine protein kinase	4.42889	3.95531	0.000853359	0.00261699	-1.37302	3.06887	0.521955
15466	ENSMUSG00000034987	Hrh2	histamine receptor H2	3.87808	3.44644	0.00271535	0.0071469	-2.36667	2.56617	0.520088
66958	ENSMUSG00000050043	Tmx2	thioredoxin-related transmembrane protein 2	4.79375	4.43326	0.000287452	0.0010308	-0.376982	3.54143	0.516054
74528	ENSMUSG00000027424	Mgme1	mitochondrial genome maintenance exonuclease 1	4.15728	3.37577	0.00318555	0.00819332	-2.59864	2.49682	0.515067
106947	ENSMUSG00000046822	Slc39a3	solute carrier family 39 (zinc transporter), member 3	3.74561	3.36766	0.0032444	0.00830967	-2.50417	2.48887	0.512347
234723	ENSMUSG00000031723	Txnl4b	thioredoxin-like 4B	3.27846	2.74828	0.0128097	0.0269778	-3.69009	1.89246	0.511672
223648	ENSMUSG00000098176	Ccdc166	coiled-coil domain containing 166	2.36949	2.05568	0.0538688	0.0922033	-4.74938	1.26866	0.496833
212547	ENSMUSG00000036208	Nepro	nucleolus and neural progenitor protein	4.97602	4.38323	0.000322019	0.00113386	-0.533431	3.49212	0.495458
69076	ENSMUSG00000029535	Triap1	TP53 regulated inhibitor of apoptosis 1	4.4997	3.31486	0.00368277	0.00925067	-2.8288	2.43383	0.494578
56699	ENSMUSG00000041598	Cdc42ep4	CDC42 effector protein (Rho GTPase binding) 4	2.77826	2.3152	0.0319827	0.059265	-4.39718	1.49509	0.491924
18120	ENSMUSG00000007338	Mrpl49	mitochondrial ribosomal protein L49	6.14703	5.24702	4.64338e-05	0.000216015	1.20498	4.33317	0.491205
74392	ENSMUSG00000033444	Specc1l	sperm antigen with calponin homology and coiled-coil domains 1-like	7.09953	6.56322	2.82076e-06	2.03663e-05	3.95845	5.54963	0.487995
270201	ENSMUSG00000054792	Klhl18	kelch-like 18	4.80366	4.2178	0.000469107	0.00156478	-0.87036	3.32873	0.484081
66939	ENSMUSG00000037257	Aagab	alpha- and gamma-adaptin binding protein	6.29359	5.30645	4.07386e-05	0.000193636	1.31751	4.38999	0.482742
230848	ENSMUSG00000060862	Zbtb40	zinc finger and BTB domain containing 40	6.13913	5.38071	3.46117e-05	0.000168003	1.50467	4.46078	0.47825
104859	ENSMUSG00000021275	Tecpr2	tectonin beta-propeller repeat containing 2	5.45314	4.78337	0.000130373	0.000522506	0.275422	3.88481	0.475112
20935	ENSMUSG00000036160	Surf6	surfeit gene 6	6.59436	5.43059	3.1033e-05	0.000154086	1.55697	4.50818	0.471602
94282	ENSMUSG00000033720	Sfxn5	sideroflexin 5	1.79243	1.76242	0.094134	0.148091	-5.07067	1.02625	0.470829
230996	ENSMUSG00000059939	9430015G10Rik	RIKEN cDNA 9430015G10 gene	5.92501	4.23262	0.000465963	0.00155622	-1.08299	3.33165	0.469183
74626	ENSMUSG00000048174	Tmem81	transmembrane protein 81	3.265	2.54479	0.0198101	0.0393215	-4.09693	1.70311	0.467555
108735	ENSMUSG00000040848	Sft2d2	SFT2 domain containing 2	7.4116	5.90275	1.12011e-05	6.49332e-05	2.51812	4.95074	0.467447
57813	ENSMUSG00000035824	Tk2	thymidine kinase 2, mitochondrial	4.82964	3.79634	0.00122616	0.0035905	-1.83279	2.91145	0.46262
227094	ENSMUSG00000043015	Nemp2	nuclear envelope integral membrane protein 2	6.17291	4.07279	0.000751667	0.0023475	-1.56917	3.12397	0.459724
71617	ENSMUSG00000039901	Armh3	armadillo-like helical domain containing 3	4.61016	3.67452	0.00161818	0.00456517	-2.05357	2.79097	0.458583
83984	ENSMUSG00000047654	Tssk6	testis-specific serine kinase 6	0.617354	1.04917	0.307308	0.395592	-5.6698	0.512426	0.449906
108089	ENSMUSG00000020642	Rnf144a	ring finger protein 144A	6.03289	4.71284	0.000152783	0.000598387	0.0145993	3.81592	0.449835
217944	ENSMUSG00000041992	Rapgef5	Rap guanine nucleotide exchange factor (GEF) 5	5.64261	4.54104	0.000225167	0.000834879	-0.311572	3.64749	0.449399
74370	ENSMUSG00000025583	Rptor	regulatory associated protein of MTOR, complex 1	7.14602	5.91354	1.09465e-05	6.36498e-05	2.56422	4.96073	0.448082
20448	ENSMUSG00000079442	St6galnac4	ST6 (alpha-N-acetyl-neuraminyl-2,3-beta-galactosyl-1,3)-N-acetylgalactosaminide alpha-2,6-sialyltransferase 4	5.49324	3.07571	0.00817496	0.0183602	-3.73769	2.08751	0.444293
320100	ENSMUSG00000008318	Relt	RELT tumor necrosis factor receptor	3.8359	3.02694	0.00695439	0.0159841	-3.26902	2.15774	0.444282
66374	ENSMUSG00000020133	2310011J03Rik	RIKEN cDNA 2310011J03 gene	4.69544	3.65227	0.00170219	0.00475819	-2.12495	2.76899	0.443055
22325	ENSMUSG00000009621	Vav2	vav 2 oncogene	6.37999	4.80322	0.000124689	0.000503177	0.170954	3.90417	0.44023
217201	ENSMUSG00000035007	Rundc1	RUN domain containing 1	3.41479	2.40323	0.0266643	0.0508588	-4.41706	1.57407	0.438633
214855	ENSMUSG00000037447	Arid5a	AT rich interactive domain 5A (MRF1-like)	6.5718	4.78044	0.000131232	0.000525477	0.0955825	3.88196	0.438367
13419	ENSMUSG00000005980	Dnase1	deoxyribonuclease I	3.62176	2.33367	0.0307907	0.0573923	-4.60983	1.51158	0.436525
76867	ENSMUSG00000026142	Rhbdd1	rhomboid domain containing 1	4.27035	3.29678	0.00380616	0.00951611	-2.80519	2.41951	0.433257
78506	ENSMUSG00000039478	Micu3	mitochondrial calcium uptake family, member 3	1.75191	1.37462	0.185302	0.260346	-5.61283	0.73212	0.433197
20181	ENSMUSG00000015846	Rxra	retinoid X receptor alpha	2.82563	1.88617	0.0747071	0.122066	-5.17047	1.12664	0.432663
237887	ENSMUSG00000072621	Slfn10-ps	schlafen 10, pseudogene	3.02871	1.94266	0.067079	0.111406	-5.13733	1.17341	0.426813
67016	ENSMUSG00000037410	Tbc1d2b	TBC1 domain family, member 2B	4.67262	3.18906	0.00484675	0.0117375	-3.14378	2.31455	0.426702
66300	ENSMUSG00000091811	Inafm1	InaF motif containing 1	3.63412	2.40118	0.0267778	0.0510246	-4.48556	1.57222	0.425321
140858	ENSMUSG00000026917	Wdr5	WD repeat domain 5	7.24921	5.08674	6.61993e-05	0.000292944	0.720263	4.17915	0.423466
106840	ENSMUSG00000046562	Unc119b	unc-119 lipid binding chaperone B	6.30746	4.91231	9.76513e-05	0.000407543	0.427487	4.01032	0.417339
212919	ENSMUSG00000034110	Kctd7	potassium channel tetramerisation domain containing 7	3.414	2.36057	0.0291292	0.054828	-4.49921	1.53567	0.416921
100862004	NA	NA	NA	3.05999	2.01943	0.0578265	0.0980648	-5.01579	1.23787	0.416524
338337	ENSMUSG00000034893	Cog3	component of oligomeric golgi complex 3	6.18546	4.5454	0.00022296	0.000827381	-0.389586	3.65177	0.412582
106369	ENSMUSG00000022773	Ypel1	yippee like 1	3.37621	2.29548	0.0333016	0.0612643	-4.61094	1.47754	0.412021
66752	ENSMUSG00000097908	4933404O12Rik	RIKEN cDNA 4933404O12 gene	4.85952	3.64905	0.0017147	0.00478718	-2.17266	2.76581	0.411836
108154	ENSMUSG00000046169	Adamts6	a disintegrin-like and metallopeptidase (reprolysin type) with thrombospondin type 1 motif, 6	4.01548	2.9627	0.00801568	0.018057	-3.45653	2.09606	0.403866
216134	ENSMUSG00000032788	Pdxk	pyridoxal (pyridoxine, vitamin B6) kinase	5.42363	3.22905	0.00457727	0.0112021	-3.24904	2.33939	0.402826
74043	ENSMUSG00000067825	Pex26	peroxisomal biogenesis factor 26	3.62346	2.55745	0.0192858	0.0384684	-4.17791	1.71476	0.399508
63985	ENSMUSG00000062014	Gmfb	glia maturation factor, beta	7.65012	5.28142	4.30448e-05	0.000202424	1.12502	4.36608	0.399333
232201	ENSMUSG00000030047	Arhgap25	Rho GTPase activating protein 25	5.58166	3.85117	0.00108211	0.00322853	-1.87181	2.96573	0.398709
14962	ENSMUSG00000090231	Cfb	complement factor B	2.01755	1.37749	0.184428	0.25939	-5.6873	0.734172	0.396365
74122	ENSMUSG00000030095	Tmem43	transmembrane protein 43	4.6443	3.31552	0.00364892	0.00917424	-2.8616	2.43784	0.394293
67224	ENSMUSG00000003444	Med29	mediator complex subunit 29	3.1717	2.069	0.0524774	0.0902705	-4.9629	1.28003	0.394117
15939	ENSMUSG00000056708	Ier5	immediate early response 5	4.97222	3.41705	0.00290196	0.00757127	-2.71683	2.53731	0.391661
72322	ENSMUSG00000067150	Xpo5	exportin 5	6.81541	4.85344	0.000111406	0.000455323	0.233648	3.95309	0.388566
217370	ENSMUSG00000039294	Cybc1	cytochrome b 245 chaperone 1	6.60878	4.81552	0.000121293	0.000491096	0.170311	3.91617	0.385282
72821	ENSMUSG00000070304	Scn2b	sodium channel, voltage-gated, type II, beta	2.37976	1.53874	0.140413	0.207025	-5.57547	0.852591	0.384452
68718	ENSMUSG00000014470	Rnf166	ring finger protein 166	3.98328	2.4149	0.0260245	0.0498083	-4.56068	1.58462	0.381618
269252	ENSMUSG00000035666	Gtf3c4	general transcription factor IIIC, polypeptide 4	7.15825	4.79755	0.000126285	0.000508092	0.0733472	3.89865	0.379885
230379	ENSMUSG00000038007	Acer2	alkaline ceramidase 2	-0.0221022	0.795905	0.435953	0.526264	-5.7359	0.36056	0.372549
218271	ENSMUSG00000021504	B4galt7	xylosylprotein beta1,4-galactosyltransferase, polypeptide 7 (galactosyltransferase I)	3.98522	2.49076	0.0222036	0.0434113	-4.41344	1.65358	0.372497
71683	ENSMUSG00000090523	Gypc	glycophorin C	5.02293	3.48098	0.00251118	0.00667892	-2.58715	2.60012	0.371575
225339	ENSMUSG00000041915	Ammecr1l	AMME chromosomal region gene 1-like	6.27798	4.24655	0.000439387	0.00147924	-1.08489	3.35715	0.371269
16904	ENSMUSG00000054206	Gzmm	granzyme M (lymphocyte met-ase 1)	1.14587	1.12633	0.2741	0.360508	-5.7347	0.562092	0.370475
19367	ENSMUSG00000024824	Rad9a	RAD9 checkpoint clamp component A	5.71235	3.66467	0.00165485	0.00465202	-2.31727	2.78124	0.367191
72029	ENSMUSG00000023973	Cnpy3	canopy FGF signaling regulator 3	6.02369	3.85502	0.00107264	0.00320242	-1.93902	2.96955	0.36324
69161	ENSMUSG00000063019	Manbal	mannosidase, beta A, lysosomal-like	4.12218	2.30196	0.0328623	0.0605978	-4.81507	1.4833	0.36274
226153	ENSMUSG00000025209	Twnk	twinkle mtDNA helicase	5.75476	3.18797	0.00492207	0.0118813	-3.38964	2.30785	0.362628
78894	ENSMUSG00000029482	Aacs	acetoacetyl-CoA synthetase	4.93894	2.87753	0.00966611	0.0211777	-3.87643	2.01475	0.357964
227738	ENSMUSG00000026792	Lrsam1	leucine rich repeat and sterile alpha motif containing 1	3.37041	2.10665	0.0487169	0.084593	-4.95584	1.31232	0.355881
213464	ENSMUSG00000026439	Rbbp5	retinoblastoma binding protein 5, histone lysine methyltransferase complex subunit	6.93726	4.56187	0.000214804	0.000800879	-0.442478	3.66796	0.355683
268880	ENSMUSG00000047434	Xxylt1	xyloside xylosyltransferase 1	4.74663	2.51376	0.0212948	0.0418585	-4.57518	1.67173	0.355086
11671	ENSMUSG00000010025	Aldh3a2	aldehyde dehydrogenase family 3, subfamily A2	5.02608	2.98262	0.0076709	0.0173646	-3.67474	2.11515	0.354469
76467	ENSMUSG00000023094	Msrb2	methionine sulfoxide reductase B2	2.63206	1.52406	0.144022	0.211396	-5.67076	0.84157	0.351912
104318	ENSMUSG00000025162	Csnk1d	casein kinase 1, delta	7.37656	4.69481	0.000159117	0.000619759	-0.179471	3.79828	0.348584
59020	ENSMUSG00000038298	Pdzk1	PDZ domain containing 1	2.71163	1.62948	0.119735	0.181215	-5.54222	0.92178	0.348568
77697	ENSMUSG00000029575	Mmab	methylmalonic aciduria (cobalamin deficiency) cblB type homolog (human)	4.6052	2.89065	0.00939211	0.0206787	-3.76709	2.02724	0.347146
22156	ENSMUSG00000005968	Tuft1	tuftelin 1	2.18334	1.23456	0.232098	0.314444	-5.91395	0.634329	0.345852
269336	ENSMUSG00000039983	Ccdc32	coiled-coil domain containing 32	4.22013	2.59138	0.0179436	0.0361185	-4.2801	1.74609	0.345815
73225	ENSMUSG00000022434	Fam118a	family with sequence similarity 118, member A	4.54711	2.92251	0.00875744	0.0194826	-3.68533	2.05762	0.340345
78287	ENSMUSG00000014550	Rbsn	rabenosyn, RAB effector	5.72538	3.61795	0.00184033	0.0050987	-2.42505	2.7351	0.336057
12122	ENSMUSG00000004446	Bid	BH3 interacting domain death agonist	4.55762	2.32914	0.0310794	0.057858	-4.88152	1.50753	0.335234
67118	ENSMUSG00000022684	Bfar	bifunctional apoptosis regulator	5.23157	3.38279	0.00313546	0.00807687	-2.85221	2.5037	0.332941
70381	ENSMUSG00000066621	Tecpr1	tectonin beta-propeller repeat containing 1	5.26377	3.15241	0.00526055	0.0125673	-3.36377	2.27897	0.331969
68350	ENSMUSG00000041241	Mul1	mitochondrial ubiquitin ligase activator of NFKB 1	4.98151	3.09328	0.00600173	0.0140996	-3.42809	2.22172	0.329761
243510	ENSMUSG00000107499	Ccdc142	coiled-coil domain containing 142	3.98407	2.09088	0.0502614	0.0869488	-5.16401	1.29877	0.325656
77573	ENSMUSG00000029434	Vps33a	VPS33A CORVET/HOPS core subunit	5.94569	3.69273	0.0015525	0.00440301	-2.29405	2.80897	0.324934
19305	ENSMUSG00000005069	Pex5	peroxisomal biogenesis factor 5	6.01172	3.77488	0.00128761	0.00375161	-2.11912	2.89022	0.324276
208146	ENSMUSG00000041215	Yeats2	YEATS domain containing 2	7.3648	4.25236	0.000433616	0.00146311	-1.18823	3.3629	0.321488
207792	ENSMUSG00000033722	BC034090	cDNA sequence BC034090	0.672304	0.773042	0.449041	0.539155	-5.92983	0.347714	0.321083
319740	ENSMUSG00000018820	Zfyve27	zinc finger, FYVE domain containing 27	5.49418	3.02833	0.00693305	0.0159516	-3.67845	2.15908	0.3205
320727	ENSMUSG00000040029	Ipo8	importin 8	6.92902	4.02695	0.000724734	0.00227654	-1.6625	3.13982	0.31924
104479	ENSMUSG00000020482	Ccdc117	coiled-coil domain containing 117	6.78891	3.61144	0.00186776	0.00515765	-2.58843	2.72868	0.317443
67889	ENSMUSG00000026889	Rbm18	RNA binding motif protein 18	4.40239	2.35439	0.0295037	0.055401	-4.79357	1.53012	0.315745
66526	ENSMUSG00000028619	Tceanc2	transcription elongation factor A (SII) N-terminal and central domain containing 2	5.10388	2.8823	0.00956568	0.0209954	-3.90569	2.01928	0.313554
19704	ENSMUSG00000058301	Upf1	UPF1 regulator of nonsense transcripts homolog (yeast)	8.05712	3.54419	0.00221372	0.00598136	-2.85974	2.65488	0.311153
68839	ENSMUSG00000048307	Ankrd46	ankyrin repeat domain 46	4.87091	2.63953	0.0161904	0.0330352	-4.35207	1.79074	0.308762
75826	ENSMUSG00000022855	Senp2	SUMO/sentrin specific peptidase 2	6.68162	3.74545	0.00137688	0.00397377	-2.27492	2.8611	0.307535
13446	ENSMUSG00000052301	Doc2a	double C2, alpha	4.32463	1.78203	0.0921572	0.145343	-5.78473	1.03547	0.300871
73218	ENSMUSG00000035206	Sppl2b	signal peptide peptidase like 2B	4.64631	2.45757	0.0238053	0.0460799	-4.65826	1.62333	0.298836
230935	ENSMUSG00000039768	Dnajc11	DnaJ heat shock protein family (Hsp40) member C11	6.65237	3.10266	0.00587777	0.0138617	-3.69647	2.23079	0.298567
66209	ENSMUSG00000038544	Inip	INTS3 and NABP interacting protein	6.13318	3.33046	0.00352825	0.00892264	-3.13117	2.45244	0.295383
72338	ENSMUSG00000045690	Wdr89	WD repeat domain 89	3.67364	1.66333	0.112711	0.172081	-5.78066	0.948034	0.29494
57230	ENSMUSG00000020755	Sap30bp	SAP30 binding protein	5.83733	3.21721	0.00455061	0.011149	-3.33322	2.34193	0.288795
22030	ENSMUSG00000026942	Traf2	TNF receptor-associated factor 2	5.92552	3.30814	0.00371009	0.00930711	-3.14845	2.43062	0.286575
67815	ENSMUSG00000003585	Sec14l2	SEC14-like lipid binding 2	0.175681	0.611575	0.548093	0.63254	-5.91136	0.261146	0.285592
12145	ENSMUSG00000047880	Cxcr5	chemokine (C-X-C motif) receptor 5	1.40118	0.798796	0.434315	0.524994	-6.11781	0.362195	0.282627
17988	ENSMUSG00000005125	Ndrg1	N-myc downstream regulated gene 1	4.05975	1.84376	0.0809267	0.130498	-5.6083	1.09191	0.279161
17874	ENSMUSG00000032508	Myd88	myeloid differentiation primary response gene 88	4.92376	2.0626	0.0533424	0.0914531	-5.46463	1.27293	0.278629
20442	ENSMUSG00000013846	St3gal1	ST3 beta-galactoside alpha-2,3-sialyltransferase 1	5.02418	2.29831	0.0331089	0.0609934	-5.05689	1.48006	0.269773
320678	ENSMUSG00000038271	Iffo1	intermediate filament family orphan 1	5.29676	2.50508	0.0215438	0.0423	-4.71899	1.66668	0.262031
100862031	NA	NA	NA	2.96437	1.26034	0.222857	0.304166	-6.1193	0.651974	0.261027
13871	ENSMUSG00000030400	Ercc2	excision repair cross-complementing rodent repair deficiency, complementation group 2	5.22023	2.46355	0.0235091	0.0456246	-4.78419	1.62876	0.257578
15168	ENSMUSG00000028051	Hcn3	hyperpolarization-activated, cyclic nucleotide-gated K+ 3	0.640689	0.658123	0.518382	0.605463	-6.00318	0.28535	0.256977
13002	ENSMUSG00000000826	Dnajc5	DnaJ heat shock protein family (Hsp40) member C5	7.4113	3.15786	0.00519692	0.012433	-3.65117	2.28425	0.256953
19727	ENSMUSG00000036120	Rfxank	regulatory factor X-associated ankyrin-containing protein	3.67867	1.41353	0.17373	0.247166	-6.14037	0.760125	0.252211
66881	ENSMUSG00000029998	Pcyox1	prenylcysteine oxidase 1	5.52139	2.48635	0.0224105	0.0437669	-4.80184	1.64955	0.251057
330836	ENSMUSG00000031904	Slc7a6	solute carrier family 7 (cationic amino acid transporter, y+ system), member 6	6.14021	2.71558	0.0137482	0.0286778	-4.44638	1.86176	0.247681
74375	ENSMUSG00000029708	Gcc1	golgi coiled coil 1	5.00831	2.35281	0.0296001	0.0555043	-4.95023	1.52871	0.246544
53374	ENSMUSG00000057337	Chst3	carbohydrate sulfotransferase 3	9.26882	3.38587	0.00311375	0.00803483	-3.27935	2.50672	0.245009
70791	ENSMUSG00000019143	Hars2	histidyl-tRNA synthetase 2	5.45103	2.4584	0.0237642	0.0460155	-4.84293	1.62408	0.238962
338360	ENSMUSG00000046415	B430212C06Rik	RIKEN cDNA B430212C06 gene	2.42404	1.02394	0.31877	0.407561	-6.21894	0.496523	0.235794
57745	ENSMUSG00000052675	Zfp112	zinc finger protein 112	1.19066	0.714565	0.483595	0.57225	-6.12004	0.315518	0.234593
94045	ENSMUSG00000005950	P2rx5	purinergic receptor P2X, ligand-gated ion channel, 5	1.10639	0.666168	0.513339	0.600618	-6.12866	0.289596	0.233201
407831	ENSMUSG00000024168	Tmem204	transmembrane protein 204	1.18981	0.618782	0.543433	0.628327	-6.18364	0.264854	0.232871
56494	ENSMUSG00000020946	Gosr2	golgi SNAP receptor complex member 2	6.39825	2.46716	0.0233316	0.0453197	-4.98139	1.63206	0.231209
98170	ENSMUSG00000024736	Tmem132a	transmembrane protein 132A	2.78538	1.09789	0.286019	0.373259	-6.25142	0.543605	0.228977
70233	ENSMUSG00000042502	Cd2bp2	CD2 cytoplasmic tail binding protein 2	7.0911	2.55244	0.0194915	0.0388096	-4.88984	1.71015	0.225452
54399	ENSMUSG00000025484	Bet1l	Bet1 golgi vesicular membrane trafficking protein like	3.88287	1.52843	0.142941	0.210131	-6.04229	0.844843	0.224698
83672	ENSMUSG00000041831	Sytl3	synaptotagmin-like 3	1.6538	0.757999	0.457783	0.547301	-6.22484	0.339341	0.219526
217378	ENSMUSG00000020657	Dnajc27	DnaJ heat shock protein family (Hsp40) member C27	4.82394	1.89055	0.0740896	0.121175	-5.73589	1.13024	0.217578
100198	ENSMUSG00000028980	H6pd	hexose-6-phosphate dehydrogenase (glucose 1-dehydrogenase)	4.95623	1.69039	0.107349	0.165397	-6.08955	0.969201	0.209817
69773	ENSMUSG00000048429	Timm29	translocase of inner mitochondrial membrane 29	6.27761	2.14812	0.0448601	0.078989	-5.56839	1.34814	0.206885
211986	ENSMUSG00000043061	Tmem18	transmembrane protein 18	4.4647	1.60983	0.123982	0.186487	-6.0868	0.906642	0.206584
219140	ENSMUSG00000021990	Spata13	spermatogenesis associated 13	6.56909	2.32058	0.0316308	0.0587297	-5.286	1.49989	0.205838
269870	ENSMUSG00000033961	Zfp446	zinc finger protein 446	3.6517	1.33219	0.198612	0.27627	-6.23922	0.701995	0.203775
208084	ENSMUSG00000041064	Pif1	PIF1 5'-to-3' DNA helicase	6.78726	2.37859	0.0280629	0.0531415	-5.2002	1.55187	0.201481
66229	ENSMUSG00000063888	Rpl7l1	ribosomal protein L7-like 1	6.78176	2.16551	0.0433263	0.0766402	-5.59921	1.36325	0.190451
338350	ENSMUSG00000042647	Acad12	acyl-Coenzyme A dehydrogenase family, member 12	1.13378	0.556971	0.584072	0.663936	-6.204	0.233534	0.187811
117150	ENSMUSG00000025417	Pip4k2c	phosphatidylinositol-5-phosphate 4-kinase, type II, gamma	5.18728	1.81904	0.0847571	0.135491	-5.94006	1.07182	0.185007
327744	ENSMUSG00000087177	E130307A14Rik	RIKEN cDNA E130307A14 gene	3.49698	0.987931	0.335644	0.425344	-6.58237	0.474121	0.184681
68817	ENSMUSG00000078515	Ddi2	DNA-damage inducible protein 2	5.62085	1.81902	0.08476	0.135491	-6.0293	1.07181	0.18434
104662	ENSMUSG00000038335	Tsr1	TSR1 20S rRNA accumulation	6.28645	1.27386	0.228735	0.310735	-6.91523	0.640667	0.183915
14595	ENSMUSG00000028413	B4galt1	UDP-Gal:betaGlcNAc beta 1,4- galactosyltransferase, polypeptide 1	6.88629	2.26465	0.0354643	0.0646144	-5.42707	1.45021	0.183855
217708	ENSMUSG00000085793	Lin52	lin-52 homolog (C. elegans)	3.26873	0.984762	0.337158	0.426965	-6.51581	0.472166	0.18245
19247	ENSMUSG00000043733	Ptpn11	protein tyrosine phosphatase, non-receptor type 11	7.68419	2.44133	0.0246284	0.0474679	-5.15981	1.60856	0.18202
170459	ENSMUSG00000024378	Stard4	StAR-related lipid transfer (START) domain containing 4	4.84566	1.54369	0.139213	0.205551	-6.28183	0.85632	0.179097
224671	ENSMUSG00000062202	Btbd9	BTB (POZ) domain containing 9	5.9722	2.03193	0.0564329	0.095956	-5.73042	1.24847	0.178262
102607	ENSMUSG00000031993	Snx19	sorting nexin 19	5.66757	1.82383	0.0840037	0.134538	-6.03021	1.0757	0.176786
223752	ENSMUSG00000035900	Gramd4	GRAM domain containing 4	7.35369	1.99952	0.0601094	0.101246	-5.94951	1.22106	0.175974
72147	ENSMUSG00000027583	Zbtb46	zinc finger and BTB domain containing 46	-0.962555	0.265717	0.793329	0.842103	-5.79655	0.100547	0.172889
226144	ENSMUSG00000025198	Erlin1	ER lipid raft associated 1	5.55324	1.74247	0.0976457	0.152796	-6.13934	1.01035	0.169707
108707	ENSMUSG00000032977	Fam207a	family with sequence similarity 207, member A	5.41771	1.64762	0.115927	0.176306	-6.2587	0.935817	0.16947
68048	ENSMUSG00000030609	Aen	apoptosis enhancing nuclease	4.72031	1.24506	0.228299	0.310268	-6.64621	0.641496	0.163673
17135	ENSMUSG00000018143	Mafk	v-maf musculoaponeurotic fibrosarcoma oncogene family, protein K (avian)	5.81433	1.45654	0.16181	0.232623	-6.6098	0.790995	0.160813
75788	ENSMUSG00000038780	Smurf1	SMAD specific E3 ubiquitin protein ligase 1	4.36122	1.20536	0.242912	0.326362	-6.59909	0.614552	0.160541
69259	ENSMUSG00000016946	Kctd5	potassium channel tetramerisation domain containing 5	5.69298	1.5993	0.126308	0.189328	-6.38438	0.89857	0.158361
224624	ENSMUSG00000025730	Rab40c	Rab40C, member RAS oncogene family	4.11559	1.05036	0.306773	0.395207	-6.70236	0.513183	0.156178
67283	ENSMUSG00000020744	Slc25a19	solute carrier family 25 (mitochondrial thiamine pyrophosphate carrier), member 19	4.19762	1.12151	0.276094	0.362598	-6.64932	0.558943	0.15484
227612	ENSMUSG00000059555	Tor4a	torsin family 4, member A	5.14757	1.20281	0.243877	0.32756	-6.80045	0.612829	0.149623
68366	ENSMUSG00000019295	Tmem129	transmembrane protein 129	4.42686	0.962916	0.347895	0.438453	-6.87591	0.458551	0.14624
72552	ENSMUSG00000034189	Hsdl1	hydroxysteroid dehydrogenase like 1	6.19896	1.7448	0.0972293	0.152269	-6.244	1.0122	0.14565
67998	ENSMUSG00000017802	Retreg3	reticulophagy regulator family member 3	6.22068	1.66406	0.112562	0.17189	-6.37249	0.948607	0.143276
320808	ENSMUSG00000049106	Dcaf5	DDB1 and CUL4 associated factor 5	5.74415	1.52139	0.144686	0.212185	-6.50704	0.839573	0.14025
234678	ENSMUSG00000031889	D230025D16Rik	RIKEN cDNA D230025D16 gene	4.74412	1.1158	0.278469	0.36511	-6.80186	0.555223	0.136192
228714	ENSMUSG00000027425	Kat14	lysine acetyltransferase 14	6.50938	1.63824	0.117882	0.178774	-6.45027	0.928552	0.134404
70239	ENSMUSG00000026816	Gtf3c5	general transcription factor IIIC, polypeptide 5	5.65002	1.40407	0.176489	0.250242	-6.65183	0.753282	0.131976
210035	ENSMUSG00000040195	Nemp1	nuclear envelope integral membrane protein 1	6.43731	1.52578	0.143595	0.210801	-6.60623	0.842861	0.131139
78560	ENSMUSG00000031486	Adgra2	adhesion G protein-coupled receptor A2	1.79464	0.44086	0.664307	0.734617	-6.46082	0.177631	0.127654
66818	ENSMUSG00000044600	Smim7	small integral membrane protein 7	5.50084	1.21511	0.239259	0.322422	-6.86144	0.621132	0.127618
74035	ENSMUSG00000028948	Nol9	nucleolar protein 9	6.61341	1.45241	0.162759	0.233662	-6.73087	0.788454	0.124246
66950	ENSMUSG00000026627	Pacc1	proton activated chloride channel 1	5.0511	1.05034	0.306782	0.395207	-6.94731	0.513171	0.11955
434156	ENSMUSG00000070705	Eid2b	EP300 interacting inhibitor of differentiation 2B	2.27497	0.402316	0.691957	0.759129	-6.62214	0.159921	0.115468
74032	ENSMUSG00000034308	Sdr42e1	short chain dehydrogenase/reductase family 42E, member 1	1.8826	0.369492	0.715861	0.779304	-6.51664	0.145171	0.11171
403187	ENSMUSG00000052214	Opa3	optic atrophy 3	4.94228	0.881131	0.389295	0.48004	-7.08489	0.409721	0.109788
77038	ENSMUSG00000027255	Arfgap2	ADP-ribosylation factor GTPase activating protein 2	7.00582	1.43082	0.168779	0.241298	-6.80274	0.772681	0.108062
320139	ENSMUSG00000031506	Ptpn7	protein tyrosine phosphatase, non-receptor type 7	6.63892	1.08294	0.292622	0.380435	-7.18682	0.533692	0.107464
70144	ENSMUSG00000022801	Lrch3	leucine-rich repeats and calponin homology (CH) domain containing 3	5.71151	0.949588	0.354286	0.444712	-7.18566	0.450646	0.105452
12371	ENSMUSG00000028914	Casp9	caspase 9	3.65444	0.604407	0.552747	0.636629	-6.93975	0.257473	0.103527
52013	ENSMUSG00000025184	R3hcc1l	R3H domain and coiled-coil containing 1 like	5.14134	0.752992	0.460844	0.550324	-7.23797	0.336446	0.0961144
319880	ENSMUSG00000020023	Tmcc3	transmembrane and coiled coil domains 3	-0.696761	0.148874	0.883228	0.912851	-5.87864	0.0539274	0.0939416
67943	ENSMUSG00000038503	Mesd	mesoderm development LRP chaperone	5.95411	0.999858	0.329987	0.419307	-7.17822	0.481503	0.0915756
170768	ENSMUSG00000026773	Pfkfb3	6-phosphofructo-2-kinase/fructose-2,6-biphosphatase 3	7.05921	1.16055	0.260247	0.345812	-7.14574	0.584614	0.0891353
72323	ENSMUSG00000039483	Asb6	ankyrin repeat and SOCS box-containing 6	4.68337	0.730822	0.473835	0.562685	-7.14306	0.324373	0.0881336
54473	ENSMUSG00000025139	Tollip	toll interacting protein	6.05106	0.934891	0.361615	0.452053	-7.25645	0.441753	0.0860019
102323	ENSMUSG00000038506	Dcun1d2	DCN1, defective in cullin neddylation 1, domain containing 2 (S. cerevisiae)	4.46873	0.681823	0.503607	0.591344	-7.12198	0.297908	0.0844876
66867	ENSMUSG00000032329	Hmg20a	high mobility group 20A	6.06616	0.996366	0.331636	0.420925	-7.19937	0.479338	0.0843582
171212	ENSMUSG00000020520	Galnt10	polypeptide N-acetylgalactosaminyltransferase 10	4.89896	0.725681	0.476909	0.565684	-7.20128	0.321565	0.0834004
269997	ENSMUSG00000054381	Zfp747	zinc finger protein 747	2.65544	0.382107	0.706637	0.771485	-6.74629	0.150804	0.0806822
231866	ENSMUSG00000029587	Zfp12	zinc finger protein 12	4.67502	0.683502	0.502569	0.590524	-7.17508	0.298804	0.0805832
76041	ENSMUSG00000048924	Ccdc125	coiled-coil domain containing 125	4.31584	0.597984	0.556936	0.640355	-7.13559	0.254194	0.0804688
231646	ENSMUSG00000066952	Myo1h	myosin 1H	0.00793317	0.168373	0.868075	0.901459	-6.04195	0.0614425	0.0790738
245944	ENSMUSG00000020128	Vps54	VPS54 GARP complex subunit	6.3396	0.84514	0.408586	0.499106	-7.37885	0.388717	0.0776508
108755	ENSMUSG00000045854	Lyrm2	LYR motif containing 2	3.6854	0.464865	0.647329	0.719994	-7.02629	0.188875	0.0768415
68472	ENSMUSG00000030614	Tmem126b	transmembrane protein 126B	2.85047	0.343402	0.73508	0.794492	-6.82094	0.133665	0.0691396
76792	ENSMUSG00000032840	Spring1	SREBF pathway regulator in golgi 1	3.04272	0.344564	0.73422	0.793946	-6.87956	0.134174	0.0681525
65960	ENSMUSG00000024098	Twsg1	twisted gastrulation BMP signaling modulator 1	6.19226	0.583449	0.566477	0.64899	-7.54949	0.246818	0.0592035
101513	ENSMUSG00000025147	Mob2	MOB kinase activator 2	4.76229	0.462733	0.64883	0.721543	-7.32819	0.187869	0.0528596
103677	ENSMUSG00000038290	Smg6	Smg-6 homolog, nonsense mediated mRNA decay factor (C. elegans)	7.76081	0.692138	0.497251	0.58552	-7.64076	0.303424	0.0527742
63856	ENSMUSG00000023980	Taf8	TATA-box binding protein associated factor 8	5.44615	0.505654	0.618935	0.694337	-7.46446	0.208355	0.052098
74478	ENSMUSG00000071669	Snx29	sorting nexin 29	4.67716	0.355008	0.726507	0.7877	-7.35233	0.13876	0.0488959
215436	ENSMUSG00000060181	Slc35e3	solute carrier family 35, member E3	3.99153	0.324552	0.749078	0.805924	-7.17485	0.125473	0.0462042
21769	ENSMUSG00000044477	Zfand3	zinc finger, AN1-type domain 3	5.24961	0.41649	0.681735	0.750121	-7.46558	0.166385	0.0443221
216119	ENSMUSG00000033126	Ybey	ybeY metallopeptidase	2.82456	0.170146	0.8667	0.900469	-6.85945	0.062131	0.0343273
277463	ENSMUSG00000000194	Gpr107	G protein-coupled receptor 107	5.72237	0.364747	0.719342	0.782205	-7.58124	0.143064	0.033716
70673	ENSMUSG00000039410	Prdm16	PR domain containing 16	1.72849	0.108748	0.914546	0.937305	-6.53571	0.0387943	0.0332728
16151	ENSMUSG00000004221	Ikbkg	inhibitor of kappaB kinase gamma	5.87749	0.333089	0.742727	0.800695	-7.61973	0.129171	0.0318461
216760	ENSMUSG00000020522	Mfap3	microfibrillar-associated protein 3	6.04494	0.29509	0.771136	0.82424	-7.6592	0.112869	0.0259557
56199	ENSMUSG00000031974	Abcb10	ATP-binding cassette, sub-family B (MDR/TAP), member 10	3.95882	0.160064	0.874526	0.906531	-7.20704	0.0582273	0.0259414
229534	ENSMUSG00000042613	Pbxip1	pre B cell leukemia transcription factor interacting protein 1	6.43247	0.258288	0.798971	0.846578	-7.72485	0.097469	0.0239053
56418	ENSMUSG00000002741	Ykt6	YKT6 v-SNARE homolog (S. cerevisiae)	6.80263	0.301015	0.766684	0.821115	-7.75639	0.115384	0.0235928
231717	ENSMUSG00000044134	Pheta1	PH domain containing endocytic trafficking adaptor 1	1.73103	0.0754017	0.940686	0.956574	-6.53953	0.0265553	0.0215274
66989	ENSMUSG00000005936	Kctd20	potassium channel tetramerisation domain containing 20	6.45295	0.230576	0.820117	0.863329	-7.73462	0.086124	0.0197504
79555	ENSMUSG00000019132	BC005537	cDNA sequence BC005537	7.73877	0.264194	0.794485	0.842955	-7.85114	0.0999143	0.0192861
192678	ENSMUSG00000025795	Rassf3	Ras association (RalGDS/AF-6) domain family member 3	6.40323	0.222279	0.826477	0.868525	-7.73012	0.0827693	0.0191484
106504	ENSMUSG00000024006	Stk38	serine/threonine kinase 38	6.92903	0.154251	0.879044	0.90988	-7.80461	0.0559892	0.012076
214469	ENSMUSG00000037503	Fam168b	family with sequence similarity 168, member B	8.53707	0.135028	0.894015	0.921183	-7.93577	0.0486553	0.00926826
71779	ENSMUSG00000025702	Marchf8	membrane associated ring-CH-type finger 8	2.7606	0.0402042	0.968351	0.97756	-6.85407	0.0139671	0.00925134
76366	ENSMUSG00000016510	Mtif3	mitochondrial translational initiation factor 3	4.41512	0.050095	0.960571	0.971278	-7.34784	0.0174704	0.00628051
320664	ENSMUSG00000074570	Cass4	Cas scaffolding protein family member 4	2.78982	0.0234111	0.981567	0.986269	-6.86375	0.0080799	0.00485282
269881	ENSMUSG00000040390	Map3k10	mitogen-activated protein kinase kinase kinase 10	3.57556	0.0248794	0.980411	0.985329	-7.10588	0.00859161	0.00401429
52588	ENSMUSG00000037824	Tspan14	tetraspanin 14	6.60453	0.0125179	0.990143	0.992361	-7.78135	0.00430192	0.00105717
64898	ENSMUSG00000024052	Lpin2	lipin 2	6.33884	-0.0330005	0.97402	0.981344	-7.74696	0.0114323	-0.00313642
66513	ENSMUSG00000022414	Tab1	TGF-beta activated kinase 1/MAP3K7 binding protein 1	5.1651	-0.0476061	0.962529	0.972794	-7.53653	0.0165863	-0.0051912
20623	ENSMUSG00000038145	Snrk	SNF related kinase	5.12946	-0.0563857	0.955625	0.967735	-7.52795	0.0197123	-0.00595325
624086	NA	A230045G11Rik	RIKEN cDNA A230045G11 gene	4.51447	-0.0875061	0.931188	0.949505	-7.37194	0.0309626	-0.0104126
100504186	NA	C230013L11Rik	RIKEN cDNA C230013L11 gene	-0.0993126	-0.0245986	0.980633	0.985477	-6.02965	0.00849369	-0.0132275
140887	ENSMUSG00000016520	Lnx2	ligand of numb-protein X 2	4.42851	-0.1001	0.921317	0.942015	-7.34772	0.0355909	-0.0142136
22278	ENSMUSG00000026641	Usf1	upstream transcription factor 1	6.07732	-0.184053	0.855929	0.891936	-7.69229	0.0675625	-0.0159431
330788	ENSMUSG00000043090	Zfp866	zinc finger protein 866	6.30493	-0.217444	0.830188	0.871403	-7.71817	0.0808233	-0.0192421
67862	ENSMUSG00000020441	2310033P09Rik	RIKEN cDNA 2310033P09 gene	4.43608	-0.134942	0.894082	0.921183	-7.34555	0.0486229	-0.0196188
170483	ENSMUSG00000035745	Grin3b	glutamate receptor, ionotropic, NMDA3B	1.78683	-0.0815664	0.935848	0.952592	-6.55633	0.0287949	-0.0221971
52840	ENSMUSG00000017734	Dbndd2	dysbindin (dystrobrevin binding protein 1) domain containing 2	0.906259	-0.0724057	0.943038	0.958531	-6.29444	0.0254706	-0.0262399
26416	ENSMUSG00000053436	Mapk14	mitogen-activated protein kinase 14	7.39422	-0.36427	0.719693	0.782333	-7.79021	0.142853	-0.0268264
16569	ENSMUSG00000027475	Kif3b	kinesin family member 3B	5.18841	-0.289099	0.775647	0.827875	-7.49939	0.110336	-0.0318937
94044	ENSMUSG00000009112	Bcl2l13	BCL2-like 13 (apoptosis facilitator)	6.36967	-0.392726	0.698908	0.764568	-7.67103	0.15558	-0.0322819
272027	ENSMUSG00000035495	Tstd2	thiosulfate sulfurtransferase (rhodanese)-like domain containing 2	4.8955	-0.29882	0.768333	0.822341	-7.42732	0.114451	-0.0322871
54126	ENSMUSG00000031511	Arhgef7	Rho guanine nucleotide exchange factor (GEF7)	6.10406	-0.377772	0.709801	0.774099	-7.63947	0.148863	-0.0337497
19159	ENSMUSG00000018001	Cyth3	cytohesin 3	4.22132	-0.312566	0.758027	0.813816	-7.24521	0.120316	-0.0415249
66690	ENSMUSG00000043140	Tmem186	transmembrane protein 186	5.45336	-0.408803	0.687271	0.755037	-7.51284	0.162872	-0.0424149
14732	ENSMUSG00000024978	Gpam	glycerol-3-phosphate acyltransferase, mitochondrial	7.49546	-0.513761	0.613363	0.689584	-7.73042	0.212283	-0.0427606
13171	ENSMUSG00000000340	Dbt	dihydrolipoamide branched chain transacylase E2	4.18489	-0.318984	0.753231	0.809669	-7.23285	0.123072	-0.0441874
56737	ENSMUSG00000039740	Alg2	asparagine-linked glycosylation 2 (alpha-1,3-mannosyltransferase)	4.70957	-0.381542	0.707049	0.771815	-7.35122	0.150551	-0.0461881
212712	ENSMUSG00000038331	Satb2	special AT-rich sequence binding protein 2	1.1074	-0.145404	0.885929	0.914889	-6.34508	0.0526013	-0.0507192
69470	ENSMUSG00000034850	Tmem127	transmembrane protein 127	5.92907	-0.540895	0.594887	0.673606	-7.53427	0.225566	-0.0527818
54375	ENSMUSG00000037458	Azin1	antizyme inhibitor 1	8.22305	-0.760308	0.456434	0.546172	-7.6246	0.340622	-0.0543671
67179	ENSMUSG00000022035	Ccdc25	coiled-coil domain containing 25	5.0607	-0.477727	0.638313	0.711912	-7.395	0.194966	-0.055077
231727	ENSMUSG00000029431	B3gnt4	UDP-GlcNAc:betaGal beta-1,3-N-acetylglucosaminyltransferase 4	0.594273	-0.141899	0.888659	0.917145	-6.19929	0.0512649	-0.0608833
66612	ENSMUSG00000038150	Ormdl3	ORM1-like 3 (S. cerevisiae)	4.89874	-0.540037	0.595467	0.674093	-7.32321	0.225142	-0.0635353
626391	ENSMUSG00000072774	Zfp951	zinc finger protein 951	2.7034	-0.271916	0.788629	0.8382	-6.79965	0.103127	-0.0675829
225280	ENSMUSG00000047989	Ino80c	INO80 complex subunit C	5.33732	-0.564404	0.579197	0.65976	-7.41013	0.237174	-0.0688006
70470	ENSMUSG00000027651	Rprd1b	regulation of nuclear pre-mRNA domain containing 1B	6.25835	-0.961954	0.348198	0.438752	-7.26209	0.458174	-0.0814215
213491	ENSMUSG00000040842	Szrd1	SUZ RNA binding domain containing 1	7.24992	-1.1619	0.259713	0.34517	-7.16199	0.585507	-0.086349
57915	ENSMUSG00000029174	Tbc1d1	TBC1 domain family, member 1	6.33833	-0.904796	0.376943	0.467816	-7.3266	0.423725	-0.0884535
170644	ENSMUSG00000039473	Ubn1	ubinuclein 1	7.92678	-1.25084	0.226231	0.307925	-7.11212	0.645448	-0.0923176
100503578	NA	NA	NA	3.28814	-0.551052	0.588042	0.668026	-6.8613	0.230591	-0.098474
414101	ENSMUSG00000091994	E130317F20Rik	RIKEN cDNA E130317F20 gene	2.97671	-0.452682	0.655947	0.727174	-6.8161	0.183131	-0.104998
242785	ENSMUSG00000073700	Klhl21	kelch-like 21	4.60336	-0.818266	0.423384	0.514096	-7.05486	0.373265	-0.108483
214669	ENSMUSG00000022394	L3mbtl2	L3MBTL2 polycomb repressive complex 1 subunit	6.44693	-1.4008	0.17745	0.251365	-6.78111	0.750924	-0.117169
107746	ENSMUSG00000039844	Rapgef1	Rap guanine nucleotide exchange factor (GEF) 1	7.87022	-1.65794	0.113805	0.173452	-6.54895	0.94384	-0.117229
622320	ENSMUSG00000044952	Kctd21	potassium channel tetramerisation domain containing 21	-0.0643229	-0.257097	0.799877	0.847192	-6.00608	0.0969768	-0.121597
67139	ENSMUSG00000040599	Mis12	MIS12 kinetochore complex component	6.11558	-1.39371	0.179551	0.253859	-6.74476	0.745813	-0.135915
100502849	ENSMUSG00000101438	Gm19412	predicted gene, 19412	-0.461328	-0.233912	0.817564	0.861376	-5.91721	0.0874784	-0.13862
27399	ENSMUSG00000032594	Ip6k1	inositol hexaphosphate kinase 1	7.04301	-1.85082	0.0798603	0.129026	-6.1739	1.09767	-0.14212
66262	ENSMUSG00000026283	Ing5	inhibitor of growth family, member 5	6.17873	-1.61932	0.121915	0.183914	-6.43537	0.913942	-0.143236
68744	ENSMUSG00000046897	Zfp740	zinc finger protein 740	6.79511	-1.81904	0.0847583	0.135491	-6.20102	1.07182	-0.144311
11479	ENSMUSG00000000532	Acvr1b	activin A receptor, type 1B	4.64841	-1.13181	0.271846	0.358035	-6.76173	0.565676	-0.151501
227102	ENSMUSG00000026097	Ormdl1	ORM1-like 1 (S. cerevisiae)	3.82385	-1.08713	0.290627	0.37817	-6.58193	0.536664	-0.155336
216792	ENSMUSG00000049287	Iba57	IBA57 homolog, iron-sulfur cluster assembly	3.55869	-0.91655	0.370905	0.461518	-6.67214	0.430737	-0.155821
381406	ENSMUSG00000039725	Trp53rka	transformation related protein 53 regulating kinase A	4.17257	-1.13061	0.272337	0.358541	-6.635	0.564893	-0.156788
26562	ENSMUSG00000028833	Ncdn	neurochondrin	5.24188	-1.48819	0.153167	0.222364	-6.45616	0.814835	-0.162504
101602	ENSMUSG00000045165	AI467606	expressed sequence AI467606	5.0591	-1.32592	0.200642	0.278633	-6.63161	0.697578	-0.165966
12633	ENSMUSG00000026031	Cflar	CASP8 and FADD-like apoptosis regulator	6.31379	-2.01654	0.0581529	0.0985064	-5.80932	1.23543	-0.169698
15903	ENSMUSG00000007872	Id3	inhibitor of DNA binding 3	4.92765	-1.1224	0.278255	0.3649	-6.84031	0.555558	-0.170924
14428	ENSMUSG00000020793	Galr2	galanin receptor 2	-0.24399	-0.331436	0.743955	0.801547	-5.94115	0.128453	-0.177372
75901	ENSMUSG00000021962	Dcp1a	decapping mRNA 1A	6.37633	-2.0209	0.0576603	0.0978818	-5.81006	1.23912	-0.177791
414801	ENSMUSG00000117975	Itprip	inositol 1,4,5-triphosphate receptor interacting protein	5.98802	-1.74186	0.0977554	0.152914	-6.21839	1.00986	-0.178971
77124	ENSMUSG00000090330	9130221H12Rik	RIKEN cDNA 9130221H12 gene	3.14376	-0.97243	0.343097	0.433382	-6.49259	0.464583	-0.180561
403178	ENSMUSG00000064247	Plcxd1	phosphatidylinositol-specific phospholipase C, X domain containing 1	1.18134	-0.469109	0.644349	0.717391	-6.26631	0.190879	-0.181036
108083	ENSMUSG00000018547	Pip4k2b	phosphatidylinositol-5-phosphate 4-kinase, type II, beta	6.77583	-2.20819	0.0397641	0.0712115	-5.52164	1.40051	-0.207686
18044	ENSMUSG00000023994	Nfya	nuclear transcription factor-Y alpha	7.7325	-2.8006	0.0114343	0.0244415	-4.43858	1.94179	-0.211395
16182	ENSMUSG00000026070	Il18r1	interleukin 18 receptor 1	0.279635	-0.402801	0.691669	0.758956	-6.04473	0.160102	-0.213226
66714	ENSMUSG00000036934	4921524J17Rik	RIKEN cDNA 4921524J17 gene	3.85808	-1.25844	0.22353	0.304713	-6.39599	0.650664	-0.214037
72350	ENSMUSG00000045064	Zc2hc1c	zinc finger, C2HC-type containing 1C	0.812826	-0.537521	0.597169	0.675166	-6.12502	0.223903	-0.216641
332175	ENSMUSG00000036304	Zdhhc23	zinc finger, DHHC domain containing 23	1.36518	-0.654776	0.520488	0.607025	-6.2158	0.28359	-0.21795
223665	ENSMUSG00000116138	C030006K11Rik	RIKEN cDNA C030006K11 gene	3.12863	-1.11156	0.280245	0.367008	-6.34488	0.552462	-0.220336
79263	ENSMUSG00000045409	Trim39	tripartite motif-containing 39	5.44304	-1.94478	0.0668074	0.111009	-5.78806	1.17518	-0.224223
382639	ENSMUSG00000037638	Zbtb42	zinc finger and BTB domain containing 42	2.30678	-0.79487	0.436613	0.526919	-6.39437	0.359903	-0.227292
75296	ENSMUSG00000069135	Cep43	centrosomal protein 43	6.68482	-2.50535	0.0215318	0.0422826	-4.94298	1.66692	-0.230012
214254	ENSMUSG00000033405	Nudt15	nudix (nucleoside diphosphate linked moiety X)-type motif 15	1.19838	-0.657782	0.518596	0.60566	-6.16445	0.285171	-0.230191
73420	ENSMUSG00000031971	Ccsap	centriole, cilia and spindle associated protein	4.65478	-1.87431	0.0764022	0.124321	-5.72363	1.11689	-0.232363
234852	ENSMUSG00000000743	Chmp1a	charged multivesicular body protein 1A	5.55787	-2.26356	0.0355432	0.0647317	-5.24042	1.44924	-0.237761
74374	ENSMUSG00000068663	Clec16a	C-type lectin domain family 16, member A	5.02141	-2.34053	0.0303592	0.056714	-4.98059	1.51771	-0.26122
30938	ENSMUSG00000037946	Fgd3	FYVE, RhoGEF and PH domain containing 3	4.5158	-2.19008	0.0412417	0.0735046	-5.13588	1.38466	-0.26135
98388	ENSMUSG00000026080	Chst10	carbohydrate sulfotransferase 10	-0.436341	-0.466361	0.646278	0.719063	-5.84359	0.189581	-0.265505
74427	ENSMUSG00000021890	Eaf1	ELL associated factor 1	6.6626	-3.22525	0.00446938	0.01098	-3.4335	2.34975	-0.266652
639658	ENSMUSG00000085852	Gm13807	predicted gene 13807	-0.455943	-0.461583	0.649639	0.722264	-5.84116	0.187328	-0.267745
71591	ENSMUSG00000022526	Zfp251	zinc finger protein 251	4.97259	-2.38258	0.0278319	0.0527412	-4.88872	1.55546	-0.270568
76373	ENSMUSG00000063535	Zfp773	zinc finger protein 773	2.07291	-1.03218	0.314992	0.403385	-6.10975	0.5017	-0.273659
83490	ENSMUSG00000025017	Pik3ap1	phosphoinositide-3-kinase adaptor protein 1	8.27479	-3.74077	0.00139165	0.00400777	-2.42175	2.85647	-0.273763
667281	ENSMUSG00000075297	H60b	histocompatibility 60b	2.5517	-1.115	0.278802	0.365368	-6.16568	0.554704	-0.273911
239719	ENSMUSG00000009569	Mrtfb	myocardin related transcription factor B	4.96015	-2.27061	0.0350362	0.0639299	-5.09807	1.45548	-0.289104
57170	ENSMUSG00000026856	Dolpp1	dolichyl pyrophosphate phosphatase 1	3.99813	-1.76984	0.0928569	0.146326	-5.71542	1.03219	-0.290623
104732	ENSMUSG00000037466	Tedc1	tubulin epsilon and delta complex 1	6.8186	-3.69465	0.00154572	0.00438749	-2.40664	2.81087	-0.295259
56205	ENSMUSG00000038619	Ensa	endosulfine alpha	6.82821	-3.74451	0.00137985	0.00397979	-2.29515	2.86017	-0.295939
84035	ENSMUSG00000020393	Kremen1	kringle containing transmembrane protein 1	4.01097	-1.90697	0.071813	0.118056	-5.49515	1.1438	-0.301204
213054	ENSMUSG00000038766	Gabpb2	GA repeat binding protein, beta 2	8.75056	-4.49096	0.000252208	0.000919399	-0.743609	3.59824	-0.304227
102193	ENSMUSG00000031823	Zdhhc7	zinc finger, DHHC domain containing 7	5.40846	-2.96096	0.0080464	0.0181169	-3.80982	2.0944	-0.307341
68682	ENSMUSG00000057193	Slc44a2	solute carrier family 44, member 2	8.11807	-4.46382	0.000268208	0.000968259	-0.763817	3.57153	-0.318473
72128	ENSMUSG00000060301	2610008E11Rik	RIKEN cDNA 2610008E11 gene	4.50331	-2.36814	0.0286768	0.0541055	-4.79877	1.54247	-0.321361
70999	ENSMUSG00000024764	Naa40	N(alpha)-acetyltransferase 40, NatD catalytic subunit	6.73983	-3.86189	0.00105596	0.00315981	-2.02	2.97635	-0.33064
12929	ENSMUSG00000006134	Crkl	v-crk avian sarcoma virus CT10 oncogene homolog-like	6.66791	-4.12299	0.000582209	0.00188674	-1.41813	3.23492	-0.338341
110816	ENSMUSG00000032834	Pwp2	PWP2 periodic tryptophan protein homolog (yeast)	6.27816	-3.39847	0.00304304	0.00787507	-3.00757	2.51669	-0.346726
22701	ENSMUSG00000047003	Zfp41	zinc finger protein 41	5.53466	-2.97661	0.00785731	0.0177358	-3.80735	2.10473	-0.351818
270066	ENSMUSG00000019731	Slc35e1	solute carrier family 35, member E1	6.88634	-4.20898	0.000478624	0.00159277	-1.24508	3.32001	-0.361258
52502	ENSMUSG00000008393	Carhsp1	calcium regulated heat stable protein 1	5.70784	-3.51833	0.00230734	0.00620435	-2.64888	2.63689	-0.361707
22619	ENSMUSG00000001942	Siae	sialic acid acetylesterase	3.7408	-1.9155	0.0709172	0.116812	-5.40339	1.14925	-0.363703
103841	ENSMUSG00000018378	Cuedc1	CUE domain containing 1	1.36983	-1.04322	0.309984	0.398325	-5.89102	0.508661	-0.37242
629959	NA	Gm7020	predicted gene 7020	0.318337	-0.73611	0.470686	0.559687	-5.86722	0.327269	-0.372515
84095	ENSMUSG00000025178	Pi4k2a	phosphatidylinositol 4-kinase type 2 alpha	4.88488	-3.38817	0.00309763	0.00799784	-2.76651	2.50897	-0.372827
13855	ENSMUSG00000001036	Epn2	epsin 2	0.23107	-0.867981	0.396273	0.487034	-5.74291	0.402006	-0.37291
330192	ENSMUSG00000066278	Vps37b	vacuolar protein sorting 37B	4.91391	-3.34544	0.00341113	0.00867713	-2.86758	2.4671	-0.377234
320844	ENSMUSG00000032593	Amigo3	adhesion molecule with Ig like domain 3	3.16334	-1.96354	0.06444	0.107528	-5.14881	1.19084	-0.401964
68939	ENSMUSG00000049907	Rasl11b	RAS-like, family 11, member B	-0.504408	-0.504933	0.621551	0.696747	-5.8071	0.206523	-0.403902
15490	ENSMUSG00000026675	Hsd17b7	hydroxysteroid (17-beta) dehydrogenase 7	3.3833	-2.23843	0.037405	0.0675544	-4.72596	1.42707	-0.412936
214663	ENSMUSG00000021265	Slc25a29	solute carrier family 25 (mitochondrial carrier, palmitoylcarnitine transporter), member 29	1.41503	-1.27639	0.217252	0.297818	-5.64508	0.663036	-0.418535
230767	ENSMUSG00000040795	Iqcc	IQ motif containing C	3.23144	-2.4254	0.025461	0.0488832	-4.32835	1.59412	-0.419599
18749	ENSMUSG00000005034	Prkacb	protein kinase, cAMP dependent, catalytic, beta	6.68733	-4.80947	0.000122952	0.000497514	0.145097	3.91026	-0.426961
78833	ENSMUSG00000031669	Gins3	GINS complex subunit 3 (Psf3 homolog)	5.04725	-4.0196	0.000736975	0.00230859	-1.38521	3.13255	-0.427884
69834	ENSMUSG00000030055	Rab43	RAB43, member RAS oncogene family	7.32634	-3.62756	0.00310453	0.00801411	-2.97788	2.508	-0.428374
207952	ENSMUSG00000055652	Klhl25	kelch-like 25	4.95672	-3.94201	0.000879631	0.00268652	-1.54048	3.0557	-0.429409
320435	ENSMUSG00000051735	Rinl	Ras and Rab interactor-like	3.15296	-2.0622	0.0531834	0.0912618	-4.97517	1.27422	-0.43259
57434	ENSMUSG00000028933	Xrcc2	X-ray repair complementing defective repair in Chinese hamster cells 2	4.8309	-3.57018	0.00205128	0.00559993	-2.34847	2.68798	-0.433794
67480	ENSMUSG00000018541	Cwc25	CWC25 spliceosome-associated protein	5.01207	-4.29142	0.000396738	0.00135468	-0.758467	3.4015	-0.46068
67573	ENSMUSG00000025185	Loxl4	lysyl oxidase-like 4	1.93417	-1.76142	0.0943072	0.148333	-5.1195	1.02545	-0.462052
56012	ENSMUSG00000020475	Pgam2	phosphoglycerate mutase 2	1.63814	-1.56455	0.134249	0.19945	-5.32927	0.872089	-0.475331
77889	ENSMUSG00000024063	Lbh	limb-bud and heart	6.52649	-5.92527	1.06766e-05	6.24052e-05	2.65028	4.97157	-0.478596
20947	ENSMUSG00000031015	Swap70	SWA-70 protein	6.81143	-5.89667	1.13469e-05	6.56939e-05	2.55699	4.94512	-0.481091
246710	ENSMUSG00000022075	Rhobtb2	Rho-related BTB domain containing 2	5.92037	-5.51129	2.60248e-05	0.000132805	1.8227	4.58461	-0.490075
57912	ENSMUSG00000046722	Cdc42se1	CDC42 small effector 1	6.18393	-5.74912	1.55596e-05	8.59684e-05	2.30906	4.808	-0.51083
100502698	ENSMUSG00000035629	Rubcn	RUN domain and cysteine-rich domain containing, Beclin 1-interacting protein	5.81381	-4.53336	0.000236528	0.000871707	-0.388245	3.62612	-0.511263
24083	ENSMUSG00000018931	Natd1	N-acetyltransferase domain containing 1	4.41072	-3.48546	0.00252712	0.00671433	-2.44229	2.59737	-0.537459
244238	ENSMUSG00000048965	Mrgpre	MAS-related GPR, member E	2.43353	-2.66249	0.0154128	0.0316122	-3.63152	1.81212	-0.600857
27029	ENSMUSG00000005043	Sgsh	N-sulfoglucosamine sulfohydrolase (sulfamidase)	2.93715	-2.60514	0.0175299	0.0354025	-3.89061	1.75622	-0.617394
71254	ENSMUSG00000039164	Naif1	nuclear apoptosis inducing factor 1	2.84809	-3.02103	0.00704603	0.0161406	-3.00657	2.15206	-0.622371
20491	ENSMUSG00000022372	Sla	src-like adaptor	4.61388	-4.82899	0.000117682	0.000478209	0.557562	3.92929	-0.63054
18676	ENSMUSG00000038025	Phf2	PHD finger protein 2	7.66439	-8.29875	9.93495e-08	1.26553e-06	7.35908	7.00283	-0.630908
100038429	ENSMUSG00000073430	Gm10505	predicted gene 10505	1.28413	-1.7308	0.0997528	0.155495	-4.9821	1.00107	-0.63603
76459	ENSMUSG00000032373	Car12	carbonic anhydrase 12	2.54868	-2.48171	0.0226818	0.0442304	-4.02039	1.64432	-0.660775
216011	ENSMUSG00000037151	Lrrc20	leucine rich repeat containing 20	3.01082	-3.53628	0.00221531	0.00598325	-1.93492	2.65457	-0.663851
71914	ENSMUSG00000029338	Antxr2	anthrax toxin receptor 2	3.96653	-4.74295	0.000142775	0.000564457	0.52542	3.84535	-0.700514
223864	ENSMUSG00000022469	Rapgef3	Rap guanine nucleotide exchange factor (GEF) 3	3.02564	-3.72731	0.00143498	0.00411315	-1.51404	2.84316	-0.71238
70997	ENSMUSG00000027329	Spef1	sperm flagellar 1	3.4714	-4.00462	0.000762592	0.00237561	-1.01177	3.11771	-0.727072
232670	ENSMUSG00000001763	Tspan33	tetraspanin 33	0.49607	-1.81349	0.0856384	0.136602	-4.65512	1.06733	-0.736292
20440	ENSMUSG00000022885	St6gal1	beta galactoside alpha 2,6 sialyltransferase 1	7.55508	-9.3929	1.47468e-08	2.63285e-07	9.33871	7.8313	-0.738688
77938	ENSMUSG00000030956	Fam53b	family with sequence similarity 53, member B	8.70085	-8.41376	1.47328e-07	1.74122e-06	6.96678	6.83172	-0.749808
232288	ENSMUSG00000030064	Frmd4b	FERM domain containing 4B	2.8855	-3.60823	0.00188143	0.00518794	-1.74024	2.72551	-0.758382
20963	ENSMUSG00000021457	Syk	spleen tyrosine kinase	9.15443	-9.48916	1.42593e-08	2.5526e-07	9.29063	7.8459	-0.781948
387314	ENSMUSG00000030306	Tmtc1	transmembrane and tetratricopeptide repeat containing 1	0.97856	-2.11869	0.0475667	0.0829607	-4.26749	1.3227	-0.785245
223732	ENSMUSG00000055745	Rtl6	retrotransposon Gag like 6	5.21974	-7.28103	6.72977e-07	6.27457e-06	5.68757	6.172	-0.812198
24055	ENSMUSG00000054520	Sh3bp2	SH3-domain binding protein 2	4.23982	-6.47976	3.34722e-06	2.36401e-05	4.25788	5.47532	-0.870257
414066	NA	BC037032	cDNA Sequence BC037032	-0.0183922	-1.7867	0.0900081	0.142422	-4.58331	1.04572	-0.873969
54201	ENSMUSG00000046658	Zfp316	zinc finger protein 316	2.76395	-4.35787	0.000341115	0.00118805	-0.0308123	3.4671	-0.925206
16177	ENSMUSG00000026072	Il1r1	interleukin 1 receptor, type I	0.862898	-2.31143	0.0322305	0.0596432	-3.89567	1.49173	-0.930911
72023	ENSMUSG00000048796	Cyb561d1	cytochrome b-561 domain containing 1	4.82841	-7.74759	2.7522e-07	2.96557e-06	6.68473	6.56032	-0.995979
13642	ENSMUSG00000001300	Efnb2	ephrin B2	1.23855	-2.82632	0.0108111	0.0232874	-2.98991	1.96613	-0.997554
268567	ENSMUSG00000046157	Tmem229b	transmembrane protein 229B	7.34402	-13.158	5.64896e-11	3.28229e-09	15.1066	10.248	-1.05421
18703	ENSMUSG00000026417	Pigr	polymeric immunoglobulin receptor	-0.356445	-2.10997	0.0483974	0.084158	-4.00646	1.31518	-1.06422
75541	ENSMUSG00000068299	Nat8f4	N-acetyltransferase 8 (GCN5-related) family member 4	0.857277	-2.28487	0.0343607	0.0628595	-3.94277	1.46394	-1.07589
208117	ENSMUSG00000032375	Aph1b	aph1 homolog B, gamma secretase subunit	1.50834	-3.57464	0.00203062	0.00555144	-1.47734	2.69237	-1.12584
231672	ENSMUSG00000032867	Fbxw8	F-box and WD-40 domain protein 8	5.27212	-10.5955	2.13353e-09	5.4875e-08	11.5914	8.6709	-1.17048
19735	ENSMUSG00000026360	Rgs2	regulator of G-protein signaling 2	4.88642	-8.54692	8.05241e-08	1.06349e-06	7.96773	7.09407	-1.2239
12265	ENSMUSG00000022504	Ciita	class II transactivator	4.24359	-7.81512	2.6641e-07	2.88919e-06	6.8587	6.57445	-1.31355
69944	ENSMUSG00000020491	2810021J22Rik	RIKEN cDNA 2810021J22 gene	1.93947	-4.70045	0.000157107	0.000612994	0.913019	3.80381	-1.33681
57875	ENSMUSG00000002289	Angptl4	angiopoietin-like 4	0.372015	-2.62684	0.0166361	0.0338418	-3.20151	1.77895	-1.35652
23872	ENSMUSG00000022895	Ets2	E26 avian leukemia oncogene 2, 3' domain	3.47847	-8.20979	1.16795e-07	1.44791e-06	7.82214	6.93258	-1.49683
77590	ENSMUSG00000030930	Chst15	carbohydrate sulfotransferase 15	5.43276	-12.9791	7.14259e-11	3.91414e-09	15.0539	10.1461	-1.49889
100504056	NA	Gm20036	predicted gene, 20036	-1.04541	-2.59684	0.0177362	0.0357653	-3.07563	1.75114	-1.54504
117149	ENSMUSG00000032041	Tirap	toll-interleukin 1 receptor (TIR) domain-containing adaptor protein	3.4888	-8.03175	1.61944e-07	1.8923e-06	7.49493	6.79064	-1.56358
104175	ENSMUSG00000042978	Sbk1	SH3-binding kinase 1	7.55035	-17.8578	2.63727e-13	5.62032e-11	20.617	12.5788	-1.57357
100504446	ENSMUSG00000090273	Prr22	proline rich 22	-0.512591	-2.50245	0.0216634	0.0425161	-3.29628	1.66427	-1.58899
218442	ENSMUSG00000021703	Serinc5	serine incorporator 5	6.76724	-14.5544	6.1093e-11	3.49036e-09	15.238	10.214	-1.60115
74096	ENSMUSG00000064267	Hvcn1	hydrogen voltage-gated channel 1	6.16912	-17.9499	2.40495e-13	5.20789e-11	20.7851	12.6189	-1.6608
21949	ENSMUSG00000028362	Tnfsf8	tumor necrosis factor (ligand) superfamily, member 8	-0.122327	-4.10059	0.000612705	0.00197413	-0.18506	3.21275	-2.0466
213391	ENSMUSG00000042129	Rassf4	Ras association (RalGDS/AF-6) domain family member 4	3.34226	-9.12264	2.62748e-08	4.2046e-07	9.35498	7.58046	-2.10937
17387	ENSMUSG00000000957	Mmp14	matrix metallopeptidase 14 (membrane-inserted)	3.21573	-5.23705	0.00281342	0.00737032	-1.22695	2.55077	-3.58553
54125	ENSMUSG00000020474	Polm	polymerase (DNA directed), mu	3.11295	-10.8039	3.9807e-08	5.93015e-07	9.05738	7.40004	-4.01663
18566	ENSMUSG00000026285	Pdcd1	programmed cell death 1	1.25429	-9.65744	9.50372e-09	1.83593e-07	9.62957	8.02211	-4.20091
223920	ENSMUSG00000023045	Soat2	sterol O-acyltransferase 2	-1.1521	10.5498	2.28963e-09	5.84422e-08	9.24527	8.64023	6.27872
69065	ENSMUSG00000027313	Chac1	ChaC, cation transport regulator 1	-0.345629	8.38889	8.44189e-08	1.10684e-06	6.87652	7.07356	6.02395
22359	ENSMUSG00000024924	Vldlr	very low density lipoprotein receptor	-1.64952	8.6772	5.04953e-08	7.19692e-07	7.04926	7.29675	5.28528
330627	ENSMUSG00000031026	Trim66	tripartite motif-containing 66	-0.231639	7.4844	4.54124e-07	4.49756e-06	5.60989	6.34283	4.94932
26382	ENSMUSG00000024013	Fgd2	FYVE, RhoGEF and PH domain containing 2	4.01867	20.0401	3.30017e-14	1.08068e-11	21.7097	13.4815	4.94826
245527	ENSMUSG00000034457	Eda2r	ectodysplasin A2 receptor	-1.838	7.66534	3.21526e-07	3.34377e-06	5.68141	6.49278	4.91229
59289	ENSMUSG00000044534	Ackr2	atypical chemokine receptor 2	-0.597161	7.40019	5.34087e-07	5.16246e-06	5.45502	6.27239	4.77816
619313	ENSMUSG00000116504	I730030J21Rik	RIKEN cDNA I730030J21 gene	-1.44275	7.20916	7.74379e-07	7.07748e-06	5.0784	6.11105	4.64276
16017	NA	Ighg1	immunoglobulin heavy constant gamma 1 (G1m marker)	-1.97992	7.10825	9.44165e-07	8.33971e-06	4.85054	6.02495	4.63094
68949	ENSMUSG00000074578	Zfas1	zinc finger, NFX1-type containing 1, antisense RNA 1	8.42165	51.1048	9.38999e-22	1.2607e-17	39.4806	21.0273	4.61156
381310	ENSMUSG00000053963	Stum	mechanosensory transduction mediator	-0.0958197	6.04988	8.7008e-06	5.26439e-05	3.31076	5.06044	4.52273
110454	ENSMUSG00000075602	Ly6a	lymphocyte antigen 6 complex, locus A	0.705194	7.4285	5.05696e-07	4.92705e-06	5.94169	6.29611	4.52039
16016	ENSMUSG00000076613	Ighg2b	immunoglobulin heavy constant gamma 2B	5.06066	14.4075	2.20926e-07	2.46973e-06	7.80387	6.65575	4.44479
11989	ENSMUSG00000031297	Slc7a3	solute carrier family 7 (cationic amino acid transporter, y+ system), member 3	0.611883	6.04923	1.70624e-05	9.28953e-05	2.97843	4.76796	4.30782
319625	ENSMUSG00000035473	Galm	galactose mutarotase	-1.07681	6.75586	1.90713e-06	1.48954e-05	4.42326	5.71962	4.30724
70839	ENSMUSG00000036353	P2ry12	purinergic receptor P2Y, G-protein coupled 12	-2.1845	6.5773	2.74076e-06	1.99228e-05	3.99438	5.56213	4.21247
15000	ENSMUSG00000037548	H2-DMb2	histocompatibility 2, class II, locus Mb2	0.0145104	6.02906	8.74961e-06	5.29154e-05	3.38187	5.05801	4.20222
242669	ENSMUSG00000028789	Azin2	antizyme inhibitor 2	-1.14549	6.40802	3.88043e-06	2.67585e-05	3.86247	5.41112	4.16779
69221	ENSMUSG00000086841	2410006H16Rik	RIKEN cDNA 2410006H16 gene	7.16338	41.6797	4.3141e-20	2.89606e-16	35.744	19.3651	4.1193
16161	ENSMUSG00000000791	Il12rb1	interleukin 12 receptor, beta 1	0.791067	7.28624	6.66186e-07	6.23291e-06	5.8267	6.1764	4.06035
12287	ENSMUSG00000004113	Cacna1b	calcium channel, voltage-dependent, N type, alpha 1B subunit	4.42987	22.0209	5.94085e-15	2.95414e-12	23.8372	14.2262	4.03775
238377	ENSMUSG00000047415	Gpr68	G protein-coupled receptor 68	1.04699	7.70435	2.9863e-07	3.15701e-06	6.60271	6.52487	4.0342
103967	ENSMUSG00000040265	Dnm3	dynamin 3	-2.28393	6.19413	6.05376e-06	3.88889e-05	3.36804	5.21798	4.01633
228765	ENSMUSG00000027456	Sdcbp2	syndecan binding protein (syntenin) 2	-0.855831	5.71403	1.67795e-05	9.15034e-05	2.72251	4.77522	3.93883
14255	ENSMUSG00000042817	Flt3	FMS-like tyrosine kinase 3	2.94353	14.5447	9.9721e-12	8.84248e-10	16.4534	11.0012	3.90972
22164	ENSMUSG00000026700	Tnfsf4	tumor necrosis factor (ligand) superfamily, member 4	-1.81489	5.54396	2.42401e-05	0.00012474	2.34754	4.61547	3.87587
14664	ENSMUSG00000028542	Slc6a9	solute carrier family 6 (neurotransmitter transporter, glycine), member 9	1.3424	8.42053	7.97484e-08	1.05592e-06	7.88033	7.09828	3.85048
378431	ENSMUSG00000039891	Txlnb	taxilin beta	-0.382918	4.9161	0.00010763	0.000442315	1.24006	3.96807	3.81904
224224	ENSMUSG00000035270	Impg2	interphotoreceptor matrix proteoglycan 2	0.595433	6.7563	1.90544e-06	1.48908e-05	4.89404	5.72	3.81604
64008	ENSMUSG00000032204	Aqp9	aquaporin 9	-1.86661	5.63495	1.99011e-05	0.000105693	2.49184	4.70112	3.80139
76157	ENSMUSG00000050473	Slc35d3	solute carrier family 35, member D3	-1.87264	5.4954	2.69408e-05	0.0001367	2.25267	4.56959	3.77714
100039864	ENSMUSG00000086290	Snhg12	small nucleolar RNA host gene 12	6.62074	26.0255	3.72058e-13	7.2395e-11	20.5914	12.4294	3.7481
27053	ENSMUSG00000029752	Asns	asparagine synthetase	3.30004	14.2176	1.48214e-11	1.19157e-09	16.3577	10.8291	3.73495
238393	ENSMUSG00000066363	Serpina3f	serine (or cysteine) peptidase inhibitor, clade A, member 3F	1.80346	9.33585	1.62298e-08	2.84838e-07	9.47427	7.78969	3.71997
66293	ENSMUSG00000020812	Snhg16	small nucleolar RNA host gene 16	6.23645	31.4281	8.40352e-18	1.67654e-14	30.7063	17.0755	3.71579
194309	ENSMUSG00000043614	Vps37d	vacuolar protein sorting 37D	-2.43941	5.55539	2.36458e-05	0.000122056	2.28352	4.62625	3.7112
20410	ENSMUSG00000022091	Sorbs3	sorbin and SH3 domain containing 3	-0.229472	5.42422	3.14678e-05	0.000155727	2.30349	4.50213	3.68588
12842	ENSMUSG00000001506	Col1a1	collagen, type I, alpha 1	-1.72563	4.9806	8.38389e-05	0.000357794	1.35285	4.07655	3.60089
16992	ENSMUSG00000024402	Lta	lymphotoxin A	-0.663226	4.98398	8.32091e-05	0.000355545	1.42271	4.07983	3.58634
56464	ENSMUSG00000083282	Ctsf	cathepsin F	-1.73992	4.75011	0.000140493	0.000556584	0.933989	3.85234	3.56694
83557	ENSMUSG00000050966	Lin28a	lin-28 homolog A (C. elegans)	-1.99063	4.90803	9.8589e-05	0.000410946	1.20049	4.00617	3.53446
18951	ENSMUSG00000072214	Septin5	septin 5	-1.28617	4.41612	0.000307931	0.0010917	0.316859	3.51155	3.52398
100702	ENSMUSG00000104713	Gbp6	guanylate binding protein 6	1.9648	9.9129	6.26599e-09	1.29029e-07	10.411	8.20301	3.51019
100041286	ENSMUSG00000085156	Snhg15	small nucleolar RNA host gene 15	5.47189	25.1631	5.14794e-16	4.93688e-13	26.6849	15.2884	3.48041
69430	ENSMUSG00000043773	1700048O20Rik	RIKEN cDNA 1700048O20 gene	4.78756	19.1001	9.79414e-14	2.48106e-11	21.5787	13.009	3.387
23920	ENSMUSG00000005640	Insrr	insulin receptor-related receptor	-0.590079	4.71175	0.000153161	0.000599692	0.928063	3.81485	3.3627
217830	ENSMUSG00000021185	Dglucy	D-glutamate cyclase	3.99496	17.54	3.63731e-13	7.18155e-11	20.1238	12.4392	3.23039
217310	ENSMUSG00000034586	Hid1	HID1 domain containing	-1.09214	4.40087	0.000309378	0.00109539	0.312742	3.50951	3.22364
170770	ENSMUSG00000002083	Bbc3	BCL2 binding component 3	2.12997	8.57818	6.01708e-08	8.32838e-07	8.45375	7.22061	3.19734
170743	ENSMUSG00000044583	Tlr7	toll-like receptor 7	1.44357	8.35703	8.94098e-08	1.15536e-06	7.91317	7.04861	3.19536
100047133	ENSMUSG00000097899	Gm16894	predicted gene, 16894	-1.10542	4.40574	0.000305976	0.00108666	0.320821	3.51431	3.19074
19153	ENSMUSG00000053198	Prx	periaxin	3.21896	12.995	6.9945e-11	3.89182e-09	15.0078	10.1552	3.1828
192136	ENSMUSG00000055137	Sugct	succinyl-CoA glutarate-CoA transferase	-1.7869	4.1607	0.000534265	0.00175166	-0.16822	3.27224	3.15599
246746	ENSMUSG00000047798	Cd300lf	CD300 molecule like family member F	0.0760346	5.10788	6.31652e-05	0.000281931	1.8095	4.19952	3.13545
13610	ENSMUSG00000067586	S1pr3	sphingosine-1-phosphate receptor 3	-0.336469	5.17655	5.42523e-05	0.000246328	1.8656	4.26558	3.10671
244962	ENSMUSG00000032422	Snx14	sorting nexin 14	5.14469	24.2424	1.02174e-15	7.93555e-13	25.9942	14.9907	3.10043
83673	ENSMUSG00000108414	Snhg1	small nucleolar RNA host gene 1	7.6633	32.0508	8.74109e-18	1.67654e-14	30.9604	17.0584	3.09995
246727	ENSMUSG00000032661	Oas3	2'-5' oligoadenylate synthetase 3	3.22214	10.9109	1.82269e-09	4.8172e-08	11.9548	8.73929	3.05283
234094	ENSMUSG00000071176	Arhgef10	Rho guanine nucleotide exchange factor (GEF) 10	1.28967	8.10826	1.40651e-07	1.68155e-06	7.4787	6.85186	3.03515
330483	ENSMUSG00000014686	Ceacam16	carcinoembryonic antigen-related cell adhesion molecule 16	-1.07623	4.2907	0.000397389	0.00135587	0.102077	3.40078	3.01898
20200	ENSMUSG00000001025	S100a6	S100 calcium binding protein A6 (calcyclin)	0.452431	5.91897	1.08208e-05	6.30007e-05	3.4268	4.96574	2.9992
12480	ENSMUSG00000041750	Cd1d2	CD1d2 antigen	1.35106	7.31351	6.31765e-07	5.93983e-06	6.15166	6.19944	2.99304
241633	ENSMUSG00000060131	Atp8b4	ATPase, class I, type 8B, member 4	3.70777	14.9216	6.37538e-12	6.38775e-10	17.4073	11.1955	2.98084
63913	ENSMUSG00000026483	Niban1	niban apoptosis regulator 1	3.15035	12.5132	1.33218e-10	6.23644e-09	14.4112	9.87544	2.979
16998	ENSMUSG00000024940	Ltbp3	latent transforming growth factor beta binding protein 3	-0.0751608	4.53001	0.000238313	0.000877342	0.639454	3.62285	2.96271
68591	ENSMUSG00000039616	Mocos	molybdenum cofactor sulfurase	-1.25649	3.87519	0.00102443	0.00307834	-0.689357	2.98952	2.95607
230775	ENSMUSG00000028782	Adgrb2	adhesion G protein-coupled receptor B2	-1.23832	4.00654	0.000759256	0.00236883	-0.44087	3.11961	2.95058
231655	ENSMUSG00000041827	Oasl1	2'-5' oligoadenylate synthetase-like 1	2.56511	8.05041	3.96452e-07	4.00509e-06	6.78862	6.40181	2.93728
104709	ENSMUSG00000046207	Pik3r6	phosphoinositide-3-kinase regulatory subunit 5	3.8092	15.9914	1.8838e-12	2.58081e-10	18.5828	11.725	2.92589
69707	ENSMUSG00000035578	Iqcg	IQ motif containing G	2.6309	10.4895	2.51399e-09	6.22746e-08	11.5422	8.59964	2.89267
60527	ENSMUSG00000024664	Fads3	fatty acid desaturase 3	2.6166	11.1272	9.54153e-10	2.88524e-08	12.4385	9.02038	2.88184
64384	ENSMUSG00000025486	Sirt3	sirtuin 3	5.19356	22.5135	3.96576e-15	2.21851e-12	24.7669	14.4017	2.87393
72655	ENSMUSG00000097195	Snhg5	small nucleolar RNA host gene 5	8.27518	27.2625	5.63636e-14	1.68164e-11	22.4851	13.249	2.85683
69189	ENSMUSG00000013974	Mcemp1	mast cell expressed membrane protein 1	0.513222	4.85281	0.000123634	0.000500125	1.27393	3.90786	2.84691
107766	ENSMUSG00000000673	Haao	3-hydroxyanthranilate 3,4-dioxygenase	3.4344	14.3031	1.33538e-11	1.09322e-09	16.6527	10.8744	2.84334
75259	ENSMUSG00000096971	4930556M19Rik	RIKEN cDNA 4930556M19 gene	-1.56412	4.00306	0.000765303	0.00238343	-0.45973	3.11617	2.83564
69749	ENSMUSG00000087590	Epb41l4aos	erythrocyte membrane protein band 4.1 like 4a, opposite strand	4.62808	19.1816	7.28601e-14	2.03796e-11	21.8776	13.1375	2.82967
21926	ENSMUSG00000024401	Tnf	tumor necrosis factor	0.920588	6.2827	5.03185e-06	3.33453e-05	4.20237	5.29827	2.82433
22601	ENSMUSG00000053110	Yap1	yes-associated protein 1	0.502459	5.87125	1.19791e-05	6.87022e-05	3.35683	4.92157	2.82067
212670	ENSMUSG00000033486	Catsper2	cation channel, sperm associated 2	2.26234	9.7826	7.74207e-09	1.5468e-07	10.4129	8.11114	2.81788
11482	ENSMUSG00000000530	Acvrl1	activin A receptor, type II-like 1	-0.394154	5.00025	8.02453e-05	0.000344759	1.53833	4.09558	2.81496
232875	ENSMUSG00000070822	Zscan18	zinc finger and SCAN domain containing 18	0.596525	6.073	7.80824e-06	4.80447e-05	3.75252	5.10745	2.81465
94088	ENSMUSG00000072244	Trim6	tripartite motif-containing 6	0.246639	5.59968	2.14797e-05	0.000112519	2.79597	4.66797	2.80578
207521	ENSMUSG00000039982	Dtx4	deltex 4, E3 ubiquitin ligase	3.62708	13.8169	2.43387e-11	1.72895e-09	16.1427	10.6137	2.79945
68763	ENSMUSG00000092203	1110038B12Rik	RIKEN cDNA 1110038B12 gene	6.91737	24.3531	1.53463e-14	5.88682e-12	23.6603	13.814	2.7896
100041797	NA	NA	NA	4.84414	8.08183	0.00014764	0.000580955	1.43241	3.83079	2.77925
110083	ENSMUSG00000021879	Dnah12	dynein, axonemal, heavy chain 12	-0.935725	3.15208	0.00595442	0.0140007	-2.13058	2.22516	2.77639
240057	ENSMUSG00000067629	Syngap1	synaptic Ras GTPase activating protein 1 homolog (rat)	1.44128	6.62214	2.50118e-06	1.84917e-05	4.91541	5.60185	2.76297
75659	ENSMUSG00000030032	Wdr54	WD repeat domain 54	-1.60456	3.65312	0.00169891	0.00475199	-1.11896	2.76983	2.76208
14659	ENSMUSG00000062310	Glrp1	glutamine repeat protein 1	-1.20699	3.7433	0.00138364	0.00398899	-0.940461	2.85898	2.74644
108682	ENSMUSG00000031700	Gpt2	glutamic pyruvate transaminase (alanine aminotransferase) 2	3.25295	8.76986	3.98748e-07	4.02526e-06	6.87667	6.3993	2.7361
16994	ENSMUSG00000024399	Ltb	lymphotoxin B	1.21942	6.70204	2.12647e-06	1.63236e-05	5.03784	5.67234	2.73452
18131	ENSMUSG00000038146	Notch3	notch 3	0.38417	5.4324	3.09101e-05	0.000153718	2.499	4.5099	2.73065
103710	ENSMUSG00000048807	Slc35e4	solute carrier family 35, member E4	-0.934901	3.67869	0.0016029	0.00452682	-1.05564	2.79509	2.72971
16855	ENSMUSG00000053964	Lgals4	lectin, galactose binding, soluble 4	1.48545	6.95644	1.27554e-06	1.07101e-05	5.54506	5.8943	2.72541
71310	ENSMUSG00000031709	Tbc1d9	TBC1 domain family, member 9	0.515621	5.41707	3.19636e-05	0.000157641	2.4853	4.49534	2.7233
15957	ENSMUSG00000034459	Ifit1	interferon-induced protein with tetratricopeptide repeats 1	-1.88286	3.80335	0.00120671	0.00353972	-0.847136	2.9184	2.72041
18806	ENSMUSG00000020828	Pld2	phospholipase D2	1.13103	6.89695	1.43635e-06	1.18455e-05	5.38057	5.84274	2.7103
621875	NA	A530040E14Rik	RIKEN cDNA A530040E14 gene	-0.0662162	3.96718	0.000908484	0.00276458	-0.523013	3.04168	2.68608
100504361	NA	Gm14230	predicted gene 14230	-0.638675	3.72263	0.00145032	0.00415359	-0.956291	2.83854	2.67661
232413	ENSMUSG00000053063	Clec12a	C-type lectin domain family 12, member a	1.71226	7.802	2.48437e-07	2.72064e-06	7.09687	6.60478	2.67097
12862	ENSMUSG00000030785	Cox6a2	cytochrome c oxidase subunit 6A2	-0.757852	3.65667	0.00168525	0.00472166	-1.08817	2.77333	2.66457
14469	ENSMUSG00000028270	Gbp2	guanylate binding protein 2	3.67722	12.8329	8.66865e-11	4.47636e-09	14.9462	10.062	2.66217
234311	ENSMUSG00000037921	Ddx60	DExD/H box helicase 60	3.55866	12.4166	1.51947e-10	6.96259e-09	14.391	9.81831	2.66079
14727	ENSMUSG00000112023	Lilr4b	leukocyte immunoglobulin-like receptor, subfamily B, member 4B	-0.138865	4.443	0.000281169	0.00101125	0.494564	3.55103	2.65434
14231	ENSMUSG00000002732	Fkbp7	FK506 binding protein 7	2.3933	9.68223	9.1242e-09	1.77281e-07	10.3048	8.03981	2.6516
232408	ENSMUSG00000030154	Klrb1f	killer cell lectin-like receptor subfamily B member 1F	0.750056	5.20614	5.08176e-05	0.000233226	2.08672	4.29399	2.65061
20907	ENSMUSG00000007207	Stx1a	syntaxin 1A (brain)	3.949	14.2448	1.43378e-11	1.15963e-09	16.7161	10.8435	2.64561
433938	ENSMUSG00000070576	Mn1	meningioma 1	-1.42544	3.7046	0.00151112	0.00430566	-1.01964	2.8207	2.64349
240753	ENSMUSG00000041757	Plekha6	pleckstrin homology domain containing, family A member 6	0.0717679	4.23739	0.000460967	0.00154186	0.071694	3.33633	2.63682
22419	ENSMUSG00000030170	Wnt5b	wingless-type MMTV integration site family, member 5B	-1.52365	3.48964	0.00246238	0.00656862	-1.42521	2.60865	2.62886
50765	ENSMUSG00000029716	Tfr2	transferrin receptor 2	1.18674	6.9389	1.32091e-06	1.10358e-05	5.4728	5.87913	2.61072
20893	ENSMUSG00000030103	Bhlhe40	basic helix-loop-helix family, member e40	-0.763823	3.599	0.00192131	0.00528813	-1.19955	2.7164	2.60165
12512	ENSMUSG00000025351	Cd63	CD63 antigen	-0.690756	3.39791	0.00313043	0.00806547	-1.60787	2.5044	2.5931
320554	ENSMUSG00000027175	Tcp11l1	t-complex 11 like 1	-1.27215	3.38363	0.00312954	0.00806472	-1.62039	2.50452	2.59034
331524	ENSMUSG00000031258	Xkrx	X-linked Kx blood group related, X-linked	0.646887	5.09429	6.50998e-05	0.000289127	1.85574	4.18642	2.58933
50770	ENSMUSG00000031441	Atp11a	ATPase, class VI, type 11A	1.73311	7.28378	6.69394e-07	6.24985e-06	6.1814	6.17432	2.5873
57740	ENSMUSG00000015981	Stk32c	serine/threonine kinase 32C	0.189817	4.67865	0.000165019	0.000639406	0.990041	3.78247	2.57995
433470	ENSMUSG00000033213	AA467197	expressed sequence AA467197	-0.896456	4.04142	0.000701202	0.00221305	-0.356265	3.15416	2.57828
14299	ENSMUSG00000062661	Ncs1	neuronal calcium sensor 1	3.25783	12.2774	1.83931e-10	7.98121e-09	14.1662	9.73535	2.5765
21939	ENSMUSG00000017652	Cd40	CD40 antigen	-0.45009	3.66925	0.00166886	0.00468755	-1.06877	2.77758	2.57575
68910	ENSMUSG00000068551	Zfp467	zinc finger protein 467	0.0771699	4.61795	0.000189238	0.000718931	0.860386	3.72299	2.57479
329659	ENSMUSG00000048581	E130311K13Rik	RIKEN cDNA E130311K13 gene	-1.00032	3.33777	0.00347059	0.00880002	-1.70353	2.4596	2.57217
73845	ENSMUSG00000041343	Ankrd42	ankyrin repeat domain 42	-1.32372	3.49164	0.00245124	0.00654281	-1.41866	2.61061	2.57116
12295	ENSMUSG00000020882	Cacnb1	calcium channel, voltage-dependent, beta 1 subunit	4.56286	16.7935	7.90402e-13	1.36051e-10	19.6012	12.1022	2.55954
54393	ENSMUSG00000024462	Gabbr1	gamma-aminobutyric acid (GABA) B receptor, 1	4.21013	16.531	1.04602e-12	1.69203e-10	19.276	11.9805	2.55803
214579	ENSMUSG00000035936	Aldh5a1	aldhehyde dehydrogenase family 5, subfamily A1	-0.186847	3.97268	0.000820215	0.00253096	-0.447391	3.08607	2.55042
23962	ENSMUSG00000029561	Oasl2	2'-5' oligoadenylate synthetase-like 2	1.58425	6.68505	2.20098e-06	1.67703e-05	5.05321	5.65738	2.53882
214968	ENSMUSG00000027200	Sema6d	sema domain, transmembrane domain (TM), and cytoplasmic domain, (semaphorin) 6D	-0.778236	3.90279	0.000961952	0.00291473	-0.612382	3.01685	2.53852
22612	ENSMUSG00000014932	Yes1	YES proto-oncogene 1, Src family tyrosine kinase	0.553563	3.81765	0.00185163	0.00512261	-1.11116	2.73245	2.53519
217265	ENSMUSG00000018800	Abca5	ATP-binding cassette, sub-family A (ABC1), member 5	-0.944191	3.91965	0.000925666	0.00281431	-0.593133	3.03355	2.52895
16578	ENSMUSG00000032489	Kif9	kinesin family member 9	2.15512	9.07632	2.52224e-08	4.06038e-07	9.31513	7.59821	2.52576
12051	ENSMUSG00000053175	Bcl3	B cell leukemia/lymphoma 3	-0.940045	3.54824	0.00215603	0.00584668	-1.30252	2.66635	2.52575
22401	ENSMUSG00000027663	Zmat3	zinc finger matrin type 3	2.90174	10.094	4.68475e-09	1.0345e-07	11.0247	8.32931	2.5239
68395	NA	LOC68395	histocompatibility 2, Q region locus 6-like	4.75759	15.2308	5.56745e-12	5.74989e-10	17.7121	11.2543	2.51406
12524	ENSMUSG00000022901	Cd86	CD86 antigen	-0.925234	3.90016	0.000967724	0.0029276	-0.628024	3.01425	2.51315
21936	ENSMUSG00000041954	Tnfrsf18	tumor necrosis factor receptor superfamily, member 18	1.02516	5.71237	1.68395e-05	9.17933e-05	3.11981	4.77367	2.51226
276950	ENSMUSG00000035208	Slfn8	schlafen 8	3.56437	11.5994	4.78086e-10	1.66722e-08	13.2872	9.32049	2.50652
68667	ENSMUSG00000038260	Trpm4	transient receptor potential cation channel, subfamily M, member 4	2.84626	10.2528	3.6415e-09	8.42945e-08	11.26	8.43872	2.50517
320700	ENSMUSG00000090622	A930033H14Rik	RIKEN cDNA A930033H14 gene	-0.925685	3.87668	0.00102096	0.00306929	-0.673006	2.99099	2.50302
27280	ENSMUSG00000041801	Phlda3	pleckstrin homology like domain, family A, member 3	2.24064	8.27378	1.03954e-07	1.3142e-06	7.99602	6.98316	2.49647
12515	ENSMUSG00000030156	Cd69	CD69 antigen	4.30769	14.1241	1.6622e-11	1.29749e-09	16.6117	10.7793	2.47379
16400	ENSMUSG00000001507	Itga3	integrin alpha 3	-1.75145	3.40991	0.00294916	0.00767056	-1.57853	2.5303	2.4652
12700	ENSMUSG00000032578	Cish	cytokine inducible SH2-containing protein	3.2697	11.1627	9.05137e-10	2.77901e-08	12.6464	9.04329	2.46297
18755	ENSMUSG00000021108	Prkch	protein kinase C, eta	5.77185	19.2292	9.20378e-14	2.37635e-11	21.7888	13.036	2.4626
74559	ENSMUSG00000021696	Elovl7	ELOVL family member 7, elongation of long chain fatty acids (yeast)	0.509257	5.55691	2.35675e-05	0.000121699	2.76749	4.62769	2.45835
14676	ENSMUSG00000034792	Gna15	guanine nucleotide binding protein, alpha 15	4.28464	13.7016	2.81332e-11	1.91898e-09	16.0946	10.5508	2.44056
100038882	ENSMUSG00000035692	Isg15	ISG15 ubiquitin-like modifier	0.922759	5.46671	2.86793e-05	0.000144271	2.62376	4.54243	2.44005
21946	ENSMUSG00000030413	Pglyrp1	peptidoglycan recognition protein 1	1.2956	5.05068	9.17503e-05	0.00038652	1.57178	4.03739	2.43642
73174	ENSMUSG00000038517	Tbkbp1	TBK1 binding protein 1	0.998647	6.12631	6.97915e-06	4.37451e-05	3.93047	5.1562	2.43352
100042856	ENSMUSG00000078606	Gvin2	GTPase, very large interferon inducible, family member 2	0.571294	4.76344	0.000136344	0.000543029	1.18009	3.86537	2.43019
110084	ENSMUSG00000019027	Dnah1	dynein, axonemal, heavy chain 1	4.84349	13.319	6.09705e-10	2.01807e-08	13.1808	9.21488	2.42683
13385	ENSMUSG00000020886	Dlg4	discs large MAGUK scaffold protein 4	2.44653	9.22338	1.96271e-08	3.323e-07	9.60587	7.70714	2.42381
236690	ENSMUSG00000051228	Nyx	nyctalopin	-1.77819	3.40654	0.00297175	0.00772184	-1.5857	2.52699	2.42091
71962	ENSMUSG00000020424	Castor1	cytosolic arginine sensor for mTORC1 subunit 1	-0.830579	3.83804	0.00111497	0.00331434	-0.739321	2.95274	2.4204
18803	ENSMUSG00000016933	Plcg1	phospholipase C, gamma 1	7.2359	25.2091	4.97757e-16	4.93688e-13	26.9759	15.303	2.40625
20361	ENSMUSG00000038264	Sema7a	sema domain, immunoglobulin domain (Ig), and GPI membrane anchor, (semaphorin) 7A	2.87072	8.8127	3.98057e-08	5.93015e-07	8.95741	7.40005	2.39853
20715	ENSMUSG00000041481	Serpina3g	serine (or cysteine) peptidase inhibitor, clade A, member 3G	-0.0238328	4.64261	0.000178989	0.00068484	0.905721	3.74717	2.39099
212898	ENSMUSG00000039497	Dse	dermatan sulfate epimerase	0.328302	4.56353	0.000214002	0.00079833	0.765181	3.66958	2.39042
52377	ENSMUSG00000019539	Rcn3	reticulocalbin 3, EF-hand calcium binding domain	0.92266	5.52657	2.51737e-05	0.00012905	2.74478	4.59905	2.38983
229900	ENSMUSG00000040253	Gbp7	guanylate binding protein 7	6.12908	20.54	2.83257e-14	1.00079e-11	22.9617	13.5478	2.38774
215114	ENSMUSG00000039959	Hip1	huntingtin interacting protein 1	4.12416	15.7674	2.41725e-12	3.15088e-10	18.4699	11.6167	2.38307
237868	ENSMUSG00000050132	Sarm1	sterile alpha and HEAT/Armadillo motif containing 1	-1.54827	3.23879	0.00433573	0.0107006	-1.89327	2.36294	2.37519
67775	ENSMUSG00000033355	Rtp4	receptor transporter protein 4	2.16491	7.69688	3.02883e-07	3.19383e-06	6.97491	6.51873	2.36548
73824	ENSMUSG00000098234	Snhg6	small nucleolar RNA host gene 6	4.80742	16.0664	1.73412e-12	2.42524e-10	18.8563	11.7609	2.36416
16174	ENSMUSG00000026068	Il18rap	interleukin 18 receptor accessory protein	1.22701	5.67071	1.84218e-05	9.90119e-05	3.04803	4.73467	2.35679
243385	ENSMUSG00000045441	Gprin3	GPRIN family member 3	2.09629	7.66397	3.22361e-07	3.34986e-06	6.91145	6.49166	2.35353
72297	ENSMUSG00000031803	B3gnt3	UDP-GlcNAc:betaGal beta-1,3-N-acetylglucosaminyltransferase 3	1.65092	7.22242	7.54545e-07	6.91031e-06	6.06847	6.12232	2.35222
384009	ENSMUSG00000028480	Glipr2	GLI pathogenesis-related 2	4.04649	13.7244	2.73371e-11	1.89189e-09	16.1123	10.5632	2.35004
243374	ENSMUSG00000064262	Gimap8	GTPase, IMAP family member 8	3.52198	12.2338	1.95336e-10	8.32565e-09	14.1572	9.70922	2.34039
381598	ENSMUSG00000071793	2610005L07Rik	cadherin 11 pseudogene	1.39748	6.84805	1.58414e-06	1.28279e-05	5.34848	5.80021	2.33572
67790	ENSMUSG00000031202	Rab39b	RAB39B, member RAS oncogene family	-1.38232	2.62038	0.0176636	0.0356404	-3.03326	1.75292	2.33449
212167	ENSMUSG00000039934	Gsap	gamma-secretase activating protein	2.82218	8.30437	1.07017e-07	1.34329e-06	7.99985	6.97055	2.3238
74025	ENSMUSG00000032558	Nphp3	nephronophthisis 3 (adolescent)	4.09997	13.5728	3.3117e-11	2.14796e-09	15.9288	10.4799	2.31924
100503000	NA	Zfp993	zinc finger protein 993	0.266832	4.9773	8.4457e-05	0.000359746	1.60003	4.07336	2.30854
268451	ENSMUSG00000017639	Rab11fip4	RAB11 family interacting protein 4 (class II)	-0.645065	3.61271	0.00186237	0.00514701	-1.16819	2.72993	2.30662
26410	ENSMUSG00000024235	Map3k8	mitogen-activated protein kinase kinase kinase 8	1.45774	6.69373	2.16257e-06	1.65346e-05	5.06569	5.66503	2.30562
666926	ENSMUSG00000058470	Gm8369	predicted gene 8369	-1.68062	3.10046	0.00590664	0.0139152	-2.1482	2.22866	2.30071
213980	ENSMUSG00000090173	Fbxw10	F-box and WD-40 domain protein 10	0.60839	5.00274	7.98014e-05	0.000343182	1.67194	4.09799	2.29817
67978	ENSMUSG00000029386	Tctn2	tectonic family member 2	0.941065	6.00504	9.01385e-06	5.41035e-05	3.69375	5.04509	2.29791
12983	ENSMUSG00000071713	Csf2rb	colony stimulating factor 2 receptor, beta, low-affinity (granulocyte-macrophage)	3.38378	10.7305	1.73459e-09	4.62074e-08	12.0257	8.7608	2.2915
69368	ENSMUSG00000073643	Wdfy1	WD repeat and FYVE domain containing 1	4.324	15.3333	3.95367e-12	4.48593e-10	18.0218	11.403	2.28964
171504	ENSMUSG00000042759	Apobr	apolipoprotein B receptor	0.895708	5.05525	7.09985e-05	0.000310746	1.78603	4.14875	2.2891
23961	ENSMUSG00000029605	Oas1b	2'-5' oligoadenylate synthetase 1B	3.63658	11.2792	7.62063e-10	2.44772e-08	12.8376	9.11801	2.2882
69004	ENSMUSG00000085227	6330418K02Rik	RIKEN cDNA 6330418K02 gene	-1.15461	3.46549	0.0026008	0.00688046	-1.46567	2.58489	2.28683
85308	ENSMUSG00000022217	Emc9	ER membrane protein complex subunit 9	0.0155841	3.74714	0.00139335	0.00401182	-0.915464	2.85594	2.28134
14365	ENSMUSG00000007989	Fzd3	frizzled class receptor 3	-1.05025	3.47582	0.00254066	0.00674527	-1.4419	2.59505	2.25471
207607	ENSMUSG00000039963	Ccdc40	coiled-coil domain containing 40	1.43403	6.2958	4.89657e-06	3.26098e-05	4.2993	5.31011	2.24566
14159	ENSMUSG00000053158	Fes	feline sarcoma oncogene	4.60912	16.1817	1.52791e-12	2.25426e-10	18.9737	11.8159	2.24039
12702	ENSMUSG00000053113	Socs3	suppressor of cytokine signaling 3	1.11998	5.41504	3.21059e-05	0.000158095	2.52718	4.49341	2.23815
55932	ENSMUSG00000028268	Gbp3	guanylate binding protein 3	4.21274	12.6025	1.18043e-10	5.78291e-09	14.6781	9.92796	2.22634
100504267	ENSMUSG00000085912	Trp53cor1	tumor protein p53 pathway corepressor 1	0.53378	4.78807	0.000129005	0.000517792	1.23117	3.88939	2.22559
628705	ENSMUSG00000091144	Phf11c	PHD finger protein 11C	2.15992	8.03861	1.59905e-07	1.87829e-06	7.58716	6.79614	2.2247
207592	ENSMUSG00000039976	Tbc1d16	TBC1 domain family, member 16	3.48311	10.066	4.89934e-09	1.06438e-07	11.007	8.30986	2.22355
93675	ENSMUSG00000030365	Clec2i	C-type lectin domain family 2, member i	3.106	9.51073	1.21134e-08	2.22787e-07	10.121	7.91673	2.21563
58185	ENSMUSG00000020641	Rsad2	radical S-adenosyl methionine domain containing 2	0.764051	4.86848	0.000107714	0.000442524	1.39976	3.96773	2.2154
11603	ENSMUSG00000041936	Agrn	agrin	2.58657	6.69	3.84764e-06	2.66006e-05	4.56041	5.41481	2.21462
70435	ENSMUSG00000037679	Inf2	inverted formin, FH2 and WH2 domain containing	5.45789	19.7306	4.37467e-14	1.36591e-11	22.5103	13.3591	2.21406
108013	ENSMUSG00000024268	Celf4	CUGBP, Elav-like family member 4	0.131055	4.37208	0.000330281	0.00115751	0.370289	3.48112	2.20729
69202	ENSMUSG00000030122	Ptms	parathymosin	3.53103	11.1339	9.44643e-10	2.86941e-08	12.6254	9.02473	2.19203
107607	ENSMUSG00000038058	Nod1	nucleotide-binding oligomerization domain containing 1	0.351654	4.46416	0.000267998	0.000967763	0.562521	3.57187	2.19139
14083	ENSMUSG00000022607	Ptk2	PTK2 protein tyrosine kinase 2	2.61216	8.97697	2.99247e-08	4.69357e-07	9.22647	7.52397	2.18891
75870	ENSMUSG00000020712	Tcam1	testicular cell adhesion molecule 1	2.98255	9.5605	1.11532e-08	2.09381e-07	10.1998	7.9526	2.15855
228608	ENSMUSG00000027333	Smox	spermine oxidase	0.91825	5.21763	4.9544e-05	0.000228269	2.12051	4.30501	2.14934
235599	ENSMUSG00000037977	6430571L13Rik	RIKEN cDNA 6430571L13 gene	1.87652	6.13866	6.80042e-06	4.2865e-05	3.99073	5.16746	2.14745
19122	ENSMUSG00000079037	Prnp	prion protein	2.95693	9.58133	1.07752e-08	2.03185e-07	10.2326	7.96757	2.14643
58206	ENSMUSG00000006310	Zbtb32	zinc finger and BTB domain containing 32	0.0740309	4.38297	0.000322212	0.00113425	0.391279	3.49186	2.14642
26897	ENSMUSG00000072949	Acot1	acyl-CoA thioesterase 1	-1.91727	2.94199	0.00838991	0.0187707	-2.43491	2.07624	2.14403
99326	ENSMUSG00000038860	Garnl3	GTPase activating RANGAP domain-like 3	-0.183086	3.81429	0.001177	0.00346908	-0.7651	2.92922	2.1401
100705	ENSMUSG00000042010	Acacb	acetyl-Coenzyme A carboxylase beta	1.18209	5.25859	4.52641e-05	0.000211232	2.20518	4.34425	2.13402
74901	ENSMUSG00000055675	Kbtbd11	kelch repeat and BTB (POZ) domain containing 11	4.96745	12.7947	5.51626e-10	1.86084e-08	13.2099	9.25836	2.13374
29813	ENSMUSG00000000552	Zfp385a	zinc finger protein 385A	2.622	8.27793	1.03173e-07	1.30803e-06	8.02986	6.98643	2.12801
319358	NA	C530047H08Rik	RIKEN cDNA C530047H08 gene	1.20451	5.243	4.68472e-05	0.000217561	2.17238	4.32932	2.12377
381290	ENSMUSG00000026463	Atp2b4	ATPase, Ca++ transporting, plasma membrane 4	6.09461	22.6089	3.67052e-15	2.14263e-12	24.9789	14.4353	2.12183
74443	ENSMUSG00000006675	P4htm	prolyl 4-hydroxylase, transmembrane (endoplasmic reticulum)	0.668259	4.71433	0.000152272	0.000596734	1.08043	3.81738	2.11462
21814	ENSMUSG00000029287	Tgfbr3	transforming growth factor, beta receptor III	2.45054	8.3958	8.33751e-08	1.09744e-06	8.2319	7.07896	2.1073
66966	ENSMUSG00000028653	Trit1	tRNA isopentenyltransferase 1	5.64508	20.9299	1.49961e-14	5.88682e-12	23.5745	13.824	2.1065
672511	ENSMUSG00000070327	Rnf213	ring finger protein 213	8.43448	23.147	8.20393e-15	3.93379e-12	24.2	14.086	2.09229
50931	ENSMUSG00000005465	Il27ra	interleukin 27 receptor, alpha	4.08851	11.9977	2.71365e-10	1.08111e-08	13.8538	9.56645	2.09001
338372	ENSMUSG00000042724	Map3k9	mitogen-activated protein kinase kinase kinase 9	0.802837	4.36621	0.000334715	0.00117028	0.3475	3.47532	2.08295
229898	ENSMUSG00000105504	Gbp5	guanylate binding protein 5	3.79578	12.378	1.60175e-10	7.19233e-09	14.3741	9.79541	2.07448
329679	ENSMUSG00000061175	Fnip2	folliculin interacting protein 2	2.24821	7.81891	2.40679e-07	2.64865e-06	7.2036	6.61856	2.06855
545384	ENSMUSG00000070501	Ifi214	interferon activated gene 214	1.79994	5.86076	1.22504e-05	6.99292e-05	3.42786	4.91185	2.06565
78309	ENSMUSG00000040327	Cul9	cullin 9	4.68214	13.6331	3.06779e-11	2.04916e-09	16.0023	10.5132	2.06049
54153	ENSMUSG00000004952	Rasa4	RAS p21 protein activator 4	6.41367	22.4151	4.29634e-15	2.30731e-12	24.8281	14.3669	2.0602
14866	ENSMUSG00000004032	Gstm5	glutathione S-transferase, mu 5	-1.11512	2.47886	0.0233064	0.0452839	-3.27816	1.63252	2.05963
404743	ENSMUSG00000076939	Iglv3	immunoglobulin lambda variable 3	-0.506875	2.21555	0.0469733	0.0820963	-3.85252	1.32815	2.05832
76574	ENSMUSG00000028655	Mfsd2a	major facilitator superfamily domain containing 2A	0.809591	4.68515	0.000162617	0.000631373	1.01724	3.78884	2.0508
74011	ENSMUSG00000023912	Slc25a27	solute carrier family 25, member 27	1.59691	6.15005	6.63968e-06	4.19503e-05	4.01746	5.17785	2.04822
67092	ENSMUSG00000027199	Gatm	glycine amidinotransferase (L-arginine:glycine amidinotransferase)	1.39302	5.56487	2.31637e-05	0.000119844	2.83331	4.63519	2.04315
11512	ENSMUSG00000022994	Adcy6	adenylate cyclase 6	4.06466	12.9744	7.18699e-11	3.92246e-09	15.1689	10.1435	2.04122
20351	ENSMUSG00000028064	Sema4a	sema domain, immunoglobulin domain (Ig), transmembrane domain (TM) and short cytoplasmic domain, (semaphorin) 4A	3.09886	8.59059	5.88599e-08	8.18067e-07	8.56693	7.23018	2.04079
19217	ENSMUSG00000037759	Ptger2	prostaglandin E receptor 2 (subtype EP2)	0.119431	4.25118	0.000434778	0.00146519	0.123697	3.36173	2.03977
11746	ENSMUSG00000029994	Anxa4	annexin A4	2.03663	5.43922	4.04618e-05	0.000192639	2.29388	4.39295	2.03896
235380	ENSMUSG00000041268	Dmxl2	Dmx-like 2	0.923155	5.03115	7.49088e-05	0.000325162	1.73627	4.12547	2.03836
17388	ENSMUSG00000031790	Mmp15	matrix metallopeptidase 15	-0.917173	3.29628	0.0038104	0.00952493	-1.78057	2.41903	2.03776
80861	ENSMUSG00000017830	Dhx58	DEXH (Asp-Glu-X-His) box polypeptide 58	3.9496	11.8021	3.57734e-10	1.31228e-08	13.5828	9.44644	2.03497
106952	ENSMUSG00000024451	Arap3	ArfGAP with RhoGAP domain, ankyrin repeat and PH domain 3	1.30816	4.98924	8.2238e-05	0.000352419	1.6362	4.08493	2.03416
268445	ENSMUSG00000037907	Ankrd13b	ankyrin repeat domain 13b	4.23387	11.0273	1.33712e-09	3.77148e-08	12.2658	8.87383	2.03382
12363	ENSMUSG00000033538	Casp4	caspase 4, apoptosis-related cysteine peptidase	2.82495	7.44293	5.3655e-07	5.18253e-06	6.41444	6.27039	2.0294
70779	ENSMUSG00000029913	Prdm5	PR domain containing 5	2.56804	7.2785	6.76311e-07	6.30128e-06	6.19638	6.16985	2.02644
109711	ENSMUSG00000015143	Actn1	actinin, alpha 1	1.94219	5.32068	4.81263e-05	0.000222885	2.12372	4.31762	2.01841
14999	ENSMUSG00000079547	H2-DMb1	histocompatibility 2, class II, locus Mb1	2.06704	6.21139	5.83904e-06	3.78172e-05	4.12728	5.23366	2.01528
319757	ENSMUSG00000001761	Smo	smoothened, frizzled class receptor	2.77933	7.71414	2.93153e-07	3.11136e-06	7.00388	6.53291	2.01501
74410	ENSMUSG00000026885	Ttll11	tubulin tyrosine ligase-like family, member 11	4.91373	13.3536	5.33003e-11	3.13864e-09	15.4453	10.2733	2.0142
11847	ENSMUSG00000021125	Arg2	arginase type II	-0.79267	1.71065	0.121392	0.183269	-4.55049	0.915809	2.01265
56195	ENSMUSG00000028134	Ptbp2	polypyrimidine tract binding protein 2	6.60259	21.2581	1.12982e-14	4.74031e-12	23.8596	13.947	2.00913
327959	ENSMUSG00000040483	Xaf1	XIAP associated factor 1	2.71434	8.14759	1.30858e-07	1.58852e-06	7.79694	6.8832	2.00097
21390	ENSMUSG00000034881	Tbxa2r	thromboxane A2 receptor	3.12954	10.1469	4.30632e-09	9.70079e-08	11.1329	8.36589	1.99856
11906	ENSMUSG00000038872	Zfhx3	zinc finger homeobox 3	3.81799	11.6385	4.51965e-10	1.59267e-08	13.3533	9.3449	1.98899
75051	ENSMUSG00000070883	Ccdc173	coiled-coil domain containing 173	2.25155	7.48896	4.50159e-07	4.4736e-06	6.60083	6.34663	1.98893
15410	ENSMUSG00000048763	Hoxb3	homeobox B3	-0.445287	3.56504	0.00207533	0.00565409	-1.26142	2.68291	1.98802
52323	ENSMUSG00000028986	Klhl7	kelch-like 7	3.75664	11.5457	5.16643e-10	1.77403e-08	13.2217	9.28681	1.98775
74568	ENSMUSG00000012519	Mlkl	mixed lineage kinase domain-like	3.46171	11.0593	1.05577e-09	3.14298e-08	12.5164	8.97643	1.98556
12695	ENSMUSG00000061859	Patj	PATJ, crumbs cell polarity complex component	4.11979	12.3444	1.67721e-10	7.44828e-09	14.3297	9.77541	1.98358
234740	ENSMUSG00000031951	Tmem231	transmembrane protein 231	0.00708606	3.79493	0.00123011	0.0035997	-0.808606	2.91006	1.97868
19365	ENSMUSG00000030166	Rad52	RAD52 homolog, DNA repair protein	4.79806	14.9559	6.12379e-12	6.22864e-10	17.6059	11.213	1.97457
12296	ENSMUSG00000057914	Cacnb2	calcium channel, voltage-dependent, beta 2 subunit	2.77556	8.26825	1.05004e-07	1.32374e-06	8.01029	6.9788	1.97434
20708	ENSMUSG00000042842	Serpinb6b	serine (or cysteine) peptidase inhibitor, clade B, member 6b	-0.180617	3.69189	0.00155546	0.00441046	-1.01266	2.80814	1.97347
67685	ENSMUSG00000092192	Dnaaf4	dynein axonemal assembly factor 4	-0.139356	3.60288	0.00190443	0.00524704	-1.19348	2.72024	1.97224
57781	ENSMUSG00000022667	Cd200r1	CD200 receptor 1	-1.08539	2.8482	0.0103069	0.0223554	-2.61328	1.98687	1.96209
71586	ENSMUSG00000026896	Ifih1	interferon induced with helicase C domain 1	3.43702	10.8099	1.537e-09	4.17728e-08	12.1476	8.81333	1.96
50760	ENSMUSG00000030598	Fbxo17	F-box protein 17	1.91049	6.60362	2.59743e-06	1.91085e-05	4.91338	5.58546	1.95959
72027	ENSMUSG00000063354	Slc39a4	solute carrier family 39 (zinc transporter), member 4	-1.38895	2.46328	0.0235223	0.0456308	-3.27553	1.62852	1.95432
195531	ENSMUSG00000078496	Zfp982	zinc finger protein 982	0.651395	4.17062	0.000522326	0.00171629	-0.0575336	3.28206	1.94972
21886	ENSMUSG00000034771	Tle2	transducin-like enhancer of split 2	-0.92429	2.51988	0.0210223	0.0413668	-3.21494	1.67732	1.94748
224829	ENSMUSG00000064043	Trerf1	transcriptional regulating factor 1	0.114355	3.45053	0.00269039	0.00708815	-1.51654	2.57018	1.9437
208943	ENSMUSG00000033590	Myo5c	myosin VC	1.63131	6.07628	7.7543e-06	4.78004e-05	3.86945	5.11046	1.94354
69536	ENSMUSG00000032579	Hemk1	HemK methyltransferase family member 1	3.67118	10.7252	1.74874e-09	4.64923e-08	12.0174	8.75727	1.93481
65112	ENSMUSG00000038400	Pmepa1	prostate transmembrane protein, androgen induced 1	-0.0177927	3.39225	0.00306921	0.00793209	-1.6253	2.51297	1.92959
433082	NA	D930048G16Rik	RIKEN cDNA D930048G16 gene	0.889399	4.3928	0.0003151	0.00111271	0.396666	3.50155	1.92908
243725	ENSMUSG00000032827	Ppp1r9a	protein phosphatase 1, regulatory subunit 9A	3.05671	8.7598	4.36677e-08	6.35192e-07	8.8616	7.35984	1.92618
14884	ENSMUSG00000006599	Gtf2h1	general transcription factor II H, polypeptide 1	7.14076	23.1042	2.46865e-15	1.57829e-12	25.3756	14.6075	1.9238
22724	ENSMUSG00000028042	Zbtb7b	zinc finger and BTB domain containing 7B	1.30409	5.46074	2.90554e-05	0.000145885	2.61992	4.53677	1.92021
17068	ENSMUSG00000034634	Ly6d	lymphocyte antigen 6 complex, locus D	3.38375	8.46633	7.78225e-08	1.03348e-06	8.26951	7.10889	1.91674
19094	ENSMUSG00000053137	Mapk11	mitogen-activated protein kinase 11	3.60797	8.51602	9.93248e-08	1.26553e-06	8.03415	7.00294	1.91671
70123	ENSMUSG00000086316	Nbdy	negative regulator of P-body association	2.47391	7.34547	5.93764e-07	5.64181e-06	6.32714	6.22639	1.91426
72429	ENSMUSG00000070972	Dnajc25	DnaJ heat shock protein family (Hsp40) member C25	4.02616	11.179	8.83457e-10	2.72048e-08	12.6788	9.05381	1.90785
106877	ENSMUSG00000033032	Afap1l1	actin filament associated protein 1-like 1	2.43885	7.12599	9.11736e-07	8.1066e-06	5.91012	6.04013	1.90627
22035	ENSMUSG00000039304	Tnfsf10	tumor necrosis factor (ligand) superfamily, member 10	5.29895	17.5575	3.57307e-13	7.16001e-11	20.4284	12.447	1.90291
16599	ENSMUSG00000029178	Klf3	Kruppel-like factor 3 (basic)	2.2745	7.06634	1.0256e-06	8.96104e-06	5.80262	5.98902	1.899
71720	ENSMUSG00000029822	Osbpl3	oxysterol binding protein-like 3	2.20625	6.88453	1.47247e-06	1.20745e-05	5.45405	5.83195	1.89851
71276	ENSMUSG00000048445	Ccdc57	coiled-coil domain containing 57	4.73612	13.5475	3.41995e-11	2.20005e-09	15.8876	10.466	1.89836
102693	ENSMUSG00000048537	Phldb1	pleckstrin homology like domain, family B, member 1	3.17144	9.60514	1.03594e-08	1.96448e-07	10.2737	7.98466	1.89687
17472	ENSMUSG00000079363	Gbp4	guanylate binding protein 4	2.84928	8.81975	3.9318e-08	5.87843e-07	8.96978	7.40541	1.89544
109082	ENSMUSG00000037816	Fbxw17	F-box and WD-40 domain protein 17	3.3269	9.93434	6.05271e-09	1.25407e-07	10.7997	8.21805	1.89466
242050	ENSMUSG00000036334	Igsf10	immunoglobulin superfamily, member 10	0.516941	4.43275	0.000287783	0.00103144	0.496003	3.54093	1.88558
69601	ENSMUSG00000026883	Dab2ip	disabled 2 interacting protein	5.8069	16.7774	8.04052e-13	1.36589e-10	19.5956	12.0947	1.8841
52639	ENSMUSG00000041895	Wipi1	WD repeat domain, phosphoinositide interacting 1	0.550036	4.49411	0.000250414	0.000914101	0.623234	3.60134	1.8787
209027	ENSMUSG00000025140	Pycr1	pyrroline-5-carboxylate reductase 1	2.01967	6.84349	1.59872e-06	1.29101e-05	5.37883	5.79623	1.87194
20503	ENSMUSG00000020102	Slc16a7	solute carrier family 16 (monocarboxylic acid transporters), member 7	1.57774	5.57489	2.26656e-05	0.000117594	2.84645	4.64463	1.87187
110095	ENSMUSG00000021069	Pygl	liver glycogen phosphorylase	3.25609	8.78764	4.15885e-08	6.12244e-07	8.89741	7.38103	1.86911
270192	ENSMUSG00000032549	Rab6b	RAB6B, member RAS oncogene family	1.40186	5.4367	3.06216e-05	0.000152494	2.56705	4.51397	1.86448
170833	ENSMUSG00000052566	Hook2	hook microtubule tethering protein 2	3.98363	11.8568	3.31005e-10	1.2379e-08	13.6575	9.48017	1.85817
319636	ENSMUSG00000054752	Fsd1l	fibronectin type III and SPRY domain containing 1-like	0.557235	4.32082	0.000371081	0.00128005	0.260948	3.43053	1.85626
53314	ENSMUSG00000034266	Batf	basic leucine zipper transcription factor, ATF-like	1.9564	5.23286	5.00621e-05	0.000230262	2.05714	4.30049	1.84006
56473	ENSMUSG00000024665	Fads2	fatty acid desaturase 2	4.69176	14.4128	1.16905e-11	9.99725e-10	16.9629	10.9322	1.84005
76947	ENSMUSG00000050323	Ndufaf6	NADH:ubiquinone oxidoreductase complex assembly factor 6	4.20406	12.3468	1.6717e-10	7.44828e-09	14.3285	9.77684	1.83761
21834	ENSMUSG00000021779	Thrb	thyroid hormone receptor beta	4.97947	9.775	3.04784e-07	3.20441e-06	7.02749	6.51601	1.83272
17318	ENSMUSG00000035299	Mid1	midline 1	2.84504	1.39144	0.232913	0.315326	-5.82678	0.632807	1.83068
50884	ENSMUSG00000027002	Nckap1	NCK-associated protein 1	-0.750861	2.90283	0.00914443	0.0202129	-2.53103	2.03884	1.82769
12035	ENSMUSG00000030268	Bcat1	branched chain aminotransferase 1, cytosolic	7.61267	15.5138	9.16038e-10	2.80153e-08	12.7457	9.03809	1.81364
20668	ENSMUSG00000070643	Sox13	SRY (sex determining region Y)-box 13	0.900087	4.02898	0.000721371	0.00226757	-0.379828	3.14184	1.81073
230837	ENSMUSG00000036995	Asap3	ArfGAP with SH3 domain, ankyrin repeat and PH domain 3	-0.130892	3.49442	0.00243583	0.00650428	-1.41396	2.61335	1.80832
72844	ENSMUSG00000033287	Kctd17	potassium channel tetramerisation domain containing 17	2.20592	6.67137	2.26293e-06	1.7136e-05	5.0354	5.64533	1.80783
94281	ENSMUSG00000063698	Sfxn4	sideroflexin 4	2.74712	7.30587	6.41218e-07	6.02028e-06	6.23114	6.19299	1.8065
230806	ENSMUSG00000012123	Crybg2	crystallin beta-gamma domain containing 2	2.36036	6.89536	1.44091e-06	1.18758e-05	5.46607	5.84136	1.80291
20353	ENSMUSG00000026121	Sema4c	sema domain, immunoglobulin domain (Ig), transmembrane domain (TM) and short cytoplasmic domain, (semaphorin) 4C	-0.0131342	3.44309	0.00273605	0.00719713	-1.52476	2.56288	1.80199
16832	ENSMUSG00000030246	Ldhb	lactate dehydrogenase B	-1.37177	2.23426	0.0377226	0.0680091	-3.65646	1.4234	1.80033
217154	ENSMUSG00000017400	Stac2	SH3 and cysteine rich domain 2	-0.586111	3.30623	0.00372604	0.00934537	-1.7679	2.42875	1.79998
268739	ENSMUSG00000004562	Arhgef40	Rho guanine nucleotide exchange factor (GEF) 40	1.29273	5.2275	4.84765e-05	0.000223966	2.13477	4.31447	1.79968
57738	ENSMUSG00000022899	Slc15a2	solute carrier family 15 (H+/peptide transporter), member 2	3.3929	0.884357	0.42409	0.514719	-6.51375	0.372542	1.79815
214804	ENSMUSG00000036863	Syde2	synapse defective 1, Rho GTPase, homolog 2 (C. elegans)	2.77974	8.05248	1.55864e-07	1.83496e-06	7.62079	6.80726	1.79106
230784	ENSMUSG00000028893	Sesn2	sestrin 2	2.4575	6.78249	1.80739e-06	1.42825e-05	5.23647	5.74295	1.78642
228357	ENSMUSG00000027253	Lrp4	low density lipoprotein receptor-related protein 4	1.71692	5.27501	4.36565e-05	0.000204941	2.20593	4.35995	1.78613
73545	ENSMUSG00000118506	1700094D03Rik	RIKEN cDNA 1700094D03 gene	3.27375	8.70207	4.83301e-08	6.9177e-07	8.74458	7.31578	1.78012
67586	ENSMUSG00000012126	Ubxn11	UBX domain protein 11	4.15723	11.62	4.6415e-10	1.62707e-08	13.3104	9.33334	1.77451
107767	ENSMUSG00000021687	Scamp1	secretory carrier membrane protein 1	1.16131	4.93811	9.21787e-05	0.000388081	1.53299	4.03537	1.77279
74931	ENSMUSG00000086938	4930481A15Rik	RIKEN cDNA 4930481A15 gene	2.65335	6.3064	5.10879e-06	3.38052e-05	4.19951	5.29168	1.77262
225392	ENSMUSG00000044024	Rell2	RELT-like 2	-0.327254	3.10156	0.00589214	0.0138883	-2.18092	2.22973	1.76951
140577	ENSMUSG00000040183	Ankrd6	ankyrin repeat domain 6	3.75718	10.0086	5.37123e-09	1.14517e-07	10.8931	8.26993	1.76821
100043761	NA	Gm14399	predicted gene 14399	0.293845	3.46128	0.0026257	0.00693677	-1.51225	2.58075	1.76394
66170	ENSMUSG00000037938	Chchd5	coiled-coil-helix-coiled-coil-helix domain containing 5	3.40083	8.94957	3.13761e-08	4.87001e-07	9.16316	7.5034	1.75608
56708	ENSMUSG00000040663	Clcf1	cardiotrophin-like cytokine factor 1	0.788913	3.78041	0.00127149	0.00370625	-0.896863	2.89569	1.75508
227622	ENSMUSG00000047617	Paxx	non-homologous end joining factor	4.25302	11.8966	3.12871e-10	1.18774e-08	13.698	9.50463	1.75177
58203	ENSMUSG00000027514	Zbp1	Z-DNA binding protein 1	0.942318	4.12568	0.000578646	0.00187655	-0.178567	3.23759	1.75174
100503222	NA	NA	NA	-0.120189	3.46393	0.00261	0.00689802	-1.4763	2.58336	1.75171
237711	ENSMUSG00000044072	Eml6	echinoderm microtubule associated protein like 6	1.80561	5.94077	1.03306e-05	6.0753e-05	3.58696	4.98587	1.7512
66214	ENSMUSG00000022018	Rgcc	regulator of cell cycle	2.49729	7.25372	7.09795e-07	6.57675e-06	6.14884	6.14887	1.75081
19039	ENSMUSG00000033880	Lgals3bp	lectin, galactoside-binding, soluble, 3 binding protein	3.85807	9.70006	8.86104e-09	1.73423e-07	10.3821	8.05252	1.74876
66469	ENSMUSG00000029059	Prxl2b	peroxiredoxin like 2B	0.421596	3.55974	0.00210046	0.00571214	-1.32114	2.67768	1.74735
234912	ENSMUSG00000053070	Cfap300	cilia and flagella associated protein 300	0.171017	3.41739	0.00289977	0.00756799	-1.59133	2.53764	1.74604
104346	ENSMUSG00000040220	Gas8	growth arrest specific 8	3.99903	9.96948	5.71947e-09	1.1961e-07	10.806	8.24264	1.74409
75578	ENSMUSG00000028573	Fggy	FGGY carbohydrate kinase domain containing	2.75439	8.102	1.42279e-07	1.69648e-06	7.71086	6.84686	1.74215
233744	ENSMUSG00000038156	Spon1	spondin 1, (f-spondin) extracellular matrix protein	3.49035	8.77576	4.24627e-08	6.21705e-07	8.85229	7.37199	1.73028
329540	ENSMUSG00000061411	Nol4l	nucleolar protein 4-like	2.44236	6.34233	4.4455e-06	2.99775e-05	4.35382	5.35208	1.72559
100502928	NA	9430032J07Rik	RIKEN cDNA 9430032J07 gene	2.16405	5.48039	2.78368e-05	0.000140503	2.58988	4.55538	1.72195
56554	ENSMUSG00000078452	Raet1d	retinoic acid early transcript delta	-0.610688	2.71536	0.0137548	0.0286846	-2.89189	1.86155	1.71985
107999	ENSMUSG00000033434	Gtpbp6	GTP binding protein 6 (putative)	4.02502	11.2583	7.85832e-10	2.50608e-08	12.7921	9.10467	1.71985
245386	ENSMUSG00000036502	Tmem255a	transmembrane protein 255A	2.86625	7.81432	2.42759e-07	2.66936e-06	7.1773	6.61482	1.71848
228413	ENSMUSG00000027171	Prrg4	proline rich Gla (G-carboxyglutamic acid) 4 (transmembrane)	3.3238	8.4532	7.52069e-08	1.00072e-06	8.29881	7.12374	1.71828
26372	ENSMUSG00000029016	Clcn6	chloride channel, voltage-sensitive 6	5.16898	15.4231	3.56744e-12	4.23863e-10	18.1285	11.4476	1.71588
14201	ENSMUSG00000032643	Fhl3	four and a half LIM domains 3	2.95461	7.76338	2.6715e-07	2.89488e-06	7.07488	6.57324	1.71456
13449	ENSMUSG00000022102	Dok2	docking protein 2	1.79853	5.47525	2.81503e-05	0.000141925	2.61962	4.55052	1.71226
245174	ENSMUSG00000060336	Zfp937	zinc finger protein 937	1.46568	4.80101	0.00012531	0.000505229	1.2166	3.90201	1.71029
57440	ENSMUSG00000024065	Ehd3	EH-domain containing 3	2.00381	6.01302	8.86288e-06	5.33841e-05	3.72105	5.05242	1.70929
17221	ENSMUSG00000016493	Cd46	CD46 antigen, complement regulatory protein	1.74137	5.83888	1.28366e-05	7.26884e-05	3.38084	4.89155	1.70767
14783	ENSMUSG00000020176	Grb10	growth factor receptor bound protein 10	2.33505	6.0619	7.99316e-06	4.90028e-05	3.78926	5.09728	1.7069
13723	ENSMUSG00000021728	Emb	embigin	3.57745	10.0104	5.35515e-09	1.14488e-07	10.9079	8.27123	1.7067
76889	ENSMUSG00000003762	Coq8b	coenzyme Q8B	4.10378	9.42882	1.57516e-08	2.7717e-07	9.78328	7.80268	1.70399
19128	ENSMUSG00000022912	Pros1	protein S (alpha)	0.993818	4.0624	0.00066844	0.00212414	-0.319794	3.17494	1.69847
17250	ENSMUSG00000023088	Abcc1	ATP-binding cassette, sub-family C (CFTR/MRP), member 1	4.28343	11.6887	4.20556e-10	1.48589e-08	13.3981	9.37618	1.69272
56078	ENSMUSG00000031373	Car5b	carbonic anhydrase 5b, mitochondrial	-1.08889	2.06926	0.0532385	0.091334	-3.95713	1.27377	1.691
74487	ENSMUSG00000085741	5430405H02Rik	RIKEN cDNA 5430405H02 gene	1.29543	4.42657	0.000291851	0.00104351	0.428475	3.53484	1.68859
100503915	ENSMUSG00000071724	Smpd5	sphingomyelin phosphodiesterase 5	0.0905769	3.20221	0.0047062	0.0114591	-2.01991	2.32733	1.68805
70152	ENSMUSG00000054619	Mettl7a1	methyltransferase like 7A1	2.82229	7.39356	5.40973e-07	5.20653e-06	6.38927	6.26682	1.68788
243771	ENSMUSG00000038507	Parp12	poly (ADP-ribose) polymerase family, member 12	2.57805	6.12417	7.01064e-06	4.38606e-05	3.88659	5.15424	1.68464
56738	ENSMUSG00000064120	Mocs1	molybdenum cofactor synthesis 1	4.6907	12.3317	1.70676e-10	7.51311e-09	14.2682	9.76783	1.68281
18805	ENSMUSG00000027695	Pld1	phospholipase D1	-0.312978	2.73194	0.0132707	0.0278164	-2.89104	1.87711	1.68274
72205	ENSMUSG00000040811	Eml2	echinoderm microtubule associated protein like 2	3.654	10.1191	4.50067e-09	1.00878e-07	11.0754	8.34672	1.67917
56149	ENSMUSG00000000531	Grasp	GRP1 (general receptor for phosphoinositides 1)-associated scaffold protein	2.14457	6.21195	5.83229e-06	3.77917e-05	4.11577	5.23416	1.67728
20392	ENSMUSG00000004631	Sgce	sarcoglycan, epsilon	1.27068	4.77217	0.000133695	0.000534064	1.17191	3.87389	1.67648
16576	ENSMUSG00000050382	Kif7	kinesin family member 7	2.25435	5.95605	1.00006e-05	5.9123e-05	3.57818	4.99997	1.67451
18584	ENSMUSG00000025584	Pde8a	phosphodiesterase 8A	3.21571	8.32284	9.51089e-08	1.21497e-06	8.07454	7.02178	1.67193
18551	ENSMUSG00000020131	Pcsk4	proprotein convertase subtilisin/kexin type 4	2.81349	6.83455	1.62769e-06	1.30624e-05	5.29958	5.78843	1.66889
54123	ENSMUSG00000025498	Irf7	interferon regulatory factor 7	2.61851	5.70301	1.8964e-05	0.00010156	2.91228	4.72207	1.66444
213439	ENSMUSG00000073008	Gpr174	G protein-coupled receptor 174	1.48984	5.13928	5.89176e-05	0.000265562	1.93536	4.22975	1.66281
215789	ENSMUSG00000062866	Phactr2	phosphatase and actin regulator 2	5.2374	13.3491	4.4096e-11	2.71575e-09	15.5816	10.3556	1.65774
269823	ENSMUSG00000029759	Pon3	paraoxonase 3	2.87875	7.69656	3.03064e-07	3.19383e-06	6.95574	6.51847	1.65686
11905	ENSMUSG00000026715	Serpinc1	serine (or cysteine) peptidase inhibitor, clade C (antithrombin), member 1	0.389385	3.4323	0.00280364	0.00734623	-1.58338	2.55228	1.65671
21422	ENSMUSG00000009733	Tfcp2	transcription factor CP2	3.9209	10.3093	3.33146e-09	7.81961e-08	11.3535	8.47737	1.65106
100039968	ENSMUSG00000070737	Tmem35b	transmembrane protein 35B	2.21417	6.51019	3.14443e-06	2.23608e-05	4.71187	5.50246	1.65094
105827	ENSMUSG00000048218	Amigo2	adhesion molecule with Ig like domain 2	-1.06132	2.51743	0.0209898	0.0413088	-3.20879	1.67799	1.65031
269037	ENSMUSG00000052928	Ctif	CBP80/20-dependent translation initiation factor	1.41579	4.8785	0.000105323	0.000433898	1.386	3.97747	1.64816
208922	ENSMUSG00000039652	Cpeb3	cytoplasmic polyadenylation element binding protein 3	-0.792384	2.44214	0.0245866	0.0474009	-3.36618	1.6093	1.64707
76260	ENSMUSG00000021013	Ttc8	tetratricopeptide repeat domain 8	1.37205	4.05503	0.000679772	0.00215505	-0.383917	3.16764	1.64161
70652	ENSMUSG00000027956	Tmem144	transmembrane protein 144	1.34251	4.95561	8.86457e-05	0.000375562	1.55641	4.05234	1.64082
14728	ENSMUSG00000062593	Lilrb4a	leukocyte immunoglobulin-like receptor, subfamily B, member 4A	0.706571	4.15775	0.000537873	0.00176134	-0.0930986	3.26932	1.63566
16419	ENSMUSG00000022817	Itgb5	integrin beta 5	-0.523163	1.88575	0.0818806	0.131719	-4.34144	1.08682	1.63552
665574	ENSMUSG00000102752	Gm7694	predicted gene 7694	0.291235	3.11067	0.00577381	0.0136429	-2.22727	2.23854	1.63367
233046	ENSMUSG00000030589	Rasgrp4	RAS guanyl releasing protein 4	1.50277	4.51113	0.000240942	0.000884086	0.585626	3.61809	1.62608
83768	ENSMUSG00000026958	Dpp7	dipeptidylpeptidase 7	3.07083	8.26707	1.05229e-07	1.32533e-06	7.98604	6.97787	1.62557
18733	ENSMUSG00000058818	Pirb	paired Ig-like receptor B	1.43742	4.49818	0.000248117	0.000906206	0.565869	3.60534	1.62326
216867	ENSMUSG00000040938	Slc16a11	solute carrier family 16 (monocarboxylic acid transporters), member 11	0.230048	3.54613	0.00216635	0.00587228	-1.33485	2.66427	1.62317
320277	ENSMUSG00000072663	Spef2	sperm flagellar 2	3.69093	8.6757	5.0629e-08	7.20069e-07	8.64845	7.2956	1.62072
107993	ENSMUSG00000032556	Bfsp2	beaded filament structural protein 2, phakinin	6.44829	17.8212	2.73605e-13	5.73971e-11	20.6434	12.5629	1.61998
640050	NA	Gm7285	predicted gene 7285	1.58432	4.89071	0.000102484	0.000424022	1.39483	3.98934	1.61558
195046	ENSMUSG00000069830	Nlrp1a	NLR family, pyrin domain containing 1A	2.4614	6.18528	6.16702e-06	3.94654e-05	4.02561	5.20992	1.61026
81840	ENSMUSG00000029093	Sorcs2	sortilin-related VPS10 domain containing receptor 2	5.24854	7.79713	2.26778e-05	0.000117602	2.80292	4.6444	1.60912
12491	ENSMUSG00000002944	Cd36	CD36 molecule	4.52466	10.8882	1.36501e-09	3.82283e-08	12.1826	8.86486	1.60726
13043	ENSMUSG00000031078	Cttn	cortactin	0.164987	3.00369	0.00732174	0.0166641	-2.42494	2.13539	1.60453
58250	ENSMUSG00000034612	Chst11	carbohydrate sulfotransferase 11	0.884688	3.52308	0.00228263	0.00613913	-1.45501	2.64157	1.6023
66857	ENSMUSG00000030214	Plbd1	phospholipase B domain containing 1	1.97939	5.12577	6.07079e-05	0.000272415	1.85161	4.21675	1.60223
54712	ENSMUSG00000074785	Plxnc1	plexin C1	3.85456	10.1602	4.21619e-09	9.56191e-08	11.1225	8.37508	1.60096
21858	ENSMUSG00000017466	Timp2	tissue inhibitor of metalloproteinase 2	0.316426	3.29194	0.00384774	0.00961471	-1.864	2.41479	1.5992
50935	ENSMUSG00000026811	St6galnac6	ST6 (alpha-N-acetyl-neuraminyl-2,3-beta-galactosyl-1,3)-N-acetylgalactosaminide alpha-2,6-sialyltransferase 6	2.84972	6.82101	1.67256e-06	1.33427e-05	5.26538	5.77662	1.59658
100568459	ENSMUSG00000115783	Bc1	brain cytoplasmic RNA 1	1.09594	3.83644	0.00111904	0.00332322	-0.819075	2.95115	1.59582
105445	ENSMUSG00000025558	Dock9	dedicator of cytokinesis 9	5.48104	15.1022	5.1629e-12	5.41539e-10	17.7319	11.2871	1.59569
107239	ENSMUSG00000075289	Carns1	carnosine synthase 1	5.34294	13.7067	2.79526e-11	1.91898e-09	16.0318	10.5536	1.59567
18822	ENSMUSG00000019055	Plod1	procollagen-lysine, 2-oxoglutarate 5-dioxygenase 1	1.34776	4.31908	0.000372555	0.00128369	0.188251	3.42881	1.59079
217700	ENSMUSG00000043487	Acot6	acyl-CoA thioesterase 6	-1.25346	2.42293	0.0255928	0.0490941	-3.35682	1.59188	1.59008
30957	ENSMUSG00000024163	Mapk8ip3	mitogen-activated protein kinase 8 interacting protein 3	7.14423	18.1823	1.90914e-13	4.27202e-11	20.9708	12.7192	1.58925
224132	ENSMUSG00000022848	Slc49a4	solute carrier family 49 member 4	3.29045	8.49835	6.93684e-08	9.36962e-07	8.37914	7.15884	1.58488
72121	ENSMUSG00000027901	Dennd2d	DENN/MADD domain containing 2D	2.77008	6.98004	1.217e-06	1.03149e-05	5.58983	5.91471	1.58474
76901	ENSMUSG00000020387	Jade2	jade family PHD finger 2	6.08639	14.0659	2.19582e-11	1.61099e-09	16.2174	10.6584	1.58389
78248	ENSMUSG00000033460	Armcx1	armadillo repeat containing, X-linked 1	1.78198	5.03004	7.50933e-05	0.000325752	1.67075	4.1244	1.58306
22658	ENSMUSG00000018537	Pcgf2	polycomb group ring finger 2	1.15234	4.47722	0.000260183	0.000943601	0.549746	3.58472	1.57808
100043407	ENSMUSG00000097055	Gm4419	predicted gene 4419	-0.0930784	2.55578	0.0194899	0.0388096	-3.25256	1.71019	1.57613
16443	ENSMUSG00000022957	Itsn1	intersectin 1 (SH3 domain protein 1A)	3.63388	9.1592	2.18907e-08	3.64194e-07	9.49452	7.65974	1.57425
230903	ENSMUSG00000029001	Fbxo44	F-box protein 44	2.42379	6.04785	8.23377e-06	5.02942e-05	3.74453	5.0844	1.56874
17916	ENSMUSG00000024300	Myo1f	myosin IF	3.47138	7.26458	7.43602e-07	6.8334e-06	5.98857	6.12866	1.56339
60507	ENSMUSG00000002825	Qtrt1	queuine tRNA-ribosyltransferase catalytic subunit 1	4.64616	11.848	3.3516e-10	1.24305e-08	13.5875	9.47475	1.55941
258508	ENSMUSG00000061972	Olfr99	olfactory receptor 99	1.08782	4.43775	0.000284538	0.0010214	0.470727	3.54586	1.55836
216049	ENSMUSG00000037855	Zfp365	zinc finger protein 365	0.965225	4.04643	0.000693235	0.00219152	-0.354321	3.15912	1.55803
52552	ENSMUSG00000021725	Parp8	poly (ADP-ribose) polymerase family, member 8	4.73856	11.3515	6.85312e-10	2.23869e-08	12.8518	9.16411	1.55676
64291	ENSMUSG00000044252	Osbpl1a	oxysterol binding protein-like 1A	4.57222	12.1047	2.33665e-10	9.53552e-09	13.9592	9.63141	1.55564
100532730	NA	C230037L18Rik	RIKEN cDNA C230037L18 gene	0.282275	2.83337	0.0107272	0.0231448	-2.78034	1.96951	1.55359
242584	ENSMUSG00000035126	Wdr78	WD repeat domain 78	3.04114	7.14925	8.70951e-07	7.83164e-06	5.88633	6.06001	1.55099
235043	ENSMUSG00000040883	Tmem205	transmembrane protein 205	1.39965	4.15361	0.000542962	0.00177584	-0.177931	3.26523	1.54884
16157	ENSMUSG00000073889	Il11ra1	interleukin 11 receptor, alpha chain 1	1.1331	4.28359	0.000403874	0.0013752	0.135695	3.39375	1.54834
67469	ENSMUSG00000032540	Abhd5	abhydrolase domain containing 5	1.19405	4.51585	0.000238384	0.000877342	0.627845	3.62272	1.548
319634	ENSMUSG00000050944	Efcab5	EF-hand calcium binding domain 5	2.83927	7.40396	5.30212e-07	5.13239e-06	6.4036	6.27555	1.54796
57743	ENSMUSG00000025816	Sec61a2	Sec61, alpha subunit 2 (S. cerevisiae)	5.02698	12.7021	1.03243e-10	5.15295e-09	14.7374	9.98614	1.54769
320129	ENSMUSG00000042249	Grk3	G protein-coupled receptor kinase 3	1.47168	4.73027	0.000146907	0.000578579	1.06066	3.83296	1.54655
71461	ENSMUSG00000023972	Ptk7	PTK7 protein tyrosine kinase 7	1.00158	3.86204	0.00105561	0.00315981	-0.753049	2.9765	1.54332
12972	ENSMUSG00000028199	Cryz	crystallin, zeta	2.61466	6.53352	2.99757e-06	2.14911e-05	4.71622	5.52323	1.54322
70615	ENSMUSG00000054708	Ankrd24	ankyrin repeat domain 24	1.80533	5.10774	6.31856e-05	0.000281931	1.83307	4.19938	1.53974
16149	ENSMUSG00000024610	Cd74	CD74 antigen (invariant polypeptide of major histocompatibility complex, class II antigen-associated)	4.3244	8.88614	4.3451e-08	6.32725e-07	8.724	7.362	1.53543
75764	ENSMUSG00000059772	Slx1b	SLX1 structure-specific endonuclease subunit homolog B (S. cerevisiae)	4.15328	10.908	1.32477e-09	3.77148e-08	12.2533	8.87786	1.53333
68628	ENSMUSG00000008167	Fbxw9	F-box and WD-40 domain protein 9	3.46529	8.4241	7.92379e-08	1.0502e-06	8.22489	7.10107	1.53245
207212	ENSMUSG00000032875	Arhgef17	Rho guanine nucleotide exchange factor (GEF) 17	0.7948	3.50517	0.00237725	0.0063681	-1.48333	2.62393	1.53178
11490	ENSMUSG00000028041	Adam15	a disintegrin and metallopeptidase domain 15 (metargidin)	2.51536	5.77731	1.4646e-05	8.15583e-05	3.16352	4.83428	1.52664
102294	ENSMUSG00000079057	Cyp4v3	cytochrome P450, family 4, subfamily v, polypeptide 3	2.30518	5.0449	7.2651e-05	0.000316898	1.62277	4.13876	1.52565
74013	ENSMUSG00000025978	Rftn2	raftlin family member 2	3.92256	10.2249	3.80542e-09	8.74857e-08	11.2167	8.4196	1.52496
83396	ENSMUSG00000014303	Glis2	GLIS family zinc finger 2	1.99016	5.41903	3.18272e-05	0.000157135	2.47532	4.4972	1.52242
76074	ENSMUSG00000034438	Gbp8	guanylate-binding protein 8	-0.17519	2.72333	0.0135199	0.0282827	-2.92621	1.86903	1.52111
16534	ENSMUSG00000054342	Kcnn4	potassium intermediate/small conductance calcium-activated channel, subfamily N, member 4	5.32074	11.9339	2.96849e-10	1.14198e-08	13.626	9.52746	1.51851
666532	ENSMUSG00000067916	Zfp991	zinc finger protein 991	2.59697	5.54857	2.39983e-05	0.000123733	2.66193	4.61982	1.51236
207819	ENSMUSG00000048905	Bnip5	BCL2 interacting protein 5	2.05029	4.48303	0.000264865	0.000958252	0.409579	3.57698	1.50717
83560	ENSMUSG00000010342	Tex14	testis expressed gene 14	-0.092172	2.84346	0.0104142	0.0225591	-2.70843	1.98237	1.50667
14067	ENSMUSG00000026579	F5	coagulation factor V	0.847429	3.09641	0.00604724	0.0141891	-2.34899	2.21844	1.50036
17305	ENSMUSG00000018169	Mfng	MFNG O-fucosylpeptide 3-beta-N-acetylglucosaminyltransferase	5.70748	12.2544	2.64122e-10	1.05539e-08	13.7248	9.57819	1.50028
74777	ENSMUSG00000050989	Selenon	selenoprotein N	2.3764	6.00821	8.95365e-06	5.38825e-05	3.6666	5.048	1.49591
319262	ENSMUSG00000038524	Fchsd1	FCH and double SH3 domains 1	3.50373	7.94631	1.89725e-07	2.16236e-06	7.3432	6.72187	1.49542
66569	ENSMUSG00000061666	Gdpd1	glycerophosphodiester phosphodiesterase domain containing 1	1.73785	4.69998	0.000157274	0.000613289	0.960213	3.80334	1.49488
432572	ENSMUSG00000042331	Specc1	sperm antigen with calponin homology and coiled-coil domains 1	1.7244	4.27682	0.00041014	0.00139371	0.0387177	3.38707	1.49431
54651	ENSMUSG00000046269	Usp27x	ubiquitin specific peptidase 27, X chromosome	0.92374	3.61966	0.00183318	0.00508309	-1.25972	2.73679	1.49318
215693	ENSMUSG00000052676	Zmat1	zinc finger, matrin type 1	2.84826	6.19779	6.00761e-06	3.86746e-05	3.99123	5.2213	1.49174
12919	ENSMUSG00000021680	Crhbp	corticotropin releasing hormone binding protein	3.83036	9.10537	2.39984e-08	3.89604e-07	9.37584	7.61982	1.49071
68961	ENSMUSG00000030815	Phkg2	phosphorylase kinase, gamma 2 (testis)	4.63635	11.7395	3.91066e-10	1.40012e-08	13.4301	9.40775	1.49069
321003	ENSMUSG00000022401	Xpnpep3	X-prolyl aminopeptidase 3, mitochondrial	4.84665	11.9855	2.76076e-10	1.09132e-08	13.7583	9.55897	1.49042
20130	ENSMUSG00000038387	Rras	related RAS viral (r-ras) oncogene	-0.104427	2.61623	0.0170173	0.0345232	-3.13693	1.76911	1.48807
73635	ENSMUSG00000097487	Ptges3l	prostaglandin E synthase 3 like	0.257347	3.36967	0.00322972	0.00827682	-1.70124	2.49083	1.48805
67434	ENSMUSG00000022237	Ankrd33b	ankyrin repeat domain 33B	6.01926	14.4791	1.07908e-11	9.40762e-10	16.9303	10.9669	1.48656
67477	ENSMUSG00000000686	Abhd15	abhydrolase domain containing 15	3.61612	8.48251	7.13609e-08	9.61643e-07	8.30858	7.14654	1.48631
210789	ENSMUSG00000033083	Tbc1d4	TBC1 domain family, member 4	4.65231	11.984	2.76631e-10	1.09132e-08	13.7784	9.5581	1.48307
75605	ENSMUSG00000042207	Kdm5b	lysine (K)-specific demethylase 5B	4.07035	8.50245	6.88617e-08	9.32934e-07	8.27419	7.16202	1.47921
71877	ENSMUSG00000041809	Efhc1	EF-hand domain (C-terminal) containing 1	-0.600556	2.39516	0.0271148	0.0516123	-3.47274	1.56679	1.47386
22004	ENSMUSG00000028464	Tpm2	tropomyosin 2, beta	0.112184	2.9494	0.00825416	0.0185102	-2.52753	2.08333	1.47324
75690	ENSMUSG00000070604	Vsig10l	V-set and immunoglobulin domain containing 10 like	0.829001	3.09754	0.00601685	0.0141302	-2.34397	2.22063	1.47199
545622	ENSMUSG00000038764	Ptpn3	protein tyrosine phosphatase, non-receptor type 3	1.40898	4.51301	0.000239919	0.000881541	0.596756	3.61994	1.47165
13518	ENSMUSG00000026131	Dst	dystonin	5.32349	13.9401	2.08706e-11	1.54811e-09	16.3268	10.6805	1.47105
279561	ENSMUSG00000041245	Wnk3	WNK lysine deficient protein kinase 3	-0.0210768	2.79461	0.0115844	0.0247111	-2.8112	1.93613	1.46903
218311	ENSMUSG00000051037	Zfp455	zinc finger protein 455	1.48944	4.3334	0.000360619	0.00124901	0.197164	3.44295	1.46761
76267	ENSMUSG00000010663	Fads1	fatty acid desaturase 1	5.987	15.8122	2.29905e-12	3.05614e-10	18.5088	11.6385	1.46399
242700	ENSMUSG00000062157	Ifnlr1	interferon lambda receptor 1	2.62369	6.50728	3.16325e-06	2.24708e-05	4.65891	5.49987	1.46384
207965	ENSMUSG00000049882	Vcpkmt	valosin containing protein lysine (K) methyltransferase	4.26117	9.10924	2.38399e-08	3.8797e-07	9.31676	7.62269	1.46219
18451	ENSMUSG00000019916	P4ha1	procollagen-proline, 2-oxoglutarate 4-dioxygenase (proline 4-hydroxylase), alpha 1 polypeptide	4.41202	9.87649	6.64626e-09	1.35818e-07	10.5886	8.17742	1.46049
17969	ENSMUSG00000015950	Ncf1	neutrophil cytosolic factor 1	3.58735	7.67485	3.15782e-07	3.30282e-06	6.81697	6.50061	1.45545
79565	ENSMUSG00000040557	Mettl27	methyltransferase like 27	2.65044	5.88302	1.16819e-05	6.71987e-05	3.36213	4.93248	1.4536
230815	ENSMUSG00000037306	Man1c1	mannosidase, alpha, class 1C, member 1	1.38303	4.00668	0.000759021	0.00236883	-0.497144	3.11975	1.4535
17948	ENSMUSG00000078945	Naip2	NLR family, apoptosis inhibitory protein 2	1.02308	3.7728	0.00129371	0.0037653	-0.949897	2.88816	1.44872
242484	ENSMUSG00000052117	D630039A03Rik	RIKEN cDNA D630039A03 gene	-0.223974	2.70155	0.0141705	0.0294522	-2.96295	1.84861	1.44451
19649	ENSMUSG00000032128	Robo3	roundabout guidance receptor 3	-1.23828	1.77682	0.0918931	0.145045	-4.37601	1.03672	1.44245
71279	ENSMUSG00000020100	Slc29a3	solute carrier family 29 (nucleoside transporters), member 3	4.14796	10.4783	2.55793e-09	6.32463e-08	11.589	8.59211	1.43926
433791	ENSMUSG00000070605	Zfp992	zinc finger protein 992	2.72093	5.31051	4.2254e-05	0.000199403	2.08405	4.37413	1.43889
319934	ENSMUSG00000038371	Sbf2	SET binding factor 2	1.94087	5.19553	5.2023e-05	0.000237572	2.0017	4.2838	1.43885
50776	ENSMUSG00000020718	Polg2	polymerase (DNA directed), gamma 2, accessory subunit	4.10661	9.79191	7.62535e-09	1.52803e-07	10.4923	8.11774	1.43519
71670	ENSMUSG00000024866	Acy3	aspartoacylase (aminoacylase) 3	0.585076	3.17002	0.00505763	0.0121474	-2.15118	2.29605	1.43493
18670	ENSMUSG00000042476	Abcb4	ATP-binding cassette, sub-family B (MDR/TAP), member 4	4.26737	8.32691	1.04822e-07	1.32269e-06	7.82303	6.97955	1.43493
50766	ENSMUSG00000024074	Crim1	cysteine rich transmembrane BMP regulator 1 (chordin like)	0.179536	3.06998	0.006321	0.0147209	-2.29871	2.19921	1.4346
269713	ENSMUSG00000063146	Clip2	CAP-GLY domain containing linker protein 2	2.84005	6.04213	8.33381e-06	5.07897e-05	3.66567	5.07916	1.43458
13609	ENSMUSG00000045092	S1pr1	sphingosine-1-phosphate receptor 1	2.51117	4.67988	0.000196148	0.000740367	0.637191	3.70742	1.43336
72634	ENSMUSG00000041912	Tdrkh	tudor and KH domain containing protein	3.12697	7.4958	4.44293e-07	4.42842e-06	6.54223	6.35233	1.43082
329152	ENSMUSG00000042807	Hecw2	HECT, C2 and WW domain containing E3 ubiquitin protein ligase 2	-0.432036	2.71766	0.0136865	0.0285777	-2.90948	1.86371	1.42583
433100	NA	AA388235	expressed sequence AA388235	2.347	5.57559	2.26316e-05	0.000117571	2.75622	4.64529	1.4229
56316	ENSMUSG00000053460	Ggcx	gamma-glutamyl carboxylase	4.96961	12.5101	1.33777e-10	6.23644e-09	14.477	9.87362	1.4221
382117	ENSMUSG00000046603	Tcaim	T cell activation inhibitor, mitochondrial	3.0123	6.55372	2.87609e-06	2.07048e-05	4.69587	5.5412	1.41827
93893	ENSMUSG00000073591	Pcdhb22	protocadherin beta 22	-0.389763	2.54945	0.0196155	0.0389871	-3.22416	1.7074	1.41743
21961	ENSMUSG00000055322	Tns1	tensin 1	2.52754	5.88405	1.16565e-05	6.71293e-05	3.38293	4.93343	1.41693
108853	ENSMUSG00000019774	Mtrf1l	mitochondrial translational release factor 1-like	4.98643	12.118	2.29356e-10	9.44581e-09	13.9274	9.63949	1.41687
14430	ENSMUSG00000036073	Galt	galactose-1-phosphate uridyl transferase	3.86145	8.46701	7.3368e-08	9.77387e-07	8.2421	7.13449	1.41415
19401	ENSMUSG00000037992	Rara	retinoic acid receptor, alpha	2.8719	6.32866	4.57342e-06	3.07167e-05	4.2558	5.33976	1.41389
237611	ENSMUSG00000040287	Stac3	SH3 and cysteine rich domain 3	1.08071	3.83719	0.00111713	0.00331828	-0.820656	2.95189	1.41167
14998	ENSMUSG00000037649	H2-DMa	histocompatibility 2, class II, locus DMa	3.08242	6.59877	2.62322e-06	1.92666e-05	4.77532	5.58116	1.41149
19200	ENSMUSG00000032322	Pstpip1	proline-serine-threonine phosphatase-interacting protein 1	4.77122	11.8808	3.19976e-10	1.2011e-08	13.6151	9.49488	1.411
68721	ENSMUSG00000037971	1110032A03Rik	RIKEN cDNA 1110032A03 gene	2.69824	5.43884	3.04783e-05	0.00015195	2.40237	4.51601	1.41079
11432	ENSMUSG00000002103	Acp2	acid phosphatase 2, lysosomal	3.54204	7.6938	3.04648e-07	3.20441e-06	6.85801	6.5162	1.40896
54199	ENSMUSG00000043953	Ccrl2	chemokine (C-C motif) receptor-like 2	0.498581	3.16479	0.00511712	0.0122661	-2.14971	2.29097	1.40779
19341	ENSMUSG00000019478	Rab4a	RAB4A, member RAS oncogene family	2.59973	6.26746	5.19414e-06	3.42535e-05	4.17053	5.28449	1.4075
239273	ENSMUSG00000032849	Abcc4	ATP-binding cassette, sub-family C (CFTR/MRP), member 4	4.46478	11.0139	1.12986e-09	3.3028e-08	12.3747	8.94698	1.40715
14809	ENSMUSG00000003378	Grik5	glutamate receptor, ionotropic, kainate 5 (gamma 2)	2.77147	6.12069	7.06221e-06	4.41577e-05	3.8399	5.15106	1.40603
231430	ENSMUSG00000035505	Cox18	cytochrome c oxidase assembly protein 18	3.5362	8.00071	1.71513e-07	1.98511e-06	7.4368	6.7657	1.40409
80749	ENSMUSG00000030600	Lrfn1	leucine rich repeat and fibronectin type III domain containing 1	0.74761	3.25602	0.00417127	0.0103453	-1.99945	2.37973	1.39866
108995	ENSMUSG00000040247	Tbc1d10c	TBC1 domain family, member 10c	7.12745	17.1231	5.59034e-13	1.00074e-10	19.872	12.2526	1.39787
66795	ENSMUSG00000021619	Atg10	autophagy related 10	3.00353	6.89123	1.45288e-06	1.19524e-05	5.37678	5.83777	1.39487
625098	ENSMUSG00000044712	Slc38a6	solute carrier family 38, member 6	2.87096	6.2661	5.20892e-06	3.43155e-05	4.126	5.28325	1.39312
211666	ENSMUSG00000074604	Mgst2	microsomal glutathione S-transferase 2	3.62222	8.56366	6.17447e-08	8.5024e-07	8.45016	7.2094	1.38928
19682	ENSMUSG00000025350	Rdh5	retinol dehydrogenase 5	-0.190677	2.78054	0.0119441	0.0253576	-2.81882	1.92285	1.38862
52055	ENSMUSG00000051343	Rab11fip5	RAB11 family interacting protein 5 (class I)	2.4627	5.03919	7.35795e-05	0.000320428	1.57567	4.13324	1.38844
15980	ENSMUSG00000022965	Ifngr2	interferon gamma receptor 2	5.10464	10.4331	2.80356e-09	6.80661e-08	11.3594	8.55229	1.38834
78321	ENSMUSG00000067653	Ankrd23	ankyrin repeat domain 23	3.44118	8.12932	1.35318e-07	1.62648e-06	7.68738	6.86865	1.38769
17000	ENSMUSG00000030339	Ltbr	lymphotoxin B receptor	0.153501	2.98131	0.00769304	0.0174089	-2.47211	2.1139	1.3871
27267	ENSMUSG00000010755	Cars	cysteinyl-tRNA synthetase	6.39873	15.7743	2.39858e-12	3.15088e-10	18.4315	11.62	1.38655
78512	ENSMUSG00000096965	3300005D01Rik	RIKEN cDNA 3300005D01 gene	1.55168	3.72038	0.00145779	0.00417143	-1.14966	2.8363	1.38638
12752	ENSMUSG00000030720	Cln3	ceroid lipofuscinosis, neuronal 3, juvenile (Batten, Spielmeyer-Vogt disease)	3.52796	7.49804	4.42389e-07	4.414e-06	6.48457	6.3542	1.38624
237411	ENSMUSG00000062931	Zfp938	zinc finger protein 938	3.01812	7.14218	8.83152e-07	7.91535e-06	5.8704	6.05396	1.38261
73919	ENSMUSG00000030922	Lyrm1	LYR motif containing 1	0.058018	2.78109	0.0119298	0.0253312	-2.84974	1.92337	1.38213
67661	ENSMUSG00000038564	Ift172	intraflagellar transport 172	6.22753	15.8216	2.27504e-12	3.05446e-10	18.4985	11.643	1.38103
18479	ENSMUSG00000030774	Pak1	p21 (RAC1) activated kinase 1	3.04174	6.68294	2.21039e-06	1.68054e-05	4.95216	5.65553	1.37877
19352	ENSMUSG00000038975	Rabggtb	Rab geranylgeranyl transferase, b subunit	6.28628	15.3284	3.97606e-12	4.48593e-10	17.9239	11.4005	1.37829
12575	ENSMUSG00000023067	Cdkn1a	cyclin-dependent kinase inhibitor 1A (P21)	5.32318	12.3784	1.60101e-10	7.19233e-09	14.2506	9.7956	1.37737
66978	ENSMUSG00000024188	Luc7l	Luc7-like	8.12505	18.4161	1.51759e-13	3.57458e-11	21.1588	12.8188	1.3745
435145	ENSMUSG00000096883	Shisa8	shisa family member 8	0.507155	3.15687	0.00520837	0.0124563	-2.1681	2.2833	1.37285
107526	ENSMUSG00000054435	Gimap4	GTPase, IMAP family member 4	3.14671	6.44091	3.62583e-06	2.5273e-05	4.43879	5.44059	1.37105
57757	ENSMUSG00000079563	Pglyrp2	peptidoglycan recognition protein 2	0.568888	3.05151	0.00658566	0.0152578	-2.3905	2.1814	1.36973
70484	ENSMUSG00000033114	Slc35d2	solute carrier family 35, member D2	1.24772	3.98593	0.000795802	0.00246356	-0.524761	3.09919	1.36954
217707	ENSMUSG00000021235	Coq6	coenzyme Q6 monooxygenase	5.20584	11.1324	9.46837e-10	2.86958e-08	12.4513	9.02372	1.36757
53881	ENSMUSG00000089774	Slc5a3	solute carrier family 5 (inositol transporters), member 3	5.40456	11.5285	5.29647e-10	1.80942e-08	13.0174	9.27601	1.36468
60533	ENSMUSG00000016496	Cd274	CD274 antigen	2.057	4.61335	0.000191213	0.000725409	0.714244	3.71848	1.36439
277973	ENSMUSG00000014786	Slc9a5	solute carrier family 9 (sodium/hydrogen exchanger), member 5	4.69227	9.11459	2.66351e-08	4.25212e-07	9.13851	7.57454	1.36301
99100	ENSMUSG00000068394	Cep152	centrosomal protein 152	7.38535	16.727	8.48205e-13	1.40593e-10	19.43	12.0715	1.36262
232223	ENSMUSG00000000811	Txnrd3	thioredoxin reductase 3	6.44894	14.6115	9.20629e-12	8.3516e-10	17.0508	11.0359	1.36218
15001	ENSMUSG00000024334	H2-Oa	histocompatibility 2, O region alpha locus	0.306345	3.01154	0.00719569	0.0164416	-2.43309	2.14293	1.35949
217140	ENSMUSG00000020877	Scrn2	secernin 2	3.95572	8.61586	5.62804e-08	7.90398e-07	8.4927	7.24964	1.35926
224617	ENSMUSG00000036473	Tbc1d24	TBC1 domain family, member 24	3.36706	6.99764	1.17518e-06	1.00177e-05	5.52905	5.9299	1.35835
100169874	ENSMUSG00000079414	Gm11110	predicted gene 11110	0.0377071	2.88912	0.00942362	0.0207412	-2.63879	2.02578	1.35757
67134	ENSMUSG00000027405	Nop56	NOP56 ribonucleoprotein	8.24791	16.5545	1.01986e-12	1.66984e-10	19.1975	11.9915	1.3563
71409	ENSMUSG00000036053	Fmnl2	formin-like 2	4.70524	10.7529	1.67614e-09	4.48283e-08	11.9404	8.77569	1.35562
269878	ENSMUSG00000045039	Megf8	multiple EGF-like-domains 8	2.7677	6.47759	3.36216e-06	2.37206e-05	4.57553	5.47338	1.35547
14284	ENSMUSG00000029135	Fosl2	fos-like antigen 2	2.35451	4.94664	9.04393e-05	0.000381836	1.39176	4.04364	1.35432
235627	ENSMUSG00000056724	Nbeal2	neurobeachin-like 2	6.22963	12.4193	1.81228e-10	7.92563e-09	14.0299	9.74177	1.35258
328734	NA	Pisd-ps2	phosphatidylserine decarboxylase, pseudogene 2	1.83868	4.23121	0.000454999	0.00152568	-0.0881069	3.34199	1.35243
19260	ENSMUSG00000027843	Ptpn22	protein tyrosine phosphatase, non-receptor type 22 (lymphoid)	4.21775	7.39058	8.84893e-07	7.92566e-06	5.71526	6.05311	1.35152
224794	ENSMUSG00000023961	Enpp4	ectonucleotide pyrophosphatase/phosphodiesterase 4	2.72031	5.3737	3.51474e-05	0.000170111	2.25478	4.45411	1.35151
218294	ENSMUSG00000033102	Cdc14b	CDC14 cell division cycle 14B	1.44113	3.96396	0.000836683	0.00257527	-0.602461	3.07744	1.35135
14369	ENSMUSG00000041075	Fzd7	frizzled class receptor 7	2.06995	5.22402	4.88497e-05	0.000225535	2.0419	4.31114	1.3505
233979	ENSMUSG00000048677	Tpcn2	two pore segment channel 2	4.48501	9.00602	2.84619e-08	4.50093e-07	9.09358	7.54574	1.35042
54648	ENSMUSG00000031150	Ccdc120	coiled-coil domain containing 120	1.12058	3.81432	0.00117693	0.00346908	-0.876897	2.92925	1.34997
15982	ENSMUSG00000001627	Ifrd1	interferon-related developmental regulator 1	5.59382	13.0654	6.37655e-11	3.59712e-09	15.157	10.1954	1.34871
19201	ENSMUSG00000025429	Pstpip2	proline-serine-threonine phosphatase-interacting protein 2	0.232033	2.68319	0.0147421	0.030427	-3.06249	1.83144	1.34696
380921	ENSMUSG00000034731	Dgkh	diacylglycerol kinase, eta	1.28536	4.00532	0.000761376	0.0023734	-0.489287	3.1184	1.34596
270035	ENSMUSG00000037363	Letm2	leucine zipper-EF-hand containing transmembrane protein 2	2.20311	4.57527	0.000208395	0.000780013	0.601139	3.68111	1.3439
17951	ENSMUSG00000071203	Naip5	NLR family, apoptosis inhibitory protein 5	1.38824	3.67897	0.00160189	0.00452492	-1.21135	2.79537	1.34226
68205	ENSMUSG00000069020	Urm1	ubiquitin related modifier 1	5.74554	13.0226	6.74451e-11	3.78287e-09	15.0818	10.171	1.34162
14081	ENSMUSG00000018796	Acsl1	acyl-CoA synthetase long-chain family member 1	6.27221	15.482	3.33613e-12	4.0719e-10	18.1035	11.4768	1.3402
68119	ENSMUSG00000031875	Cmtm3	CKLF-like MARVEL transmembrane domain containing 3	2.02572	4.48878	0.000253455	0.000923193	0.444653	3.5961	1.33893
70951	ENSMUSG00000028188	Spata1	spermatogenesis associated 1	1.96915	4.5079	0.000242711	0.00088888	0.496391	3.61491	1.33891
77022	ENSMUSG00000098090	2700099C18Rik	NDC80 homolog, kinetochore complex component pseudogene	5.29277	8.04542	2.35678e-06	1.76508e-05	4.79892	5.62768	1.33743
270156	ENSMUSG00000059820	Nkapd1	NKAP domain containing 1	5.90471	12.1095	2.32107e-10	9.50082e-09	13.7963	9.63431	1.33584
223774	ENSMUSG00000035845	Alg12	asparagine-linked glycosylation 12 (alpha-1,6-mannosyltransferase)	4.15401	7.87045	2.18539e-07	2.45121e-06	7.0816	6.66047	1.33534
381410	ENSMUSG00000075040	Zfp408	zinc finger protein 408	5.20208	12.0627	2.47762e-10	9.98936e-09	13.8192	9.60596	1.33529
54338	ENSMUSG00000027340	Slc23a2	solute carrier family 23 (nucleobase transporters), member 2	5.28694	12.5597	1.25076e-10	5.98975e-09	14.5055	9.90283	1.33524
226154	ENSMUSG00000035342	Lzts2	leucine zipper, putative tumor suppressor 2	3.50976	7.25183	7.12411e-07	6.59643e-06	6.00618	6.14727	1.33494
71275	ENSMUSG00000072919	Noxred1	NADP+ dependent oxidoreductase domain containing 1	0.106524	2.53374	0.0202789	0.0401157	-3.324	1.69295	1.33441
77041	ENSMUSG00000021592	Arsk	arylsulfatase K	2.62994	5.87686	1.18366e-05	6.7972e-05	3.34845	4.92677	1.3344
20128	ENSMUSG00000030921	Trim30a	tripartite motif-containing 30A	6.06962	12.9145	7.77869e-11	4.16082e-09	14.8986	10.1091	1.33252
330463	ENSMUSG00000055150	Zfp78	zinc finger protein 78	1.40146	3.95349	0.000856904	0.00262547	-0.620033	3.06707	1.33252
14924	ENSMUSG00000045095	Magi1	membrane associated guanylate kinase, WW and PDZ domain containing 1	-0.93246	1.64203	0.118794	0.180015	-4.61406	0.925204	1.33073
67426	ENSMUSG00000026489	Coq8a	coenzyme Q8A	3.12788	6.97519	1.22879e-06	1.03942e-05	5.52263	5.91052	1.32978
16973	ENSMUSG00000024913	Lrp5	low density lipoprotein receptor-related protein 5	6.25616	15.2522	4.3403e-12	4.7238e-10	17.8357	11.3625	1.32956
545847	ENSMUSG00000095771	Igkv14-111	immunoglobulin kappa variable 14-111	0.0350544	2.57777	0.0184711	0.0370692	-3.23184	1.73351	1.32877
230073	ENSMUSG00000040296	Ddx58	DEAD/H box helicase 58	4.29094	8.19985	1.18932e-07	1.46898e-06	7.67331	6.9247	1.3263
72371	ENSMUSG00000071252	2210408I21Rik	RIKEN cDNA 2210408I21 gene	2.79076	6.3495	4.37994e-06	2.96305e-05	4.30859	5.35853	1.3262
209387	ENSMUSG00000057596	Trim30d	tripartite motif-containing 30D	3.45611	7.43446	4.99913e-07	4.87779e-06	6.37127	6.30111	1.32574
15211	ENSMUSG00000025232	Hexa	hexosaminidase A	5.40668	12.4553	1.44127e-10	6.67258e-09	14.3459	9.84125	1.32494
67894	ENSMUSG00000024993	Dennd10	DENN domain containing 10	3.87062	8.1873	1.21689e-07	1.49478e-06	7.72576	6.91475	1.32475
328110	ENSMUSG00000035597	Prpf39	pre-mRNA processing factor 39	6.72121	14.6475	8.81826e-12	8.10917e-10	17.0718	11.0546	1.32386
100529079	ENSMUSG00000086236	5830418P13Rik	RIKEN cDNA 5830418P13 gene	3.52433	7.80001	2.49368e-07	2.72639e-06	7.05927	6.60316	1.32342
74617	ENSMUSG00000000278	Scpep1	serine carboxypeptidase 1	3.75595	8.12253	1.37014e-07	1.64539e-06	7.6249	6.86324	1.32219
229731	ENSMUSG00000040322	Slc25a24	solute carrier family 25 (mitochondrial carrier, phosphate carrier), member 24	3.05815	6.73729	1.98003e-06	1.53931e-05	5.05685	5.70333	1.32197
68127	ENSMUSG00000050538	B230217C12Rik	RIKEN cDNA B230217C12 gene	-1.32449	1.31886	0.20894	0.288455	-4.95182	0.679979	1.32193
224648	ENSMUSG00000039512	Uhrf1bp1	UHRF1 (ICBP90) binding protein 1	5.02809	10.3619	3.06715e-09	7.32732e-08	11.2748	8.51327	1.3183
14991	ENSMUSG00000016206	H2-M3	histocompatibility 2, M region locus 3	5.16023	10.6071	2.09588e-09	5.4323e-08	11.6438	8.67863	1.31821
66193	ENSMUSG00000028669	Pithd1	PITH (C-terminal proteasome-interacting domain of thioredoxin-like) domain containing 1	5.54776	12.111	2.31608e-10	9.50082e-09	13.8429	9.63525	1.31646
230752	ENSMUSG00000050212	Eva1b	eva-1 homolog B (C. elegans)	0.182981	2.70153	0.0141711	0.0294522	-3.02125	1.8486	1.31514
15018	ENSMUSG00000060550	H2-Q7	histocompatibility 2, Q region locus 7	5.34639	11.8801	3.2027e-10	1.2011e-08	13.5375	9.49448	1.31189
15216	ENSMUSG00000006611	Hfe	homeostatic iron regulator	0.791531	3.49528	0.00243109	0.00649679	-1.50919	2.6142	1.31057
100503283	NA	NA	NA	6.00409	10.9131	3.27381e-09	7.74713e-08	11.1591	8.48495	1.31035
241274	ENSMUSG00000036833	Pnpla7	patatin-like phospholipase domain containing 7	5.41058	11.7283	3.97381e-10	1.41518e-08	13.3083	9.40079	1.30936
50722	ENSMUSG00000030792	Dkkl1	dickkopf-like 1	1.63984	4.04078	0.000702221	0.00221523	-0.470978	3.15353	1.30901
217935	ENSMUSG00000042050	Wdr60	WD repeat domain 60	3.7693	7.66024	3.24651e-07	3.37058e-06	6.75132	6.48858	1.30744
79202	ENSMUSG00000010751	Tnfrsf22	tumor necrosis factor receptor superfamily, member 22	0.595154	3.07618	0.00623443	0.0145521	-2.34644	2.2052	1.30735
77097	ENSMUSG00000053580	Tanc2	tetratricopeptide repeat, ankyrin repeat and coiled-coil containing 2	3.78053	7.14894	8.71478e-07	7.83164e-06	5.75192	6.05974	1.30489
217366	ENSMUSG00000025145	Lrrc45	leucine rich repeat containing 45	6.06563	13.8814	2.24532e-11	1.62949e-09	16.1717	10.6487	1.3037
110880	ENSMUSG00000001027	Scn4a	sodium channel, voltage-gated, type IV, alpha	1.86473	3.36177	0.00376448	0.00942769	-2.08225	2.4243	1.30087
69487	ENSMUSG00000027384	Ndufaf5	NADH:ubiquinone oxidoreductase complex assembly factor 5	4.19547	9.36889	1.53529e-08	2.70864e-07	9.76669	7.81381	1.30032
73316	ENSMUSG00000019732	Calr3	calreticulin 3	0.174881	2.90239	0.00915318	0.0202256	-2.63199	2.03843	1.30021
384864	NA	Gm1943	WD repeat domain 70 pseudogene	0.774484	3.36766	0.00324435	0.00830967	-1.77416	2.48887	1.30014
66948	ENSMUSG00000031969	Acad8	acyl-Coenzyme A dehydrogenase family, member 8	4.41428	9.27444	1.80013e-08	3.10251e-07	9.56988	7.7447	1.3001
106581	ENSMUSG00000024187	Fam234a	family with sequence similarity 234, member A	1.18106	3.86455	0.00104959	0.0031469	-0.779169	2.97898	1.29866
67228	ENSMUSG00000026975	Dph7	diphthamine biosynethesis 7	4.41627	8.50972	6.79741e-08	9.23462e-07	8.21732	7.16766	1.2971
50878	ENSMUSG00000036928	Stag3	stromal antigen 3	3.92769	8.1393	1.32864e-07	1.60272e-06	7.62613	6.87659	1.29629
109267	ENSMUSG00000029699	Ssc4d	scavenger receptor cysteine rich family, 4 domains	-0.0965639	2.44408	0.0244871	0.0472431	-3.45811	1.61106	1.29356
236573	ENSMUSG00000029298	Gbp9	guanylate-binding protein 9	4.34451	8.86374	3.64156e-08	5.49344e-07	8.86499	7.43871	1.29319
68161	ENSMUSG00000054426	A930005H10Rik	RIKEN cDNA A930005H10 gene	2.8825	6.20494	5.91841e-06	3.82022e-05	3.99305	5.2278	1.29218
20975	ENSMUSG00000023805	Synj2	synaptojanin 2	4.81301	9.97675	5.65301e-09	1.1859e-07	10.6831	8.24772	1.28901
70605	ENSMUSG00000006463	Zdhhc24	zinc finger, DHHC domain containing 24	3.68998	8.15101	1.30043e-07	1.58291e-06	7.68714	6.88591	1.28835
227526	ENSMUSG00000039496	Cdnf	cerebral dopamine neurotrophic factor	0.240474	2.72362	0.0135115	0.0282694	-2.98857	1.8693	1.2877
268396	ENSMUSG00000040711	Sh3pxd2b	SH3 and PX domains 2B	-0.887624	2.12655	0.0468297	0.0818559	-3.89275	1.32948	1.28705
13011	ENSMUSG00000068129	Cst7	cystatin F (leukocystatin)	1.71808	3.90332	0.000960784	0.0029125	-0.785848	3.01737	1.28681
69178	ENSMUSG00000027423	Snx5	sorting nexin 5	9.10047	17.3267	4.52662e-13	8.55978e-11	19.996	12.3442	1.2846
75316	ENSMUSG00000031939	Taf1d	TATA-box binding protein associated factor, RNA polymerase I, D	7.28602	11.9949	2.35813e-09	5.95118e-08	11.4913	8.62743	1.28452
72026	ENSMUSG00000022386	Trmu	tRNA 5-methylaminomethyl-2-thiouridylate methyltransferase	4.46132	8.99735	2.88903e-08	4.5473e-07	9.07989	7.53925	1.28436
226101	ENSMUSG00000048612	Myof	myoferlin	1.28552	3.67295	0.00162398	0.0045796	-1.20829	2.78942	1.27979
12266	ENSMUSG00000024164	C3	complement component 3	3.6898	3.39	0.0113871	0.0243522	-3.2358	1.94359	1.27951
98711	ENSMUSG00000025921	Rdh10	retinol dehydrogenase 10 (all-trans)	4.14285	8.88822	3.48976e-08	5.30375e-07	8.94244	7.4572	1.2788
106068	ENSMUSG00000079020	Slc45a4	solute carrier family 45, member 4	4.79661	10.745	1.69665e-09	4.52867e-08	11.9118	8.77041	1.27812
21809	ENSMUSG00000021253	Tgfb3	transforming growth factor, beta 3	-0.0978507	2.07044	0.0525284	0.0903352	-4.1056	1.27961	1.27552
67621	ENSMUSG00000028545	Bend5	BEN domain containing 5	2.50391	5.37228	3.5257e-05	0.000170581	2.28877	4.45275	1.27512
233280	ENSMUSG00000047037	Nipa1	non imprinted in Prader-Willi/Angelman syndrome 1 homolog (human)	0.388081	2.74526	0.0128938	0.0271039	-2.96999	1.88962	1.27354
329251	ENSMUSG00000073557	Ppp1r12b	protein phosphatase 1, regulatory subunit 12B	5.11262	9.74703	8.20508e-09	1.6272e-07	10.2527	8.08592	1.27301
66435	ENSMUSG00000042104	Uggt2	UDP-glucose glycoprotein glucosyltransferase 2	0.878857	2.69043	0.014632	0.0302508	-3.17017	1.8347	1.27249
68255	ENSMUSG00000045282	Tmem86b	transmembrane protein 86B	4.6918	8.81983	3.9313e-08	5.87843e-07	8.72347	7.40546	1.2719
21833	ENSMUSG00000058756	Thra	thyroid hormone receptor alpha	5.09618	10.5386	2.32957e-09	5.90366e-08	11.5433	8.63272	1.27125
66711	ENSMUSG00000025337	Sbds	SBDS ribosome maturation factor	6.21132	13.0946	6.13708e-11	3.49137e-09	15.125	10.212	1.2701
15932	ENSMUSG00000033540	Idua	iduronidase, alpha-L	4.21009	8.37726	8.62066e-08	1.12698e-06	8.01217	7.06446	1.26883
14782	ENSMUSG00000031584	Gsr	glutathione reductase	4.50954	9.55895	1.11818e-08	2.09381e-07	10.037	7.95149	1.26854
76927	ENSMUSG00000010538	Tsacc	TSSK6 activating co-chaperone	0.897609	3.18712	0.0048678	0.0117778	-2.16852	2.31267	1.26787
66897	ENSMUSG00000022020	Naa16	N(alpha)-acetyltransferase 16, NatA auxiliary subunit	6.51998	14.0989	1.71471e-11	1.33073e-09	16.4048	10.7658	1.26671
170759	ENSMUSG00000031862	Atp13a1	ATPase type 13A1	7.18323	15.8966	2.09264e-12	2.83796e-10	18.5147	11.6793	1.26466
56489	ENSMUSG00000042349	Ikbke	inhibitor of kappaB kinase epsilon	4.51466	9.54691	1.14072e-08	2.12417e-07	10.0155	7.94282	1.26453
56401	ENSMUSG00000028641	P3h1	prolyl 3-hydroxylase 1	1.48499	3.88198	0.00100869	0.00303717	-0.790886	2.99624	1.26446
330050	ENSMUSG00000047221	Fam185a	family with sequence similarity 185, member A	5.10994	10.6532	1.95253e-09	5.11008e-08	11.7216	8.7094	1.26108
382090	ENSMUSG00000056919	Cep162	centrosomal protein 162	5.48143	11.9113	3.06459e-10	1.1689e-08	13.5631	9.51363	1.26107
66461	ENSMUSG00000063235	Ptpmt1	protein tyrosine phosphatase, mitochondrial 1	3.73111	7.75109	2.73412e-07	2.9532e-06	6.92983	6.56318	1.25894
353208	ENSMUSG00000078861	Zfp931	zinc finger protein 931	1.11649	3.41962	0.00288516	0.00753181	-1.72064	2.53983	1.25892
244059	ENSMUSG00000078671	Chd2	chromodomain helicase DNA binding protein 2	7.52612	15.2115	4.54896e-12	4.809e-10	17.6957	11.3421	1.25731
353156	ENSMUSG00000026921	Egfl7	EGF-like domain 7	4.05809	8.48815	7.06453e-08	9.5325e-07	8.24115	7.15092	1.25541
67797	ENSMUSG00000021431	Snrnp48	small nuclear ribonucleoprotein 48 (U11/U12)	5.55732	10.9192	1.30262e-09	3.72106e-08	12.0697	8.88518	1.25416
212153	ENSMUSG00000022701	Ccdc191	coiled-coil domain containing 191	4.21934	7.06099	1.34322e-06	1.11528e-05	5.25628	5.87185	1.25399
234595	ENSMUSG00000036534	Slc38a7	solute carrier family 38, member 7	3.96072	7.39413	5.40381e-07	5.20653e-06	6.19702	6.2673	1.25317
72709	ENSMUSG00000022440	C1qtnf6	C1q and tumor necrosis factor related protein 6	-0.185411	2.41373	0.0260881	0.0499016	-3.49983	1.58356	1.25257
19224	ENSMUSG00000047250	Ptgs1	prostaglandin-endoperoxide synthase 1	-0.364818	2.23419	0.0377281	0.0680098	-3.7868	1.42334	1.25056
76580	ENSMUSG00000029060	Mib2	mindbomb E3 ubiquitin protein ligase 2	4.56075	9.92211	6.17345e-09	1.27319e-07	10.6321	8.20947	1.25011
231147	ENSMUSG00000036553	Sh3tc1	SH3 domain and tetratricopeptide repeats 1	2.89116	6.15403	6.58447e-06	4.16996e-05	3.88418	5.18148	1.24902
100503120	ENSMUSG00000084866	A930006K02Rik	RIKEN cDNA A930006K02 gene	2.25696	4.75213	0.000139856	0.000554385	0.978451	3.85432	1.24832
665700	ENSMUSG00000055632	Hmcn2	hemicentin 2	-0.106417	2.01188	0.0590593	0.0997397	-4.20218	1.22871	1.24706
16835	ENSMUSG00000032193	Ldlr	low density lipoprotein receptor	4.17667	8.83972	3.79716e-08	5.70892e-07	8.84994	7.42054	1.24665
67946	ENSMUSG00000034401	Spata6	spermatogenesis associated 6	4.64464	10.0754	4.8262e-09	1.0536e-07	10.8693	8.31639	1.24589
74153	ENSMUSG00000032596	Uba7	ubiquitin-like modifier activating enzyme 7	6.06073	12.8124	8.90785e-11	4.54741e-09	14.7579	10.0502	1.24578
100038712	ENSMUSG00000097316	Gm10516	predicted gene 10516	0.206426	2.07344	0.0532633	0.0913532	-4.16559	1.27357	1.24535
57751	ENSMUSG00000026171	Rnf25	ring finger protein 25	4.19512	9.12924	2.30388e-08	3.77624e-07	9.35333	7.63754	1.2452
66922	ENSMUSG00000055723	Rras2	related RAS viral (r-ras) oncogene 2	6.15717	14.0142	1.90374e-11	1.44405e-09	16.3301	10.7204	1.24492
14528	ENSMUSG00000037580	Gch1	GTP cyclohydrolase 1	1.48618	2.44104	0.0302835	0.0566198	-3.87584	1.51879	1.24029
18604	ENSMUSG00000038967	Pdk2	pyruvate dehydrogenase kinase, isoenzyme 2	1.80391	3.28479	0.00424073	0.0104874	-2.19898	2.37256	1.24029
67725	ENSMUSG00000021809	Nudt13	nudix (nucleoside diphosphate linked moiety X)-type motif 13	4.08861	7.09599	1.03618e-06	9.03952e-06	5.51988	5.98456	1.24024
631323	NA	Gm12250	predicted gene 12250	4.08642	7.71421	2.93117e-07	3.11136e-06	6.79247	6.53296	1.2398
242409	ENSMUSG00000078716	Tmem8b	transmembrane protein 8B	0.88836	3.23756	0.00434767	0.0107242	-2.06443	2.36174	1.23979
78751	ENSMUSG00000042851	Zc3h6	zinc finger CCCH type containing 6	4.69227	8.03463	2.08332e-07	2.35047e-06	7.05215	6.68124	1.23837
67736	ENSMUSG00000004994	Ccdc130	coiled-coil domain containing 130	3.73486	7.49788	4.42518e-07	4.414e-06	6.44192	6.35407	1.238
217011	ENSMUSG00000020692	Nle1	notchless homolog 1	4.66976	10.158	4.23114e-09	9.57964e-08	10.999	8.37354	1.23492
209086	ENSMUSG00000047735	Samd9l	sterile alpha motif domain containing 9-like	5.40329	11.0177	1.12351e-09	3.2935e-08	12.2427	8.94942	1.23457
14190	ENSMUSG00000039899	Fgl2	fibrinogen-like protein 2	1.82098	3.99472	0.000780006	0.00242248	-0.60783	3.1079	1.23429
99633	ENSMUSG00000028184	Adgrl2	adhesion G protein-coupled receptor L2	4.62681	9.00241	2.86395e-08	4.51837e-07	9.05681	7.54304	1.2298
213119	ENSMUSG00000090210	Itga10	integrin, alpha 10	2.81273	5.41136	3.23652e-05	0.00015917	2.31396	4.48992	1.22833
23954	ENSMUSG00000031478	Nek3	NIMA (never in mitosis gene a)-related expressed kinase 3	3.35927	6.86226	1.53964e-06	1.25128e-05	5.25393	5.81258	1.22792
18640	ENSMUSG00000026409	Pfkfb2	6-phosphofructo-2-kinase/fructose-2,6-biphosphatase 2	4.71281	10.4507	2.67001e-09	6.55349e-08	11.4608	8.57349	1.2266
15370	ENSMUSG00000023034	Nr4a1	nuclear receptor subfamily 4, group A, member 1	2.32064	4.6073	0.000193845	0.000733943	0.644113	3.71255	1.2253
246730	ENSMUSG00000052776	Oas1a	2'-5' oligoadenylate synthetase 1A	2.99811	5.16303	5.58992e-05	0.000253206	1.73219	4.25259	1.22521
100862191	NA	NA	NA	6.22402	14.3617	1.24357e-11	1.03681e-09	16.7595	10.9053	1.22481
239706	ENSMUSG00000039345	Mettl22	methyltransferase like 22	3.08503	6.25922	5.28417e-06	3.46704e-05	4.06789	5.27702	1.21926
54447	ENSMUSG00000024887	Asah2	N-acylsphingosine amidohydrolase 2	4.05258	7.43669	4.97774e-07	4.86044e-06	6.26044	6.30297	1.21727
100504395	NA	Gm20204	predicted gene, 20204	3.21609	6.01879	8.75548e-06	5.29271e-05	3.53738	5.05772	1.21708
71361	ENSMUSG00000020085	Aifm2	apoptosis-inducing factor, mitochondrion-associated 2	-0.442823	2.03073	0.0565651	0.0961686	-4.11334	1.24745	1.21657
634731	ENSMUSG00000038578	Susd1	sushi domain containing 1	8.12285	16.0521	1.76173e-12	2.43846e-10	18.6401	11.7541	1.21573
20190	ENSMUSG00000030592	Ryr1	ryanodine receptor 1, skeletal muscle	1.72961	3.967	0.000830905	0.00255924	-0.652015	3.08045	1.21417
75136	NA	Rsph10b	radial spoke head 10 homolog B (Chlamydomonas)	1.50629	3.71768	0.00146678	0.00419089	-1.15318	2.83363	1.2136
319468	ENSMUSG00000034613	Ppm1h	protein phosphatase 1H (PP2C domain containing)	1.39552	3.61804	0.00183997	0.0050987	-1.34847	2.73519	1.21321
75914	ENSMUSG00000033769	Exoc6b	exocyst complex component 6B	3.0851	6.14187	6.75478e-06	4.26173e-05	3.82204	5.17039	1.21319
13497	ENSMUSG00000000223	Drp2	dystrophin related protein 2	2.55889	5.12153	6.12814e-05	0.000274621	1.73027	4.21267	1.21041
327978	ENSMUSG00000054404	Slfn5	schlafen 5	1.35561	3.34724	0.00339726	0.00864675	-1.91859	2.46887	1.20912
69550	ENSMUSG00000046718	Bst2	bone marrow stromal cell antigen 2	3.72502	7.28165	6.72171e-07	6.27142e-06	6.02001	6.17252	1.20887
71733	ENSMUSG00000006342	Susd2	sushi domain containing 2	-0.55813	1.99899	0.0601715	0.101325	-4.14555	1.22061	1.20771
73368	ENSMUSG00000016356	Col20a1	collagen, type XX, alpha 1	0.285568	2.54806	0.0196736	0.0390736	-3.33037	1.70612	1.20616
74551	ENSMUSG00000040618	Pck2	phosphoenolpyruvate carboxykinase 2 (mitochondrial)	7.24984	15.5594	3.05554e-12	3.87016e-10	18.1212	11.5149	1.20565
74155	ENSMUSG00000028967	Errfi1	ERBB receptor feedback inhibitor 1	0.244833	2.57482	0.0185871	0.0372853	-3.27317	1.73079	1.20359
171429	ENSMUSG00000023259	Slc26a6	solute carrier family 26, member 6	2.76172	5.4134	3.22213e-05	0.000158521	2.32697	4.49186	1.2033
100121	ENSMUSG00000035517	Tdrd7	tudor domain containing 7	3.53603	6.80929	1.71246e-06	1.36448e-05	5.1131	5.76638	1.2019
269589	ENSMUSG00000028860	Sytl1	synaptotagmin-like 1	1.01031	3.03754	0.00679283	0.0156756	-2.49867	2.16795	1.20124
78177	ENSMUSG00000068115	Ninl	ninein-like	2.34196	5.04143	7.3214e-05	0.000319043	1.59561	4.13541	1.20104
16408	ENSMUSG00000030830	Itgal	integrin alpha L	5.73804	10.9276	1.28619e-09	3.68196e-08	12.0551	8.8907	1.20071
21745	ENSMUSG00000006281	Tep1	telomerase associated protein 1	6.56721	13.9616	2.03189e-11	1.52322e-09	16.2251	10.6921	1.19983
209380	NA	Gvin-ps6	GTPase, very large interferon inducible, pseudogene 6	7.30609	16.167	1.55265e-12	2.26315e-10	18.8127	11.8089	1.19603
11303	ENSMUSG00000015243	Abca1	ATP-binding cassette, sub-family A (ABC1), member 1	4.29319	6.77992	2.62959e-06	1.93029e-05	4.57274	5.58011	1.19442
207425	ENSMUSG00000042055	Wdr11	WD repeat domain 11	5.82697	12.2768	1.84082e-10	7.98121e-09	14.0389	9.73499	1.19237
211798	ENSMUSG00000041945	Mfsd9	major facilitator superfamily domain containing 9	0.529233	2.64615	0.0159625	0.0326248	-3.18686	1.7969	1.19183
69064	ENSMUSG00000025466	Fuom	fucose mutarotase	-0.349019	2.36286	0.0289916	0.0546304	-3.56761	1.53773	1.19085
11430	ENSMUSG00000020777	Acox1	acyl-Coenzyme A oxidase 1, palmitoyl	5.11501	11.1224	9.60961e-10	2.8993e-08	12.4425	9.01729	1.19067
226499	ENSMUSG00000006010	Odr4	odr4 GPCR localization factor homolog	5.28146	10.9541	1.23596e-09	3.56617e-08	12.1611	8.908	1.19004
381802	ENSMUSG00000042389	Tsen2	tRNA splicing endonuclease subunit 2	3.4357	6.44427	3.60082e-06	2.51271e-05	4.38405	5.4436	1.18916
216274	ENSMUSG00000019971	Cep290	centrosomal protein 290	5.49073	9.42112	1.78384e-08	3.08166e-07	9.41828	7.74864	1.18841
12326	ENSMUSG00000038128	Camk4	calcium/calmodulin-dependent protein kinase IV	1.53585	3.0964	0.00603203	0.0141609	-2.49301	2.21954	1.18841
381067	ENSMUSG00000061544	Zfp229	zinc finger protein 229	3.25998	5.72388	1.64276e-05	8.98032e-05	2.89705	4.78443	1.18762
67689	ENSMUSG00000024885	Aldh3b1	aldehyde dehydrogenase 3 family, member B1	3.12008	6.41336	3.8379e-06	2.6547e-05	4.37991	5.41591	1.18744
66597	ENSMUSG00000035235	Trim13	tripartite motif-containing 13	2.09872	4.38487	0.000320826	0.00113026	0.195178	3.49373	1.18678
171508	ENSMUSG00000030284	Creld1	cysteine-rich with EGF-like domains 1	3.19024	5.57623	2.26e-05	0.000117471	2.59226	4.64589	1.18676
72140	ENSMUSG00000023072	Cep89	centrosomal protein 89	6.1908	12.7845	9.24638e-11	4.70235e-09	14.704	10.034	1.18637
57444	ENSMUSG00000039236	Isg20	interferon-stimulated protein	1.98286	4.21284	0.000474434	0.00158019	-0.161509	3.32382	1.18608
104367	ENSMUSG00000065124	Snora65	small nucleolar RNA, H/ACA box 65	2.69988	5.0292	7.52348e-05	0.00032626	1.49832	4.12358	1.18465
52668	ENSMUSG00000064215	Ifi27	interferon, alpha-inducible protein 27	5.261	10.7936	1.57548e-09	4.25602e-08	11.9154	8.80259	1.18312
100216533	ENSMUSG00000092680	Snord55	small nucleolar RNA, C/D box 55	1.91549	3.23871	0.00471088	0.0114684	-2.32601	2.3269	1.18263
21887	ENSMUSG00000032280	Tle3	transducin-like enhancer of split 3	7.33277	15.4402	3.49874e-12	4.23189e-10	17.9766	11.4561	1.18118
434204	ENSMUSG00000045795	Whamm	WAS protein homolog associated with actin, golgi membranes and microtubules	5.26043	11.2004	8.55992e-10	2.6774e-08	12.5397	9.06753	1.18114
21950	ENSMUSG00000035678	Tnfsf9	tumor necrosis factor (ligand) superfamily, member 9	0.233284	2.4633	0.0235215	0.0456308	-3.47925	1.62853	1.1797
80915	ENSMUSG00000026659	Dusp12	dual specificity phosphatase 12	4.12916	7.70507	2.98225e-07	3.15521e-06	6.76377	6.52546	1.17955
83408	ENSMUSG00000039264	Gimap3	GTPase, IMAP family member 3	1.80469	4.14571	0.000552833	0.00180285	-0.275597	3.25741	1.17938
16988	ENSMUSG00000073412	Lst1	leukocyte specific transcript 1	-0.630582	2.11071	0.0483264	0.0840454	-3.95519	1.31582	1.17937
22436	ENSMUSG00000024066	Xdh	xanthine dehydrogenase	2.86262	5.05169	7.15618e-05	0.000312859	1.51404	4.14532	1.17803
74030	ENSMUSG00000001768	Rin2	Ras and Rab interactor 2	1.05793	3.24238	0.00430094	0.0106187	-2.08495	2.36644	1.17773
54646	ENSMUSG00000039556	Ppp1r3f	protein phosphatase 1, regulatory subunit 3F	1.11601	3.47193	0.00256313	0.00679553	-1.61211	2.59123	1.17748
415115	ENSMUSG00000039873	Neurl2	neuralized E3 ubiquitin protein ligase 2	-0.270814	2.11693	0.0477332	0.0831862	-4.00015	1.32118	1.17713
225994	ENSMUSG00000037847	Nmrk1	nicotinamide riboside kinase 1	2.50186	4.52252	0.000234809	0.000866559	0.417515	3.62929	1.17507
233065	ENSMUSG00000042831	Alkbh6	alkB homolog 6	3.24733	5.98015	9.50197e-06	5.65736e-05	3.44747	5.02219	1.17403
66665	ENSMUSG00000039693	Msantd3	Myb/SANT-like DNA-binding domain containing 3	1.38593	3.66022	0.00167169	0.00469443	-1.25642	2.77685	1.17358
329384	ENSMUSG00000053746	Ptrh1	peptidyl-tRNA hydrolase 1 homolog	1.94638	4.09357	0.000622587	0.00199877	-0.417715	3.2058	1.17338
216456	ENSMUSG00000044005	Gls2	glutaminase 2 (liver, mitochondrial)	0.0535526	2.49599	0.0219605	0.0430097	-3.38883	1.65836	1.17303
216197	ENSMUSG00000046841	Ckap4	cytoskeleton-associated protein 4	4.21966	8.25964	1.06658e-07	1.34082e-06	7.7906	6.972	1.17198
433752	ENSMUSG00000087385	Frg2f1	FSHD region gene 2 family member 1	0.426856	2.79512	0.0115714	0.0246912	-2.88236	1.93661	1.17131
19395	ENSMUSG00000032946	Rasgrp2	RAS, guanyl releasing protein 2	7.64963	14.3517	1.25875e-11	1.03681e-09	16.6394	10.9001	1.17125
66071	ENSMUSG00000064254	Ethe1	ethylmalonic encephalopathy 1	4.73015	9.13717	2.27287e-08	3.73966e-07	9.27183	7.64342	1.17061
259277	ENSMUSG00000064023	Klk8	kallikrein related-peptidase 8	0.670273	3.02815	0.00693579	0.0159534	-2.45886	2.1589	1.17059
76589	ENSMUSG00000043592	Unc5cl	unc-5 family C-terminal like	0.259796	2.30141	0.0328995	0.0606409	-3.77707	1.48281	1.16952
245671	ENSMUSG00000041649	Klf8	Kruppel-like factor 8	2.46782	4.83314	0.000116593	0.000474932	1.11239	3.93333	1.16881
215445	ENSMUSG00000037098	Rab11fip3	RAB11 family interacting protein 3 (class II)	2.76893	4.97746	8.44281e-05	0.000359746	1.36892	4.07351	1.16833
214895	ENSMUSG00000001143	Lman2l	lectin, mannose-binding 2-like	5.68684	12.4307	1.49037e-10	6.85263e-09	14.2718	9.82671	1.16556
231713	ENSMUSG00000042719	Naa25	N(alpha)-acetyltransferase 25, NatB auxiliary subunit	6.81566	12.1638	2.15212e-10	8.94561e-09	13.7734	9.66713	1.16541
23921	ENSMUSG00000005057	Sh2b2	SH2B adaptor protein 2	0.859909	2.82717	0.0107912	0.0232528	-2.89632	1.96693	1.16497
101631	ENSMUSG00000060260	Pwwp2b	PWWP domain containing 2B	2.9094	5.54579	2.41437e-05	0.000124292	2.58304	4.6172	1.16455
18034	ENSMUSG00000025225	Nfkb2	nuclear factor of kappa light polypeptide gene enhancer in B cells 2, p49/p100	4.41568	8.5	6.91636e-08	9.35137e-07	8.19402	7.16012	1.1643
106042	ENSMUSG00000036158	Prickle1	prickle planar cell polarity protein 1	-0.125133	2.3057	0.0326114	0.0602258	-3.70277	1.48663	1.16345
17996	ENSMUSG00000026950	Neb	nebulin	3.0089	5.41695	3.19721e-05	0.000157641	2.28341	4.49523	1.16248
75210	ENSMUSG00000038500	Prr3	proline-rich polypeptide 3	4.50079	8.20472	1.17878e-07	1.4573e-06	7.63433	6.92857	1.16194
74337	ENSMUSG00000047986	Palm3	paralemmin 3	0.259161	2.70432	0.0140862	0.0292938	-3.03099	1.85121	1.16185
50762	ENSMUSG00000055401	Fbxo6	F-box protein 6	2.48113	4.73744	0.000144555	0.00057032	0.89738	3.83997	1.16028
231014	ENSMUSG00000056004	Elapor2	endosome-lysosome associated apoptosis and autophagy regulator family member 2	2.02226	3.91629	0.000932771	0.00283337	-0.824613	3.03023	1.15953
211712	ENSMUSG00000055421	Pcdh9	protocadherin 9	1.94657	3.65488	0.00169209	0.00473688	-1.38101	2.77158	1.15938
19731	ENSMUSG00000026482	Rgl1	ral guanine nucleotide dissociation stimulator,-like 1	5.34376	11.4554	5.88916e-10	1.97177e-08	12.9098	9.22995	1.15885
225912	ENSMUSG00000034445	Cyb561a3	cytochrome b561 family, member A3	7.31497	14.5823	9.53296e-12	8.5899e-10	16.9465	11.0208	1.15842
17939	ENSMUSG00000022453	Naga	N-acetyl galactosaminidase, alpha	3.92339	7.32695	6.15487e-07	5.82198e-06	6.06864	6.21078	1.15813
20556	ENSMUSG00000072620	Slfn2	schlafen 2	2.58864	4.84538	0.000113437	0.00046292	1.11424	3.94525	1.15574
54137	ENSMUSG00000072770	Acrbp	proacrosin binding protein	3.48331	6.65064	2.36028e-06	1.76541e-05	4.79818	5.62704	1.15404
22022	ENSMUSG00000029344	Tpst2	protein-tyrosine sulfotransferase 2	3.90628	6.42239	3.76699e-06	2.61247e-05	4.23786	5.42401	1.15344
69288	ENSMUSG00000019944	Rhobtb1	Rho-related BTB domain containing 1	1.71533	3.96337	0.000837819	0.00257758	-0.659587	3.07685	1.15342
57279	ENSMUSG00000032602	Slc25a20	solute carrier family 25 (mitochondrial carnitine/acylcarnitine translocase), member 20	3.79185	6.21802	5.75875e-06	3.74229e-05	3.83429	5.23967	1.15132
67870	ENSMUSG00000029326	Enoph1	enolase-phosphatase 1	5.34104	10.5015	2.46748e-09	6.13489e-08	11.4428	8.60775	1.15064
14590	ENSMUSG00000073987	Ggh	gamma-glutamyl hydrolase	2.05797	3.653	0.00169936	0.00475227	-1.41193	2.76971	1.14943
64294	ENSMUSG00000026223	Itm2c	integral membrane protein 2C	3.74083	6.27421	5.12165e-06	3.38568e-05	3.96328	5.29059	1.14741
80285	ENSMUSG00000022906	Parp9	poly (ADP-ribose) polymerase family, member 9	5.56146	9.96758	5.73699e-09	1.1979e-07	10.543	8.24132	1.14378
26433	ENSMUSG00000004846	Plod3	procollagen-lysine, 2-oxoglutarate 5-dioxygenase 3	4.87462	9.6958	8.92314e-09	1.74384e-07	10.201	8.04948	1.14342
319899	ENSMUSG00000032198	Dock6	dedicator of cytokinesis 6	3.24756	6.26396	5.23222e-06	3.44014e-05	4.04402	5.28131	1.14297
21976	ENSMUSG00000022779	Top3b	topoisomerase (DNA) III beta	7.26805	14.7544	7.76579e-12	7.39457e-10	17.1604	11.1098	1.14286
66725	ENSMUSG00000036273	Lrrk2	leucine-rich repeat kinase 2	5.65987	11.7312	3.95731e-10	1.41305e-08	13.2736	9.4026	1.14196
11855	ENSMUSG00000035133	Arhgap5	Rho GTPase activating protein 5	3.91675	7.73215	2.83355e-07	3.03859e-06	6.85473	6.54767	1.14117
22751	ENSMUSG00000031907	Zfp90	zinc finger protein 90	3.51152	6.17703	6.27445e-06	4.00765e-05	3.8076	5.20242	1.14013
71354	ENSMUSG00000028391	Wdr31	WD repeat domain 31	2.30373	4.75037	0.000140411	0.000556424	0.961166	3.8526	1.13921
224440	ENSMUSG00000022948	Setd4	SET domain containing 4	2.95754	5.76829	1.49322e-05	8.29802e-05	3.05174	4.82588	1.13913
66940	ENSMUSG00000025647	Shisa5	shisa family member 5	4.64129	7.82635	2.37343e-07	2.61755e-06	6.89188	6.62462	1.13895
319710	ENSMUSG00000048285	Frmd6	FERM domain containing 6	5.35646	11.5315	5.27293e-10	1.80598e-08	13.0205	9.27795	1.13792
13136	ENSMUSG00000026399	Cd55	CD55 molecule, decay accelerating factor for complement	2.51208	4.74679	0.000141547	0.000559933	0.910836	3.8491	1.134
382118	ENSMUSG00000063488	Zkscan7	zinc finger with KRAB and SCAN domains 7	1.05657	3.11387	0.00573282	0.013558	-2.35278	2.24163	1.13321
55935	ENSMUSG00000008200	Fnbp4	formin binding protein 4	8.20499	14.9443	6.20785e-12	6.26666e-10	17.3377	11.2071	1.13196
338359	ENSMUSG00000020079	Supv3l1	suppressor of var1, 3-like 1 (S. cerevisiae)	5.42175	10.2847	3.46269e-09	8.08523e-08	11.0821	8.46059	1.13094
70873	ENSMUSG00000038085	Cnbd2	cyclic nucleotide binding domain containing 2	0.689893	2.72016	0.0136129	0.0284462	-3.07588	1.86605	1.12759
66412	ENSMUSG00000042659	Arrdc4	arrestin domain containing 4	-0.791598	1.9097	0.0714417	0.117561	-4.24999	1.14605	1.12599
66682	ENSMUSG00000040236	Trappc5	trafficking protein particle complex 5	5.20276	10.3096	3.32987e-09	7.81961e-08	11.156	8.47757	1.12459
227541	ENSMUSG00000039145	Camk1d	calcium/calmodulin-dependent protein kinase ID	5.23543	10.5046	2.4557e-09	6.12608e-08	11.4626	8.60983	1.12453
404710	ENSMUSG00000028068	Iqgap3	IQ motif containing GTPase activating protein 3	6.8585	12.4062	1.54116e-10	7.01411e-09	14.1132	9.81215	1.12444
78914	ENSMUSG00000031090	Nadsyn1	NAD synthetase 1	4.46027	7.96106	1.84598e-07	2.1183e-06	7.18333	6.73377	1.1238
329470	ENSMUSG00000040272	Accs	1-aminocyclopropane-1-carboxylate synthase (non-functional)	3.33688	4.43101	0.000449438	0.00150927	-0.326171	3.34733	1.12362
21807	ENSMUSG00000022010	Tsc22d1	TSC22 domain family, member 1	4.50993	8.84647	3.75275e-08	5.64847e-07	8.79778	7.42565	1.12265
103765	ENSMUSG00000049904	Tmem17	transmembrane protein 17	0.251017	2.53782	0.0201046	0.0398118	-3.34549	1.69671	1.12225
19300	ENSMUSG00000021240	Abcd4	ATP-binding cassette, sub-family D (ALD), member 4	3.66829	7.15733	8.57242e-07	7.72438e-06	5.78169	6.0669	1.12185
21379	ENSMUSG00000000384	Tbrg4	transforming growth factor beta regulated gene 4	7.00054	12.8808	8.13423e-11	4.28254e-09	14.7603	10.0897	1.12164
67062	ENSMUSG00000044348	Slc25a53	solute carrier family 25, member 53	2.93396	5.60697	2.11434e-05	0.000111221	2.70876	4.67483	1.12155
19116	ENSMUSG00000005268	Prlr	prolactin receptor	2.23088	4.52886	0.000231464	0.000856333	0.485277	3.63552	1.12143
100503272	ENSMUSG00000085175	Gm11423	predicted gene 11423	0.939814	3.04544	0.00667486	0.0154405	-2.47233	2.17556	1.12121
94094	ENSMUSG00000056144	Trim34a	tripartite motif-containing 34A	3.89777	6.86877	1.5197e-06	1.23882e-05	5.15666	5.81824	1.11844
382073	ENSMUSG00000043923	Ccdc84	coiled-coil domain containing 84	4.21375	7.62872	3.44678e-07	3.54337e-06	6.59714	6.46259	1.11841
14609	ENSMUSG00000050953	Gja1	gap junction protein, alpha 1	1.08915	3.0216	0.00703719	0.0161261	-2.54942	2.1526	1.11772
330189	ENSMUSG00000054434	Tmem120b	transmembrane protein 120B	0.0103295	2.114	0.0480121	0.0835421	-4.05548	1.31865	1.11613
17350	ENSMUSG00000032498	Mlh1	mutL homolog 1	6.14054	13.0207	6.76217e-11	3.78287e-09	15.0289	10.1699	1.11589
233328	ENSMUSG00000015133	Lrrk1	leucine-rich repeat kinase 1	6.67095	13.8547	2.32154e-11	1.65955e-09	16.0779	10.6342	1.11553
20713	ENSMUSG00000027834	Serpini1	serine (or cysteine) peptidase inhibitor, clade I, member 1	1.72863	3.40605	0.00297502	0.00772733	-1.87476	2.52651	1.11521
436230	ENSMUSG00000087368	BC065397	cDNA sequence BC065397	2.99686	5.18644	5.30785e-05	0.000242063	1.77823	4.27508	1.11314
71755	ENSMUSG00000011382	Dhdh	dihydrodiol dehydrogenase (dimeric)	3.14623	5.96281	9.85803e-06	5.84602e-05	3.4281	5.00621	1.11255
22129	ENSMUSG00000040785	Ttc3	tetratricopeptide repeat domain 3	6.77097	14.0393	1.84561e-11	1.40791e-09	16.3056	10.7339	1.11197
20849	ENSMUSG00000062939	Stat4	signal transducer and activator of transcription 4	3.83321	7.33695	6.03652e-07	5.72765e-06	6.10412	6.21921	1.10905
21899	ENSMUSG00000051498	Tlr6	toll-like receptor 6	1.34865	3.06819	0.00634612	0.0147742	-2.50641	2.19749	1.10898
56460	ENSMUSG00000054065	Pkp3	plakophilin 3	2.57974	4.38649	0.000319648	0.001127	0.0939489	3.49533	1.10892
75146	ENSMUSG00000025227	Mfsd13a	major facilitator superfamily domain containing 13a	3.9284	7.70301	2.99391e-07	3.16008e-06	6.79561	6.52376	1.10799
107271	ENSMUSG00000028811	Yars	tyrosyl-tRNA synthetase	7.22711	13.5773	3.29283e-11	2.14609e-09	15.675	10.4824	1.10678
109113	ENSMUSG00000024817	Uhrf2	ubiquitin-like, containing PHD and RING finger domains 2	7.58036	15.2477	4.36281e-12	4.7238e-10	17.7343	11.3602	1.10632
52717	ENSMUSG00000020107	Anapc16	anaphase promoting complex subunit 16	5.67171	10.0892	4.72066e-09	1.04072e-07	10.7252	8.326	1.10619
56791	ENSMUSG00000027078	Ube2l6	ubiquitin-conjugating enzyme E2L 6	4.42001	8.21218	1.16286e-07	1.44293e-06	7.66148	6.93447	1.10609
208111	ENSMUSG00000074158	Zfp976	zinc finger protein 976	2.99923	5.75345	1.54156e-05	8.52428e-05	3.01055	4.81204	1.10521
74239	ENSMUSG00000036555	Iqce	IQ motif containing E	4.66595	8.91068	3.35629e-08	5.15768e-07	8.88267	7.47414	1.10471
329650	ENSMUSG00000056476	Med12l	mediator complex subunit 12-like	2.25397	4.31903	0.0003726	0.00128369	0.014722	3.42876	1.10407
101592	ENSMUSG00000038563	Efl1	elongation factor like GTPase 1	5.98711	12.3862	1.58395e-10	7.1768e-09	14.1717	9.80026	1.10388
27055	ENSMUSG00000029781	Fkbp9	FK506 binding protein 9	-0.981635	1.71068	0.103475	0.160385	-4.51355	0.985165	1.10331
71336	ENSMUSG00000029136	Rbks	ribokinase	3.71607	5.89968	1.12745e-05	6.53307e-05	3.17035	4.9479	1.1032
16581	ENSMUSG00000004187	Kifc2	kinesin family member C2	0.0237575	2.09198	0.050152	0.0867932	-4.09455	1.29971	1.103
72656	ENSMUSG00000040738	Ints8	integrator complex subunit 8	6.84251	13.2256	5.17328e-11	3.0733e-09	15.239	10.2862	1.10223
110119	ENSMUSG00000032306	Mpi	mannose phosphate isomerase	5.02731	10.0192	5.28015e-09	1.13064e-07	10.7109	8.27735	1.10087
12029	ENSMUSG00000000317	Bcl6b	B cell CLL/lymphoma 6, member B	1.11442	2.97988	0.0077174	0.0174493	-2.63981	2.11253	1.1003
12121	ENSMUSG00000003452	Bicd1	BICD cargo adaptor 1	2.63036	4.72037	0.000150216	0.000589709	0.826292	3.82328	1.1003
211499	ENSMUSG00000033808	Tmem87a	transmembrane protein 87A	6.58514	12.6886	1.05119e-10	5.21569e-09	14.5312	9.97832	1.09849
665563	ENSMUSG00000029376	Mthfd2l	methylenetetrahydrofolate dehydrogenase (NADP+ dependent) 2-like	1.35828	3.50959	0.00235354	0.00630962	-1.57759	2.62828	1.09719
54367	ENSMUSG00000029290	Zfp326	zinc finger protein 326	6.05234	11.953	2.88977e-10	1.12133e-08	13.5461	9.53914	1.09691
234582	ENSMUSG00000063605	Ccdc102a	coiled-coil domain containing 102A	1.25725	2.99002	0.00754644	0.0171291	-2.64913	2.12226	1.09613
67155	ENSMUSG00000024921	Smarca2	SWI/SNF related, matrix associated, actin dependent regulator of chromatin, subfamily a, member 2	5.70266	11.1814	8.80429e-10	2.71739e-08	12.4459	9.05531	1.09597
13924	ENSMUSG00000097993	Ptprv	protein tyrosine phosphatase, receptor type, V	2.85074	5.308	4.05994e-05	0.000193225	2.0753	4.39148	1.09479
94213	ENSMUSG00000020076	Ddx50	DExD box helicase 50	6.93151	13.8539	2.32381e-11	1.65955e-09	16.0558	10.6338	1.09418
66257	ENSMUSG00000032606	Nicn1	nicolin 1	2.9401	4.68715	0.000161885	0.00062908	0.682554	3.79079	1.09355
66375	ENSMUSG00000021094	Dhrs7	dehydrogenase/reductase (SDR family) member 7	2.76073	4.70066	0.000157034	0.000612888	0.753212	3.80401	1.09309
320923	ENSMUSG00000067878	Map7d3	MAP7 domain containing 3	0.177369	2.40609	0.026506	0.0506215	-3.57584	1.57666	1.09244
14697	ENSMUSG00000032192	Gnb5	guanine nucleotide binding protein (G protein), beta 5	-0.4009	1.8719	0.0767515	0.124829	-4.37212	1.11491	1.09095
71982	ENSMUSG00000038301	Snx10	sorting nexin 10	3.82333	6.21057	5.84914e-06	3.78643e-05	3.80773	5.23291	1.09049
69895	ENSMUSG00000104960	Snhg8	small nucleolar RNA host gene 8	6.03936	8.95417	8.54898e-08	1.11979e-06	7.81735	7.06809	1.09048
68291	ENSMUSG00000032342	Mto1	mitochondrial tRNA translation optimization 1	5.54129	11.5651	5.02308e-10	1.73367e-08	13.0434	9.29903	1.09041
74558	ENSMUSG00000045868	Gvin1	GTPase, very large interferon inducible 1	1.30047	3.33609	0.00348377	0.0088301	-1.93582	2.45795	1.08997
66282	ENSMUSG00000025591	Tma16	translation machinery associated 16	3.23459	5.32188	3.93797e-05	0.000188288	2.0225	4.40473	1.08652
72199	ENSMUSG00000025159	Mms19	MMS19 cytosolic iron-sulfur assembly component	6.41217	10.3102	3.83675e-09	8.80551e-08	10.8569	8.41604	1.08634
68736	ENSMUSG00000048495	Tyw5	tRNA-yW synthesizing protein 5	3.51564	5.99444	9.21851e-06	5.51058e-05	3.41659	5.03534	1.08513
11982	ENSMUSG00000025324	Atp10a	ATPase, class V, type 10A	6.00735	10.9037	1.33342e-09	3.77148e-08	11.9784	8.87503	1.08477
70726	ENSMUSG00000038742	Angptl6	angiopoietin-like 6	0.434638	2.54272	0.0198971	0.0394418	-3.36915	1.70121	1.0842
54667	ENSMUSG00000060671	Atp8b2	ATPase, class I, type 8B, member 2	6.81438	12.9896	7.04389e-11	3.89182e-09	14.9231	10.1522	1.08252
100503066	NA	NA	NA	2.31251	3.61951	0.00186748	0.00515765	-1.56118	2.72874	1.08147
237940	ENSMUSG00000078651	Aoc2	amine oxidase, copper containing 2 (retina-specific)	3.64253	6.51865	3.09034e-06	2.20345e-05	4.49112	5.50999	1.08136
223433	ENSMUSG00000056069	Otulinl	OTU deubiquitinase with linear linkage specificity like	2.85473	4.9169	9.66536e-05	0.000404133	1.21297	4.01478	1.08055
70925	ENSMUSG00000038069	Cdkn2aip	CDKN2A interacting protein	5.74913	11.244	8.02564e-10	2.54132e-08	12.5342	9.09552	1.08017
103466	ENSMUSG00000054027	Nt5dc3	5'-nucleotidase domain containing 3	4.99185	9.35511	1.57125e-08	2.76845e-07	9.60007	7.80376	1.07931
328274	ENSMUSG00000055560	Zfp459	zinc finger protein 459	0.559188	2.4943	0.0220386	0.043139	-3.48299	1.65682	1.0769
17434	ENSMUSG00000015536	Mocs2	molybdenum cofactor synthesis 2	5.0139	9.33942	1.61326e-08	2.83503e-07	9.5694	7.7923	1.07667
210808	ENSMUSG00000044350	Lacc1	laccase domain containing 1	2.55543	4.76356	0.000136307	0.000543029	0.93705	3.86548	1.07447
217335	ENSMUSG00000020776	Fbf1	Fas (TNFRSF6) binding factor 1	5.82405	11.295	7.44554e-10	2.40298e-08	12.6011	9.1281	1.07326
386655	ENSMUSG00000046058	Eid2	EP300 interacting inhibitor of differentiation 2	-0.0982388	2.15251	0.0444682	0.0784018	-3.97244	1.35195	1.07269
67702	ENSMUSG00000048234	Rnf149	ring finger protein 149	4.67628	8.18749	1.21647e-07	1.49478e-06	7.56446	6.9149	1.07251
170439	ENSMUSG00000041220	Elovl6	ELOVL family member 6, elongation of long chain fatty acids (yeast)	7.74707	13.9576	2.04215e-11	1.52322e-09	16.1339	10.6899	1.07244
21452	ENSMUSG00000020432	Tcn2	transcobalamin 2	2.42421	3.59179	0.0020282	0.00554708	-1.66203	2.69289	1.07093
22339	ENSMUSG00000023951	Vegfa	vascular endothelial growth factor A	6.47096	10.8921	1.35695e-09	3.81938e-08	11.9059	8.86744	1.066
68427	ENSMUSG00000002105	Slc39a13	solute carrier family 39 (metal ion transporter), member 13	3.34648	6.26953	5.17178e-06	3.41546e-05	4.03281	5.28636	1.06575
224023	ENSMUSG00000022750	Klhl22	kelch-like 22	5.02317	9.77427	7.84801e-09	1.56331e-07	10.3048	8.10524	1.06304
27279	ENSMUSG00000023905	Tnfrsf12a	tumor necrosis factor receptor superfamily, member 12a	0.236658	2.11561	0.0478585	0.0833396	-4.09696	1.32004	1.06236
76156	ENSMUSG00000029861	Fam131b	family with sequence similarity 131, member B	-0.622739	1.53016	0.142742	0.209908	-4.82009	0.845447	1.06221
71673	ENSMUSG00000003581	Rnf215	ring finger protein 215	3.67419	6.71457	2.07316e-06	1.59967e-05	4.88674	5.68337	1.06147
56542	ENSMUSG00000009828	Cilk1	ciliogenesis associated kinase 1	3.46816	6.31201	4.73428e-06	3.16546e-05	4.09639	5.32475	1.06131
103012	ENSMUSG00000085396	Firre	functional intergenic repeating RNA element	5.09579	9.99788	5.46416e-09	1.15895e-07	10.6634	8.26248	1.06121
68142	ENSMUSG00000034154	Ino80	INO80 complex subunit	7.69527	14.7112	8.17493e-12	7.62199e-10	17.0808	11.0875	1.05927
70082	ENSMUSG00000032184	Lysmd2	LysM, putative peptidoglycan-binding, domain containing 2	-0.596786	1.69265	0.106913	0.164933	-4.60348	0.970971	1.05727
69309	ENSMUSG00000044367	Slc16a13	solute carrier family 16 (monocarboxylic acid transporters), member 13	2.58259	3.8482	0.00111292	0.0033109	-1.12469	2.95354	1.05695
66425	ENSMUSG00000038370	Pcp4l1	Purkinje cell protein 4-like 1	2.25221	4.22439	0.00046212	0.00154531	-0.197231	3.33525	1.05572
69627	ENSMUSG00000043068	Fam89a	family with sequence similarity 89, member A	0.576183	2.42672	0.0253914	0.0487704	-3.61211	1.59531	1.05528
231932	ENSMUSG00000043931	Gimap7	GTPase, IMAP family member 7	2.44949	3.89001	0.000990396	0.00299079	-0.98482	3.00419	1.0549
26447	ENSMUSG00000038425	Poli	polymerase (DNA directed), iota	4.5392	8.62604	5.52746e-08	7.78716e-07	8.39508	7.25747	1.05398
70430	ENSMUSG00000039233	Tbce	tubulin-specific chaperone E	5.39607	9.74868	8.18291e-09	1.6252e-07	10.2007	8.08709	1.05327
56454	ENSMUSG00000025007	Aldh18a1	aldehyde dehydrogenase 18 family, member A1	7.03401	10.0176	1.48276e-08	2.64026e-07	9.50341	7.82893	1.05323
67731	ENSMUSG00000022358	Fbxo32	F-box protein 32	2.87467	4.81788	0.000120653	0.000488949	0.987777	3.91846	1.05286
75692	ENSMUSG00000071078	Nr2c2ap	nuclear receptor 2C2-associated protein	2.7162	4.54123	0.000225072	0.000834758	0.406677	3.64768	1.0511
546143	ENSMUSG00000086158	Ccpg1os	cell cycle progression 1, opposite strand	0.250361	2.27204	0.0349345	0.0637617	-3.82915	1.45675	1.04981
20913	ENSMUSG00000020546	Stxbp4	syntaxin binding protein 4	3.7564	6.11907	7.08629e-06	4.42514e-05	3.62681	5.14958	1.04924
78787	ENSMUSG00000034235	Usp54	ubiquitin specific peptidase 54	4.8373	7.51415	4.41137e-07	4.40678e-06	6.21853	6.35543	1.04851
74843	ENSMUSG00000021815	Mss51	MSS51 mitochondrial translational activator	3.49599	5.88273	1.16892e-05	6.72119e-05	3.18096	4.93221	1.04824
58233	ENSMUSG00000032285	Dnaja4	DnaJ heat shock protein family (Hsp40) member A4	1.40288	3.14724	0.0053216	0.0126946	-2.35519	2.27396	1.04724
18087	ENSMUSG00000032525	Nktr	natural killer tumor recognition sequence	8.26438	15.5314	3.15386e-12	3.95736e-10	18.0325	11.5012	1.04569
71956	ENSMUSG00000020707	Rnf135	ring finger protein 135	2.91814	4.77514	0.000132805	0.000531301	0.882003	3.87678	1.0456
230751	ENSMUSG00000042616	Oscp1	organic solute carrier partner 1	2.34543	4.10633	0.000604749	0.00195271	-0.480227	3.21842	1.04517
11781	ENSMUSG00000019518	Ap4m1	adaptor-related protein complex AP-4, mu 1	5.11831	9.49624	1.2409e-08	2.26671e-07	9.81899	7.90626	1.04462
264134	ENSMUSG00000056832	Ttc26	tetratricopeptide repeat domain 26	3.30605	5.52671	2.51662e-05	0.00012905	2.45234	4.59918	1.04453
544696	ENSMUSG00000038122	Tbc1d32	TBC1 domain family, member 32	4.55055	8.6731	5.08622e-08	7.2262e-07	8.47736	7.29361	1.04418
102093	ENSMUSG00000036879	Phkb	phosphorylase kinase beta	5.69524	11.3484	6.88438e-10	2.24344e-08	12.6978	9.16214	1.04404
218756	ENSMUSG00000021733	Slc4a7	solute carrier family 4, sodium bicarbonate cotransporter, member 7	7.00439	12.4074	1.53875e-10	7.01411e-09	14.1013	9.81283	1.04397
269529	ENSMUSG00000048232	Fbxo10	F-box protein 10	2.80841	4.89242	0.000102094	0.000422667	1.16734	3.991	1.04383
18082	ENSMUSG00000034285	Nipsnap1	nipsnap homolog 1	4.59202	8.36923	8.74636e-08	1.13787e-06	7.91628	7.05817	1.04295
57752	ENSMUSG00000030852	Tacc2	transforming, acidic coiled-coil containing protein 2	1.96789	3.73732	0.00140261	0.00403502	-1.2113	2.85306	1.0417
18693	ENSMUSG00000068206	Pick1	protein interacting with C kinase 1	4.10987	7.28721	6.64932e-07	6.22985e-06	5.94695	6.17722	1.0414
226162	ENSMUSG00000041035	Dpcd	deleted in primary ciliary dyskinesia	4.9993	9.56182	1.11288e-08	2.09264e-07	9.95033	7.95355	1.04052
30948	ENSMUSG00000024381	Bin1	bridging integrator 1	7.28011	12.5554	1.25809e-10	5.98975e-09	14.2877	9.90029	1.04046
72462	ENSMUSG00000058392	Rrp1b	ribosomal RNA processing 1B	6.59434	9.18991	6.8025e-08	9.23462e-07	8.00255	7.16733	1.03984
76877	ENSMUSG00000020175	Rab36	RAB36, member RAS oncogene family	0.965034	2.82167	0.0109214	0.0234872	-2.93112	1.96172	1.03958
67417	ENSMUSG00000030871	Ears2	glutamyl-tRNA synthetase 2, mitochondrial	3.94051	6.45354	3.53274e-06	2.47034e-05	4.28947	5.45189	1.03796
432488	NA	Gm17745	predicted gene, 17745	1.02943	2.80604	0.0112999	0.0242003	-2.97466	1.94693	1.03724
107515	ENSMUSG00000050199	Lgr4	leucine-rich repeat-containing G protein-coupled receptor 4	0.592841	2.52133	0.0208176	0.0410242	-3.44037	1.68157	1.03556
51960	ENSMUSG00000054770	Kctd18	potassium channel tetramerisation domain containing 18	4.31785	7.36019	5.77062e-07	5.50649e-06	6.0479	6.23878	1.03533
233066	ENSMUSG00000019737	Syne4	spectrin repeat containing, nuclear envelope family member 4	-0.0230387	2.03674	0.055905	0.0951669	-4.17981	1.25255	1.03503
22690	ENSMUSG00000062861	Zfp28	zinc finger protein 28	2.56498	4.61527	0.000190386	0.000722885	0.6045	3.72037	1.03437
16391	ENSMUSG00000002325	Irf9	interferon regulatory factor 9	5.29338	8.58754	5.9179e-08	8.20803e-07	8.1865	7.22783	1.03383
68346	ENSMUSG00000054021	Sirt5	sirtuin 5	3.37919	5.85096	1.25095e-05	7.11662e-05	3.13751	4.90276	1.03373
101502	ENSMUSG00000042289	Hsd3b7	hydroxy-delta-5-steroid dehydrogenase, 3 beta- and steroid delta-isomerase 7	2.41043	4.28412	0.000403383	0.00137423	-0.0996036	3.39428	1.03369
15412	ENSMUSG00000038692	Hoxb4	homeobox B4	2.56682	4.36305	0.000337124	0.00117745	0.0413215	3.47221	1.03265
108670	ENSMUSG00000022014	Epsti1	epithelial stromal interaction 1 (breast)	4.51874	8.47996	7.16872e-08	9.64202e-07	8.13264	7.14456	1.0309
69440	ENSMUSG00000015377	Dennd6b	DENN/MADD domain containing 6B	4.49221	7.52396	4.2094e-07	4.23654e-06	6.33271	6.37578	1.03022
72238	ENSMUSG00000023923	Tbc1d5	TBC1 domain family, member 5	5.93054	11.0543	1.06362e-09	3.15341e-08	12.2194	8.97321	1.02977
224697	ENSMUSG00000024299	Adamts10	a disintegrin-like and metallopeptidase (reprolysin type) with thrombospondin type 1 motif, 10	5.93311	11.0477	1.07418e-09	3.17663e-08	12.2089	8.96892	1.02948
105171	ENSMUSG00000074794	Arrdc3	arrestin domain containing 3	4.99144	6.21758	2.19864e-05	0.000114815	2.42214	4.65785	1.02913
231855	ENSMUSG00000039623	Ap5z1	adaptor-related protein complex 5, zeta 1 subunit	4.84221	8.08543	1.46681e-07	1.73817e-06	7.33913	6.83362	1.02794
217203	ENSMUSG00000034947	Tmem106a	transmembrane protein 106A	1.00934	2.72861	0.0133666	0.0280013	-3.12467	1.87398	1.02687
18628	ENSMUSG00000028957	Per3	period circadian clock 3	3.41853	5.36867	3.55369e-05	0.000171749	2.08043	4.44932	1.02494
75590	ENSMUSG00000031383	Dusp9	dual specificity phosphatase 9	0.214711	1.91769	0.0703618	0.116054	-4.41881	1.15266	1.02457
73182	ENSMUSG00000028073	Pear1	platelet endothelial aggregation receptor 1	3.38139	5.67465	1.82658e-05	9.84712e-05	2.75612	4.73836	1.02446
100090	ENSMUSG00000028952	Zbtb48	zinc finger and BTB domain containing 48	4.60254	7.92939	1.95791e-07	2.22232e-06	7.09084	6.70821	1.02414
381113	ENSMUSG00000033966	Cdkl4	cyclin-dependent kinase-like 4	-0.521325	1.8962	0.0732987	0.120043	-4.3161	1.1349	1.02321
17134	ENSMUSG00000051510	Mafg	v-maf musculoaponeurotic fibrosarcoma oncogene family, protein G (avian)	3.62806	5.63144	2.0053e-05	0.000106415	2.60677	4.69782	1.02235
217364	ENSMUSG00000033857	Engase	endo-beta-N-acetylglucosaminidase	3.91326	6.22905	5.62754e-06	3.66418e-05	3.82359	5.24968	1.02139
71732	ENSMUSG00000032127	Vps11	VPS11, CORVET/HOPS core subunit	6.00842	11.1616	9.06604e-10	2.77901e-08	12.3735	9.04258	1.02094
14479	ENSMUSG00000020124	Usp15	ubiquitin specific peptidase 15	7.4487	13.2916	4.74963e-11	2.84105e-09	15.2811	10.3233	1.02072
268759	ENSMUSG00000044551	9930012K11Rik	RIKEN cDNA 9930012K11 gene	2.1165	3.43972	0.00275699	0.00724357	-1.89607	2.55957	1.02029
14702	ENSMUSG00000043004	Gng2	guanine nucleotide binding protein (G protein), gamma 2	4.1887	6.64859	2.37011e-06	1.77079e-05	4.63806	5.62523	1.02028
97423	ENSMUSG00000059277	R74862	expressed sequence R74862	0.838081	2.53907	0.0200514	0.0397181	-3.45643	1.69786	1.01928
24017	ENSMUSG00000036503	Rnf13	ring finger protein 13	4.51394	7.39724	5.37142e-07	5.18452e-06	6.07873	6.26991	1.01927
170789	ENSMUSG00000017307	Acot8	acyl-CoA thioesterase 8	4.17115	6.93334	1.33564e-06	1.11089e-05	5.22448	5.87431	1.01905
108097	ENSMUSG00000038205	Prkab2	protein kinase, AMP-activated, beta 2 non-catalytic subunit	3.62637	6.34932	4.3816e-06	2.96305e-05	4.1394	5.35837	1.0181
19063	ENSMUSG00000028657	Ppt1	palmitoyl-protein thioesterase 1	7.35977	12.9916	7.02583e-11	3.89182e-09	14.8831	10.1533	1.01799
53623	ENSMUSG00000001986	Gria3	glutamate receptor, ionotropic, AMPA3 (alpha 3)	1.85953	3.34409	0.00342152	0.00869532	-2.04009	2.46578	1.01793
101142	ENSMUSG00000001518	Itfg2	integrin alpha FG-GAP repeat containing 2	5.75578	10.6097	2.08752e-09	5.42109e-08	11.549	8.68037	1.0169
12724	ENSMUSG00000022843	Clcn2	chloride channel, voltage-sensitive 2	1.70865	3.12777	0.00555792	0.0132025	-2.46501	2.25509	1.0157
229681	ENSMUSG00000045576	St7l	suppression of tumorigenicity 7-like	5.22775	9.57814	1.08322e-08	2.03974e-07	9.93905	7.96528	1.01562
100037283	ENSMUSG00000095687	Rnaset2a	ribonuclease T2A	2.38071	3.58942	0.00196358	0.00539011	-1.63327	2.70695	1.01472
234825	ENSMUSG00000040263	Klhdc4	kelch domain containing 4	6.39055	10.452	2.66461e-09	6.5522e-08	11.2176	8.57437	1.01358
52535	ENSMUSG00000004561	Mettl17	methyltransferase like 17	4.47124	7.71287	2.93863e-07	3.11643e-06	6.70264	6.53186	1.01341
72514	ENSMUSG00000047632	Fgfbp3	fibroblast growth factor binding protein 3	0.543356	2.44073	0.0246594	0.0475208	-3.58127	1.60802	1.01229
373864	ENSMUSG00000045672	Col27a1	collagen, type XXVII, alpha 1	4.52108	7.20689	7.77831e-07	7.09936e-06	5.69931	6.10911	1.01211
14020	ENSMUSG00000011831	Evi5	ecotropic viral integration site 5	2.47849	3.81189	0.00118346	0.00348432	-1.16593	2.92685	1.012
170823	ENSMUSG00000029276	Glmn	glomulin, FKBP associated protein	3.90805	6.71538	2.06978e-06	1.59906e-05	4.83685	5.68408	1.01103
14025	ENSMUSG00000000861	Bcl11a	B cell CLL/lymphoma 11A (zinc finger protein)	7.6883	13.314	4.61417e-11	2.80638e-09	15.2957	10.3359	1.01099
66971	ENSMUSG00000027487	Cdk5rap1	CDK5 regulatory subunit associated protein 1	4.06059	6.40217	3.92762e-06	2.70422e-05	4.15364	5.40587	1.01055
74735	ENSMUSG00000039853	Trim14	tripartite motif-containing 14	4.30764	6.5631	2.82149e-06	2.03663e-05	4.43425	5.54952	1.00776
238692	ENSMUSG00000069206	Zfp874a	zinc finger protein 874a	3.02887	5.29888	4.14219e-05	0.000196287	2.01424	4.38277	1.00766
72254	ENSMUSG00000052794	1700030K09Rik	RIKEN cDNA 1700030K09 gene	4.26078	6.93015	1.34417e-06	1.11538e-05	5.1983	5.87154	1.007
106794	ENSMUSG00000035051	Dhx57	DEAH (Asp-Glu-Ala-Asp/His) box polypeptide 57	6.3355	11.605	4.74232e-10	1.65808e-08	13.0025	9.32401	1.00685
66663	ENSMUSG00000032557	Uba5	ubiquitin-like modifier activating enzyme 5	5.42314	10.0698	4.86942e-09	1.06041e-07	10.7277	8.31252	1.00646
233765	ENSMUSG00000045659	Plekha7	pleckstrin homology domain containing, family A member 7	2.43635	3.82954	0.0011368	0.00336998	-1.11665	2.94432	1.00615
234515	ENSMUSG00000037940	Inpp4b	inositol polyphosphate-4-phosphatase, type II	0.945243	2.26393	0.0355791	0.0647723	-3.98938	1.4488	1.00558
231549	ENSMUSG00000046079	Lrrc8d	leucine rich repeat containing 8D	4.75726	8.6599	5.20617e-08	7.37321e-07	8.41354	7.28348	1.00501
99237	ENSMUSG00000068040	Tm9sf4	transmembrane 9 superfamily protein member 4	5.89189	10.8547	1.43601e-09	3.9678e-08	11.9149	8.84284	1.00487
216856	ENSMUSG00000051790	Nlgn2	neuroligin 2	4.39583	6.71533	2.06999e-06	1.59906e-05	4.72939	5.68403	1.0035
230500	ENSMUSG00000073791	Efcab7	EF-hand calcium binding domain 7	3.39319	5.41459	3.21379e-05	0.000158168	2.18626	4.49298	1.00347
237926	ENSMUSG00000039096	Rsad1	radical S-adenosyl methionine domain containing 1	4.09298	7.03508	1.09106e-06	9.40816e-06	5.44631	5.96215	1.00314
210293	ENSMUSG00000038608	Dock10	dedicator of cytokinesis 10	8.46436	12.3394	1.68885e-10	7.4587e-09	13.9093	9.77241	1.00295
666311	ENSMUSG00000070420	Zscan25	zinc finger and SCAN domain containing 25	4.74844	7.65745	3.26371e-07	3.38367e-06	6.53866	6.48629	1.00247
15442	ENSMUSG00000035273	Hpse	heparanase	2.13055	3.79036	0.00124298	0.0036342	-1.13279	2.90554	1.00228
69694	ENSMUSG00000050891	Tatdn1	TatD DNase domain containing 1	3.54565	5.26251	4.48748e-05	0.00020978	1.81583	4.348	1.0019
67389	ENSMUSG00000023571	C1qtnf12	C1q and tumor necrosis factor related 12	2.36533	3.87654	0.00102129	0.00306959	-0.995863	2.99085	1.00108
100503469	ENSMUSG00000105552	Gm19710	predicted gene, 19710	1.01194	2.43564	0.024923	0.0479599	-3.68906	1.6034	1.00019
80911	ENSMUSG00000029098	Acox3	acyl-Coenzyme A oxidase 3, pristanoyl	5.18281	9.45713	1.32446e-08	2.39652e-07	9.73972	7.87796	1.00008
117591	ENSMUSG00000005107	Slc2a9	solute carrier family 2 (facilitated glucose transporter), member 9	3.6383	5.81001	1.36545e-05	7.67051e-05	2.99006	4.86472	1.00006
18717	ENSMUSG00000034902	Pip5k1c	phosphatidylinositol-4-phosphate 5-kinase, type 1 gamma	7.43986	13.7556	2.62855e-11	1.83807e-09	15.8918	10.5803	0.999583
243312	ENSMUSG00000048988	Elfn1	leucine rich repeat and fibronectin type III, extracellular 1	0.0337962	1.50072	0.153366	0.222556	-4.99368	0.814272	0.999214
68121	ENSMUSG00000056267	Cep70	centrosomal protein 70	4.98229	9.0399	2.68498e-08	4.2813e-07	9.05015	7.57106	0.998863
269614	ENSMUSG00000029056	Pank4	pantothenate kinase 4	6.44164	11.5698	4.98967e-10	1.73104e-08	12.9388	9.30193	0.998853
102632	ENSMUSG00000090150	Acad11	acyl-Coenzyme A dehydrogenase family, member 11	4.16029	6.51516	3.1125e-06	2.21742e-05	4.36655	5.50689	0.99858
71904	ENSMUSG00000037348	Paqr7	progestin and adipoQ receptor family member VII	1.12825	2.74322	0.012951	0.0272112	-3.12148	1.8877	0.997807
544963	ENSMUSG00000021676	Iqgap2	IQ motif containing GTPase activating protein 2	6.75809	12.7555	9.61176e-11	4.83324e-09	14.6063	10.0172	0.997703
108811	ENSMUSG00000034795	Ccdc122	coiled-coil domain containing 122	-0.842407	1.67919	0.109541	0.167927	-4.58129	0.960422	0.995209
64143	ENSMUSG00000004451	Ralb	v-ral simian leukemia viral oncogene B	2.48749	4.27047	0.000416106	0.00141148	-0.14829	3.3808	0.994929
23992	ENSMUSG00000002731	Prkra	protein kinase, interferon inducible double stranded RNA dependent activator	2.94525	4.59371	0.000199888	0.000752366	0.468206	3.69921	0.994858
53902	ENSMUSG00000059713	Rcan3	regulator of calcineurin 3	4.18978	5.91868	1.14616e-05	6.62719e-05	3.04725	4.94076	0.994359
66538	ENSMUSG00000051518	Rps19bp1	ribosomal protein S19 binding protein 1	4.29859	6.39152	4.01502e-06	2.75185e-05	4.07742	5.39631	0.993454
54604	ENSMUSG00000021140	Pcnx	pecanex homolog	5.58862	9.68714	9.05088e-09	1.76112e-07	10.0648	8.04331	0.993308
20498	ENSMUSG00000017765	Slc12a4	solute carrier family 12, member 4	4.15509	7.13817	8.90132e-07	7.95666e-06	5.63927	6.05055	0.991959
73072	ENSMUSG00000064125	Prr36	proline rich 36	1.05464	2.49701	0.0219131	0.0429381	-3.58345	1.6593	0.991898
223666	ENSMUSG00000033697	Arhgap39	Rho GTPase activating protein 39	3.55703	5.5733	2.27439e-05	0.000117854	2.49466	4.64314	0.991846
11501	ENSMUSG00000025473	Adam8	a disintegrin and metallopeptidase domain 8	2.33551	3.32925	0.00358982	0.00905617	-2.19866	2.44493	0.991664
58240	ENSMUSG00000020605	Hs1bp3	HCLS1 binding protein 3	2.34843	4.09498	0.000620592	0.00199475	-0.508388	3.20719	0.991209
230099	ENSMUSG00000028463	Car9	carbonic anhydrase 9	1.96783	3.21808	0.00454175	0.0111314	-2.33682	2.34278	0.990918
78943	ENSMUSG00000020715	Ern1	endoplasmic reticulum (ER) to nucleus signalling 1	4.26244	7.13359	8.98199e-07	8.01277e-06	5.60725	6.04663	0.99039
233806	ENSMUSG00000030917	Tmem159	transmembrane protein 159	1.36357	2.62261	0.0167871	0.0340922	-3.41112	1.77502	0.989661
12822	ENSMUSG00000001435	Col18a1	collagen, type XVIII, alpha 1	0.987196	2.44723	0.0243265	0.0469602	-3.66255	1.61392	0.989514
76501	ENSMUSG00000027163	Commd9	COMM domain containing 9	3.68699	5.97167	9.67446e-06	5.74477e-05	3.32584	5.01437	0.989372
54396	ENSMUSG00000069874	Irgm2	immunity-related GTPase family M member 2	3.31933	4.80408	0.000124447	0.000502655	0.849469	3.90502	0.988801
20226	ENSMUSG00000068739	Sars	seryl-aminoacyl-tRNA synthetase	7.36027	11.9201	3.02689e-10	1.15781e-08	13.3746	9.519	0.988578
212528	ENSMUSG00000001909	Trmt1	tRNA methyltransferase 1	6.76584	10.6624	1.92502e-09	5.0578e-08	11.5138	8.71556	0.988356
21985	ENSMUSG00000027506	Tpd52	tumor protein D52	6.04264	11.3708	6.66221e-10	2.18696e-08	12.6854	9.17638	0.988185
70767	ENSMUSG00000015748	Prpf3	pre-mRNA processing factor 3	6.91558	9.85849	9.14748e-09	1.77477e-07	9.92458	8.0387	0.987848
217026	ENSMUSG00000000976	Heatr6	HEAT repeat containing 6	6.13546	11.415	6.24527e-10	2.06017e-08	12.7409	9.20445	0.986972
15893	ENSMUSG00000062995	Ica1	islet cell autoantigen 1	1.23597	2.79657	0.0115351	0.0246294	-3.03915	1.93798	0.986856
209737	ENSMUSG00000036768	Kif15	kinesin family member 15	8.86683	12.2727	1.85121e-10	7.99151e-09	13.7924	9.73255	0.986627
16001	ENSMUSG00000005533	Igf1r	insulin-like growth factor I receptor	5.29897	7.26328	1.14828e-06	9.81335e-06	5.21541	5.93995	0.986225
16348	ENSMUSG00000028344	Invs	inversin	4.87957	8.15599	1.28862e-07	1.57281e-06	7.46294	6.88988	0.984001
18950	ENSMUSG00000115338	Pnp	purine-nucleoside phosphorylase	7.09248	9.12327	9.16629e-08	1.18106e-06	7.66928	7.03781	0.98386
71086	ENSMUSG00000112627	4933412E12Rik	RIKEN cDNA 4933412E12 gene	3.23688	5.23916	4.72447e-05	0.000219104	1.83551	4.32565	0.982075
76199	ENSMUSG00000018076	Med13l	mediator complex subunit 13-like	8.32439	12.5576	1.2543e-10	5.98975e-09	14.2249	9.9016	0.98137
214580	ENSMUSG00000063179	Pstk	phosphoseryl-tRNA kinase	2.55838	4.18418	0.000506444	0.00167229	-0.357659	3.29547	0.980653
330817	ENSMUSG00000060038	Dhps	deoxyhypusine synthase	4.89885	7.47138	4.65623e-07	4.58654e-06	6.14466	6.33197	0.980535
330361	ENSMUSG00000035125	Gcfc2	GC-rich sequence DNA binding factor 2	4.43504	7.08883	9.81029e-07	8.63691e-06	5.48001	6.00832	0.980481
434437	ENSMUSG00000032607	Amt	aminomethyltransferase	1.86353	3.36305	0.00327834	0.00838221	-2.00332	2.48435	0.98045
269180	ENSMUSG00000026113	Inpp4a	inositol polyphosphate-4-phosphatase, type I	4.27694	6.34748	4.39828e-06	2.97038e-05	3.98877	5.35672	0.980106
66248	ENSMUSG00000036632	Alg5	asparagine-linked glycosylation 5 (dolichyl-phosphate beta-glucosyltransferase)	4.54945	7.87472	2.16801e-07	2.43375e-06	6.99561	6.66394	0.980096
245847	ENSMUSG00000036820	Amdhd2	amidohydrolase domain containing 2	4.55868	7.63432	3.41026e-07	3.50851e-06	6.53143	6.46721	0.980042
21825	ENSMUSG00000040152	Thbs1	thrombospondin 1	0.933874	2.65977	0.0155029	0.0317726	-3.24495	1.80959	0.979159
68075	ENSMUSG00000028701	Lurap1	leucine rich adaptor protein 1	0.994192	2.52452	0.0206779	0.0408027	-3.51896	1.68449	0.979157
52892	ENSMUSG00000069844	Sco1	SCO1 cytochrome c oxidase assembly protein	4.69196	6.61928	2.69991e-06	1.96792e-05	4.40358	5.56865	0.977286
227923	NA	A930012O16Rik	RIKEN cDNA A930012O16 gene	-0.730693	1.64713	0.116028	0.176441	-4.64555	0.935436	0.97379
67800	ENSMUSG00000030747	Dgat2	diacylglycerol O-acyltransferase 2	0.735503	2.12833	0.0466645	0.0816843	-4.18091	1.33101	0.973704
263803	ENSMUSG00000026785	Pkn3	protein kinase N3	2.97821	4.99398	8.1374e-05	0.000349192	1.35203	4.08951	0.972686
74080	ENSMUSG00000032456	Nmnat3	nicotinamide nucleotide adenylyltransferase 3	3.29796	5.4093	3.25119e-05	0.000159716	2.19523	4.48796	0.972208
65963	ENSMUSG00000029810	Tmem176b	transmembrane protein 176B	3.41071	4.93448	9.29295e-05	0.000390752	1.11729	4.03185	0.972107
233987	ENSMUSG00000058748	Zfp958	zinc finger protein 958	4.24432	7.04806	1.06338e-06	9.22877e-06	5.43862	5.97331	0.971654
27223	ENSMUSG00000043909	Trp53bp1	transformation related protein 53 binding protein 1	7.11084	12.8789	8.15445e-11	4.28254e-09	14.747	10.0886	0.971595
217430	ENSMUSG00000045679	Pqlc3	PQ loop repeat containing	4.87772	8.35822	8.92181e-08	1.15485e-06	7.83884	7.04955	0.971267
72502	ENSMUSG00000025200	Cwf19l1	CWF19-like 1, cell cycle control (S. pombe)	5.60331	9.92745	6.12043e-09	1.26615e-07	10.4639	8.21322	0.971127
229780	ENSMUSG00000033439	Trmt13	tRNA methyltransferase 13	4.09165	6.58248	2.7119e-06	1.97451e-05	4.5211	5.56673	0.970716
329795	ENSMUSG00000049488	Tmem67	transmembrane protein 67	3.31443	4.19569	0.000558012	0.00181753	-0.611573	3.25336	0.970434
20431	ENSMUSG00000025359	Pmel	premelanosome protein	0.416517	2.06817	0.0525624	0.0903633	-4.21493	1.27933	0.970209
14085	ENSMUSG00000030630	Fah	fumarylacetoacetate hydrolase	-0.398368	1.72642	0.100552	0.156505	-4.59201	0.99761	0.96994
15051	ENSMUSG00000056116	H2-T9	histocompatibility 2, T region locus 9	3.65812	5.8614	1.22335e-05	6.98627e-05	3.09502	4.91245	0.969598
100861883	NA	NA	NA	-1.52681	0.939984	0.363344	0.453622	-5.29531	0.439682	0.969073
18844	ENSMUSG00000030084	Plxna1	plexin A1	6.31431	11.1992	8.57501e-10	2.6774e-08	12.3937	9.06677	0.968153
226751	ENSMUSG00000026490	Cdc42bpa	CDC42 binding protein kinase alpha	3.89338	6.43737	3.65241e-06	2.54211e-05	4.26315	5.43742	0.967304
73102	ENSMUSG00000038267	Slc22a23	solute carrier family 22, member 23	2.31515	3.26115	0.00418077	0.0103625	-2.34011	2.37874	0.966321
107045	ENSMUSG00000024493	Lars	leucyl-tRNA synthetase	7.74824	12.8277	8.72897e-11	4.49024e-09	14.6333	10.059	0.966295
21821	ENSMUSG00000040040	Ift88	intraflagellar transport 88	3.39265	4.75329	0.00013949	0.000553427	0.716144	3.85546	0.966075
217353	ENSMUSG00000025572	Tmc6	transmembrane channel-like gene family 6	6.39165	8.48434	1.61239e-07	1.89064e-06	7.0943	6.79253	0.966013
16975	ENSMUSG00000028613	Lrp8	low density lipoprotein receptor-related protein 8, apolipoprotein e receptor	4.2476	6.55868	2.84709e-06	2.0529e-05	4.43642	5.5456	0.964863
17314	ENSMUSG00000054612	Mgmt	O-6-methylguanine-DNA methyltransferase	1.08082	2.68294	0.0147501	0.0304295	-3.23122	1.8312	0.963711
70377	ENSMUSG00000009092	Derl3	Der1-like domain family, member 3	2.15697	3.6644	0.00165585	0.00465384	-1.41755	2.78098	0.963588
71131	ENSMUSG00000048921	Zfp689	zinc finger protein 689	3.49303	5.66578	1.86188e-05	9.99106e-05	2.70958	4.73005	0.962964
26378	ENSMUSG00000036775	Decr2	2-4-dienoyl-Coenzyme A reductase 2, peroxisomal	2.89829	4.00506	0.000761816	0.00237422	-0.841056	3.11815	0.960688
27392	ENSMUSG00000056536	Pign	phosphatidylinositol glycan anchor biosynthesis, class N	6.31888	10.5266	2.37341e-09	5.9673e-08	11.3436	8.62463	0.959827
57080	ENSMUSG00000023079	Gtf2ird1	general transcription factor II I repeat domain-containing 1	4.50052	7.17236	8.32297e-07	7.52993e-06	5.6329	6.07972	0.959265
67138	ENSMUSG00000029798	Herc6	hect domain and RLD 6	5.16101	8.16071	1.27751e-07	1.56209e-06	7.41803	6.89363	0.959232
66832	ENSMUSG00000073471	Rsph3a	radial spoke 3A homolog (Chlamydomonas)	1.61245	2.7445	0.012915	0.0271398	-3.23106	1.88891	0.958571
72296	ENSMUSG00000041263	Rusc1	RUN and SH3 domain containing 1	3.17008	4.40438	0.000306925	0.00108871	-0.0120243	3.51297	0.958568
116905	ENSMUSG00000078789	Dph1	diphthamide biosynthesis 1	3.57586	4.90942	9.82826e-05	0.000410018	1.02116	4.00752	0.958054
15460	ENSMUSG00000022096	Hr	lysine demethylase and nuclear receptor corepressor	-0.539481	1.77328	0.0922683	0.145501	-4.49848	1.03495	0.957817
69582	ENSMUSG00000028917	Plekhm2	pleckstrin homology domain containing, family M (with RUN domain) member 2	4.18598	6.56518	2.80949e-06	2.03343e-05	4.46373	5.55137	0.957707
223690	ENSMUSG00000033055	Ankrd54	ankyrin repeat domain 54	5.6054	7.62589	5.3827e-07	5.19167e-06	5.92434	6.269	0.957695
244418	ENSMUSG00000050271	Prag1	PEAK1 related kinase activating pseudokinase 1	2.75354	4.36295	0.000337205	0.00117745	-0.00436583	3.47211	0.957485
72167	ENSMUSG00000024246	Thumpd2	THUMP domain containing 2	4.02287	6.26818	5.18643e-06	3.42345e-05	3.87843	5.28513	0.957082
74455	ENSMUSG00000026707	Nsun6	NOL1/NOP2/Sun domain family member 6	4.38519	6.78118	1.81218e-06	1.43035e-05	4.86469	5.7418	0.956717
68737	ENSMUSG00000021257	Angel1	angel homolog 1	2.41134	3.95596	0.000852091	0.0026137	-0.832961	3.06951	0.956682
73681	ENSMUSG00000019792	Trmt11	tRNA methyltransferase 11	4.22328	6.59288	2.65494e-06	1.94358e-05	4.51248	5.57595	0.95403
237253	ENSMUSG00000019796	Lrp11	low density lipoprotein receptor-related protein 11	0.640869	2.3992	0.0268882	0.0512203	-3.67858	1.57044	0.953895
320271	ENSMUSG00000035236	Scai	suppressor of cancer cell invasion	5.73163	9.74149	8.27973e-09	1.63958e-07	10.1334	8.08198	0.953716
56321	ENSMUSG00000018697	Aatf	apoptosis antagonizing transcription factor	6.20699	7.09385	7.53983e-06	4.66927e-05	3.3821	5.12264	0.953179
74340	ENSMUSG00000029772	Ahcyl2	S-adenosylhomocysteine hydrolase-like 2	4.25384	6.01659	8.79631e-06	5.3126e-05	3.28975	5.0557	0.953162
22029	ENSMUSG00000026875	Traf1	TNF receptor-associated factor 1	-0.517094	1.66013	0.113359	0.172872	-4.66516	0.945543	0.952972
65973	ENSMUSG00000028207	Asph	aspartate-beta-hydroxylase	3.47739	5.3506	3.69738e-05	0.000177797	2.02428	4.43211	0.952682
330503	ENSMUSG00000066647	Gm5113	predicted gene 5113	1.60546	3.15226	0.00526236	0.0125694	-2.39267	2.27882	0.952573
225028	ENSMUSG00000024242	Map4k3	mitogen-activated protein kinase kinase kinase kinase 3	3.3655	5.36418	3.58886e-05	0.000173137	2.07987	4.44504	0.952181
15894	ENSMUSG00000037405	Icam1	intercellular adhesion molecule 1	3.96643	6.02387	8.66184e-06	5.25029e-05	3.37179	5.06239	0.950757
20970	ENSMUSG00000025743	Sdc3	syndecan 3	0.166537	1.98309	0.0620539	0.104142	-4.30508	1.20723	0.948619
76866	ENSMUSG00000029049	Morn1	MORN repeat containing 1	1.43511	2.79496	0.0115755	0.0246961	-3.08889	1.93646	0.948531
15015	ENSMUSG00000035929	H2-Q4	histocompatibility 2, Q region locus 4	7.38629	11.2459	8.00284e-10	2.5401e-08	12.3675	9.09676	0.947142
66067	ENSMUSG00000022668	Gtpbp8	GTP-binding protein 8 (putative)	3.48367	4.77248	0.000133601	0.000533847	0.736181	3.87419	0.946981
18554	ENSMUSG00000035382	Pcsk7	proprotein convertase subtilisin/kexin type 7	6.09523	8.94161	3.18109e-08	4.92043e-07	8.69578	7.49742	0.946712
74769	ENSMUSG00000032462	Pik3cb	phosphatidylinositol-4,5-bisphosphate 3-kinase catalytic subunit beta	1.65162	3.21257	0.00459817	0.0112409	-2.27628	2.33742	0.946536
216445	ENSMUSG00000040345	Arhgap9	Rho GTPase activating protein 9	5.39484	9.44113	1.36033e-08	2.45812e-07	9.67529	7.86635	0.94397
71951	ENSMUSG00000029510	Gpc2	glypican 2 (cerebroglycan)	3.33884	5.17318	5.46584e-05	0.000248004	1.66422	4.26234	0.943602
99010	ENSMUSG00000027134	Lpcat4	lysophosphatidylcholine acyltransferase 4	2.97591	4.79892	0.000125897	0.000506988	0.917767	3.89998	0.942344
75695	ENSMUSG00000029392	Rilpl1	Rab interacting lysosomal protein-like 1	1.60929	2.71846	0.0136629	0.0285373	-3.284	1.86446	0.942294
102747	ENSMUSG00000047766	Lrrc49	leucine rich repeat containing 49	3.64327	5.88752	1.15705e-05	6.67868e-05	3.15365	4.93665	0.942021
208718	ENSMUSG00000053333	Dis3l2	DIS3 like 3'-5' exoribonuclease 2	5.83343	9.62443	1.00347e-08	1.91644e-07	9.92056	7.9985	0.941668
236604	NA	Pisd-ps1	phosphatidylserine decarboxylase, pseudogene 1	3.90253	5.5779	2.25185e-05	0.000117183	2.4214	4.64746	0.941508
233071	ENSMUSG00000036882	Arhgap33	Rho GTPase activating protein 33	6.53218	9.79035	7.64478e-09	1.52964e-07	10.113	8.11664	0.940806
12902	ENSMUSG00000026616	Cr2	complement receptor 2	2.86553	4.41534	0.000299382	0.00106675	0.0853254	3.52377	0.937417
29807	ENSMUSG00000029735	Tpk1	thiamine pyrophosphokinase	2.90477	4.40804	0.000304385	0.0010825	0.0594883	3.51658	0.93652
209488	ENSMUSG00000062007	Hsh2d	hematopoietic SH2 domain containing	2.9939	4.43074	0.000289101	0.00103533	0.0894258	3.53895	0.935769
74098	ENSMUSG00000028608	Czib	CXXC motif containing zinc binding protein	4.38803	6.72998	2.00951e-06	1.55862e-05	4.75846	5.69691	0.93524
66279	ENSMUSG00000032121	Tmem218	transmembrane protein 218	3.35542	5.18337	5.34396e-05	0.000243214	1.6823	4.27214	0.932174
20166	ENSMUSG00000034930	Rtkn	rhotekin	-1.67337	1.09734	0.286254	0.373457	-5.1336	0.543248	0.931574
68226	ENSMUSG00000026495	Efcab2	EF-hand calcium binding domain 2	3.44492	5.07541	6.78873e-05	0.00029923	1.4216	4.16821	0.930878
73162	ENSMUSG00000041161	Otud3	OTU domain containing 3	3.32683	4.9686	8.6112e-05	0.000366447	1.21253	4.06494	0.930363
20872	ENSMUSG00000026201	Stk16	serine/threonine kinase 16	6.04654	10.1979	3.97115e-09	9.05206e-08	10.8455	8.40108	0.930342
668724	ENSMUSG00000100865	Gm9320	ribosomal protein S24 pseudogene	0.204646	1.9756	0.0629579	0.105448	-4.32492	1.20095	0.930176
319277	ENSMUSG00000034560	Washc4	WASH complex subunit 4	7.48632	11.5192	5.36804e-10	1.82459e-08	12.7729	9.27018	0.928875
66921	ENSMUSG00000027881	Prpf38b	PRP38 pre-mRNA processing factor 38 (yeast) domain containing B	8.00512	6.34866	0.000175119	0.000672526	0.346008	3.75667	0.9282
18032	ENSMUSG00000001911	Nfix	nuclear factor I/X	3.89951	5.85291	1.24573e-05	7.08996e-05	3.01954	4.90458	0.92723
54630	ENSMUSG00000031145	Prickle3	prickle planar cell polarity protein 3	2.82831	4.50931	0.000241936	0.000886767	0.304643	3.6163	0.927117
66084	ENSMUSG00000019763	Rmnd1	required for meiotic nuclear division 1 homolog	5.05076	7.89648	2.08172e-07	2.35047e-06	6.9369	6.68158	0.925978
73690	ENSMUSG00000056888	Glipr1	GLI pathogenesis-related 1 (glioma)	0.732229	1.92929	0.0690335	0.114242	-4.51515	1.16094	0.925817
114255	ENSMUSG00000040631	Dok4	docking protein 4	1.00895	2.55701	0.0193035	0.038498	-3.46099	1.71436	0.925306
237246	NA	BC022960	cDNA sequence BC022960	-0.0626415	1.79765	0.0881993	0.139856	-4.55094	1.05453	0.925066
216233	ENSMUSG00000020027	Socs2	suppressor of cytokine signaling 2	5.95276	8.38751	9.40746e-08	1.2052e-06	7.61222	7.02653	0.924602
381038	ENSMUSG00000033918	Parl	presenilin associated, rhomboid-like	6.35602	11.2924	7.47422e-10	2.40645e-08	12.5298	9.12643	0.924409
29877	ENSMUSG00000025104	Hdgfl3	HDGF like 3	2.29611	3.78813	0.00124932	0.00364955	-1.17879	2.90333	0.924108
244585	ENSMUSG00000033282	Rpgrip1l	Rpgrip1-like	4.9183	8.21836	1.14983e-07	1.42941e-06	7.56973	6.93937	0.921411
100041450	NA	Gimap1os	GTPase, IMAP family member 1, opposite strand	1.80962	3.17535	0.00499767	0.01203	-2.39287	2.30123	0.920891
19729	ENSMUSG00000027953	Slc50a1	solute carrier family 50 (sugar transporter), member 1	3.99973	6.44071	3.62737e-06	2.5273e-05	4.24423	5.44041	0.920791
381062	ENSMUSG00000036552	Ermard	ER membrane associated RNA degradation	3.89999	5.82471	1.32316e-05	7.46417e-05	2.95755	4.87839	0.920751
13358	ENSMUSG00000003528	Slc25a1	solute carrier family 25 (mitochondrial carrier, citrate transporter), member 1	6.26543	8.72518	5.19266e-08	7.36184e-07	8.18229	7.28461	0.920091
214616	NA	Spata5l1	spermatogenesis associated 5-like 1	4.52316	7.01722	1.13039e-06	9.68512e-06	5.31394	5.94677	0.919048
15468	ENSMUSG00000020230	Prmt2	protein arginine N-methyltransferase 2	0.573216	2.19336	0.0409708	0.0731093	-4.03432	1.38753	0.917545
240921	NA	NA	NA	3.04627	4.27135	0.00041528	0.00140904	-0.282445	3.38166	0.916792
17133	ENSMUSG00000042622	Maff	v-maf musculoaponeurotic fibrosarcoma oncogene family, protein F (avian)	-0.14526	1.5332	0.141948	0.208991	-4.91199	0.847871	0.916695
226527	ENSMUSG00000033488	Cryzl2	crystallin zeta like 2	2.05918	3.23397	0.00438281	0.010799	-2.32846	2.35825	0.915923
207781	ENSMUSG00000045975	C2cd2	C2 calcium-dependent domain containing 2	3.36303	5.03132	7.48792e-05	0.000325162	1.34293	4.12564	0.915528
245532	ENSMUSG00000031220	Awat2	acyl-CoA wax alcohol acyltransferase 2	0.891214	2.0877	0.0505781	0.0874517	-4.28796	1.29604	0.914881
280668	ENSMUSG00000072647	Adam1a	a disintegrin and metallopeptidase domain 1a	3.18326	4.45102	0.000276105	0.000994896	0.0876323	3.55893	0.914262
13631	ENSMUSG00000035064	Eef2k	eukaryotic elongation factor-2 kinase	7.6092	11.1425	9.32609e-10	2.83928e-08	12.1932	9.0303	0.914229
100041677	ENSMUSG00000078495	Zfp984	zinc finger protein 984	4.53247	6.92461	1.35911e-06	1.12639e-05	5.12408	5.86674	0.914
100502789	NA	NA	NA	4.32727	6.32348	4.62282e-06	3.09865e-05	3.92327	5.33509	0.911628
72012	ENSMUSG00000097048	1600020E01Rik	RIKEN cDNA 1600020E01 gene	3.03242	4.07046	0.000656281	0.00208945	-0.73081	3.18291	0.911247
268566	ENSMUSG00000047454	Gphn	gephyrin	6.4386	11.194	8.64123e-10	2.68558e-08	12.3713	9.06342	0.91085
80880	ENSMUSG00000042099	Kank3	KN motif and ankyrin repeat domains 3	3.40895	5.12746	6.04819e-05	0.000271582	1.54495	4.21837	0.910586
22678	ENSMUSG00000049321	Zfp2	zinc finger protein 2	1.00164	2.45447	0.0239604	0.0463466	-3.65387	1.62051	0.910146
21953	ENSMUSG00000031097	Tnni2	troponin I, skeletal, fast 2	0.253659	1.64732	0.116218	0.176663	-4.83929	0.934726	0.909264
16399	ENSMUSG00000034664	Itga2b	integrin alpha 2b	0.113035	1.77992	0.0911447	0.144017	-4.61316	1.04027	0.909253
53415	ENSMUSG00000039745	Htatip2	HIV-1 Tat interactive protein 2	4.02922	5.9204	1.07879e-05	6.28365e-05	3.13289	4.96706	0.908294
27056	ENSMUSG00000029771	Irf5	interferon regulatory factor 5	4.83807	7.63619	3.39815e-07	3.50143e-06	6.47585	6.46876	0.907736
235469	ENSMUSG00000038535	Zfp280d	zinc finger protein 280D	6.65821	9.42627	1.39454e-08	2.50643e-07	9.47874	7.85557	0.90709
13560	ENSMUSG00000024137	E4f1	E4F transcription factor 1	5.50005	9.48177	1.27116e-08	2.31882e-07	9.72667	7.8958	0.904957
75665	ENSMUSG00000041609	Bicdl1	BICD family like cargo adaptor 1	1.59173	2.91768	0.00885084	0.0196578	-2.87841	2.05302	0.90495
70527	ENSMUSG00000006906	Stambp	STAM binding protein	3.77631	5.67377	1.83004e-05	9.85959e-05	2.65892	4.73754	0.904783
72567	ENSMUSG00000037608	Bclaf1	BCL2-associated transcription factor 1	8.707	11.9792	2.78531e-10	1.09132e-08	13.3776	9.55513	0.904283
66147	ENSMUSG00000028923	Necap2	NECAP endocytosis associated 2	6.24611	9.98047	5.6193e-09	1.18252e-07	10.4623	8.25032	0.904201
319765	ENSMUSG00000033581	Igf2bp2	insulin-like growth factor 2 mRNA binding protein 2	0.545074	2.21756	0.0390189	0.0700172	-3.9868	1.40872	0.903867
277396	ENSMUSG00000042155	Klhl23	kelch-like 23	3.25277	5.00028	8.024e-05	0.000344759	1.29933	4.09561	0.903842
210104	ENSMUSG00000056592	Zfp658	zinc finger protein 658	1.38713	2.56253	0.0190789	0.0380993	-3.53659	1.71945	0.903717
223435	ENSMUSG00000022263	Trio	triple functional domain (PTPRF interacting)	5.52843	9.40778	1.43836e-08	2.57143e-07	9.59507	7.84213	0.903442
235610	ENSMUSG00000025646	Atrip	ATR interacting protein	5.28398	8.02537	1.63866e-07	1.91144e-06	7.13799	6.78551	0.901875
21415	ENSMUSG00000055799	Tcf7l1	transcription factor 7 like 1 (T cell specific, HMG box)	0.100858	1.72746	0.100362	0.156264	-4.68945	0.99843	0.901655
76223	ENSMUSG00000038836	Agbl3	ATP/GTP binding protein-like 3	1.74367	2.85873	0.0100723	0.0219138	-3.03608	1.99687	0.901636
245469	ENSMUSG00000002006	Pdzd4	PDZ domain containing 4	4.11983	6.56551	2.80761e-06	2.03317e-05	4.47665	5.55166	0.90108
56075	ENSMUSG00000026784	Pdss1	prenyl (solanesyl) diphosphate synthase, subunit 1	4.74898	7.23564	7.35304e-07	6.77105e-06	5.70463	6.13353	0.900697
78697	ENSMUSG00000057541	Pus7	pseudouridylate synthase 7	6.25238	4.95994	0.00106348	0.0031786	-1.3949	2.97327	0.900217
100561	ENSMUSG00000029416	Slc15a4	solute carrier family 15, member 4	6.00628	9.50613	1.22066e-08	2.24193e-07	9.69328	7.91341	0.900116
103140	ENSMUSG00000001665	Gstt3	glutathione S-transferase, theta 3	2.24283	3.34478	0.00341622	0.00868676	-2.13724	2.46645	0.899723
224902	ENSMUSG00000042625	Safb2	scaffold attachment factor B2	7.54341	4.87974	0.00215344	0.00584199	-2.09342	2.66687	0.899317
70110	ENSMUSG00000010358	Ifi35	interferon-induced protein 35	4.67512	6.36607	4.23213e-06	2.87845e-05	3.9351	5.37344	0.899213
111175	ENSMUSG00000026189	Pecr	peroxisomal trans-2-enoyl-CoA reductase	1.9856	3.11492	0.00571947	0.0135312	-2.56328	2.24264	0.898251
76479	ENSMUSG00000025024	Smndc1	survival motor neuron domain containing 1	6.34219	10.4077	2.85542e-09	6.89511e-08	11.149	8.54433	0.89673
66383	ENSMUSG00000025825	Iscu	iron-sulfur cluster assembly enzyme	5.62592	9.55489	1.12573e-08	2.1021e-07	9.83164	7.94856	0.896385
80288	ENSMUSG00000063382	Bcl9l	B cell CLL/lymphoma 9-like	5.0694	7.70345	2.99142e-07	3.15993e-06	6.56073	6.52412	0.895378
16971	ENSMUSG00000040249	Lrp1	low density lipoprotein receptor-related protein 1	3.23008	4.16161	0.000533162	0.0017489	-0.576469	3.27314	0.895016
271849	ENSMUSG00000035109	Shc4	SHC (Src homology 2 domain containing) family, member 4	1.2851	2.67036	0.0151545	0.031125	-3.30389	1.81946	0.894316
16950	ENSMUSG00000000693	Loxl3	lysyl oxidase-like 3	1.8947	3.30471	0.00373877	0.00937206	-2.13838	2.42727	0.893585
338349	ENSMUSG00000038070	Cntln	centlein, centrosomal protein	6.18327	9.09808	2.42996e-08	3.94018e-07	8.96033	7.6144	0.893317
328370	ENSMUSG00000052395	Rft1	RFT1 homolog	4.905	7.45071	4.84513e-07	4.74476e-06	6.0989	6.31469	0.893317
80879	ENSMUSG00000025161	Slc16a3	solute carrier family 16 (monocarboxylic acid transporters), member 3	0.972088	2.3974	0.0269889	0.0513904	-3.75475	1.56881	0.893166
665330	ENSMUSG00000066592	Gm7589	ribosomal protein L11 pseudogene	-0.770388	1.48358	0.154376	0.223708	-4.85728	0.81142	0.891779
15483	ENSMUSG00000016194	Hsd11b1	hydroxysteroid 11-beta dehydrogenase 1	1.53927	2.82735	0.0107869	0.0232502	-3.04961	1.9671	0.891256
11883	ENSMUSG00000022620	Arsa	arylsulfatase A	2.95644	4.5369	0.000227291	0.000842054	0.334326	3.64342	0.890661
66253	ENSMUSG00000019806	Aig1	androgen-induced 1	1.91377	3.1229	0.00561859	0.0133254	-2.52959	2.25037	0.887448
52906	ENSMUSG00000019986	Ahi1	Abelson helper integration site 1	4.88279	8.03246	1.6173e-07	1.8923e-06	7.22601	6.79121	0.887292
16168	ENSMUSG00000031712	Il15	interleukin 15	-0.642539	1.18165	0.253596	0.338481	-5.23458	0.595857	0.886642
70451	ENSMUSG00000020834	Dhrs13	dehydrogenase/reductase (SDR family) member 13	1.65506	3.02109	0.00704511	0.0161406	-2.68079	2.15211	0.886232
209239	ENSMUSG00000052557	Gan	giant axonal neuropathy	4.9509	7.14917	8.71086e-07	7.83164e-06	5.48957	6.05994	0.886001
68187	ENSMUSG00000026153	Fam135a	family with sequence similarity 135, member A	0.892806	2.18387	0.0417598	0.0742605	-4.12311	1.37924	0.885925
77579	ENSMUSG00000020900	Myh10	myosin, heavy polypeptide 10, non-muscle	5.05714	6.88736	1.46417e-06	1.20306e-05	4.93698	5.83441	0.885179
432779	ENSMUSG00000021579	Lrrc14b	leucine rich repeat containing 14B	0.164281	1.80663	0.0867395	0.138015	-4.58383	1.06178	0.885161
75612	ENSMUSG00000034707	Gns	glucosamine (N-acetyl)-6-sulfatase	5.9681	9.73614	8.35252e-09	1.64951e-07	10.0888	8.07818	0.884701
12399	ENSMUSG00000070691	Runx3	runt related transcription factor 3	5.20861	8.31014	9.73208e-08	1.24204e-06	7.68559	7.01179	0.883994
71891	ENSMUSG00000021982	Cdadc1	cytidine and dCMP deaminase domain containing 1	5.00664	7.06006	1.03842e-06	9.05314e-06	5.29859	5.98363	0.883771
52808	ENSMUSG00000041096	Tspyl2	TSPY-like 2	4.86902	6.68432	2.20422e-06	1.67766e-05	4.55763	5.65674	0.883746
109689	ENSMUSG00000018909	Arrb1	arrestin, beta 1	5.52009	8.70028	4.84825e-08	6.93212e-07	8.34692	7.31442	0.883424
74451	ENSMUSG00000017715	Pgs1	phosphatidylglycerophosphate synthase 1	5.40684	8.58073	5.98991e-08	8.29934e-07	8.14876	7.22258	0.883396
218341	ENSMUSG00000043190	Rfesd	Rieske (Fe-S) domain containing	2.52563	3.39838	0.00302702	0.00783964	-2.09247	2.51899	0.882454
66926	ENSMUSG00000037376	Trmt6	tRNA methyltransferase 6	6.4886	10.0083	5.37357e-09	1.14517e-07	10.4804	8.26974	0.882445
66244	ENSMUSG00000020982	Nemf	nuclear export mediator factor	7.21593	8.63766	1.13975e-07	1.41819e-06	7.35497	6.94319	0.882296
232785	ENSMUSG00000072653	Zfp783	zinc finger protein 783	4.27966	5.62487	2.034e-05	0.000107683	2.43081	4.69165	0.882266
94092	ENSMUSG00000047821	Trim16	tripartite motif-containing 16	4.74825	6.78943	1.7823e-06	1.41175e-05	4.79983	5.74902	0.881845
399603	ENSMUSG00000072568	Lratd2	LRAT domain containing 1	4.09218	5.68812	1.77429e-05	9.60938e-05	2.61372	4.75097	0.881644
18207	ENSMUSG00000041429	Nthl1	nth (endonuclease III)-like 1 (E.coli)	1.98664	3.18047	0.00494074	0.0119156	-2.42623	2.30621	0.881318
100503195	NA	NA	NA	0.342961	1.77442	0.0920745	0.145229	-4.67137	1.03586	0.881217
215193	ENSMUSG00000016181	Utp25	UTP25 small subunit processome component	6.00561	10.1103	4.56484e-09	1.01806e-07	10.706	8.34057	0.880432
622976	ENSMUSG00000048621	Gm6377	predicted gene 6377	-1.43313	1.19146	0.248192	0.332486	-5.08042	0.605211	0.879183
19698	ENSMUSG00000002983	Relb	avian reticuloendotheliosis viral (v-rel) oncogene related B	2.95124	4.4801	0.000258492	0.000938484	0.207718	3.58755	0.879171
20112	ENSMUSG00000023809	Rps6ka2	ribosomal protein S6 kinase, polypeptide 2	3.04441	4.13187	0.000570546	0.00185341	-0.597455	3.24371	0.878552
67694	ENSMUSG00000028576	Ift74	intraflagellar transport 74	3.88237	5.32922	3.87503e-05	0.000185542	1.87653	4.41173	0.87837
73916	ENSMUSG00000032965	Ift57	intraflagellar transport 57	3.90774	4.90382	0.00010055	0.000417692	0.913166	3.99762	0.878146
16452	ENSMUSG00000024789	Jak2	Janus kinase 2	5.93984	9.75514	8.09692e-09	1.61051e-07	10.1245	8.09168	0.877808
21838	ENSMUSG00000032011	Thy1	thymus cell antigen 1, theta	2.83372	3.48989	0.00250205	0.00665857	-1.98317	2.6017	0.877279
68556	ENSMUSG00000089917	Uckl1	uridine-cytidine kinase 1-like 1	4.4778	6.74826	1.93664e-06	1.50907e-05	4.77367	5.71295	0.877214
101809	ENSMUSG00000037239	Spred3	sprouty-related EVH1 domain containing 3	0.558225	2.12185	0.0472695	0.0825387	-4.15583	1.32542	0.876847
100900	ENSMUSG00000043510	Hscb	HscB iron-sulfur cluster co-chaperone	3.68218	5.60401	2.12795e-05	0.000111732	2.52782	4.67204	0.876043
66821	ENSMUSG00000026172	Bcs1l	BCS1-like (yeast)	4.33877	6.86471	1.53212e-06	1.24592e-05	5.04258	5.81471	0.875816
72047	ENSMUSG00000020705	Ddx42	DEAD box helicase 42	7.87843	10.8007	1.55865e-09	4.21904e-08	11.6438	8.80725	0.875231
66190	ENSMUSG00000030760	Acer3	alkaline ceramidase 3	2.74781	4.01462	0.000745396	0.00233062	-0.785707	3.12761	0.874715
13423	ENSMUSG00000003812	Dnase2a	deoxyribonuclease II alpha	3.11483	4.64293	0.00017886	0.000684542	0.533303	3.74749	0.874298
21400	ENSMUSG00000059540	Tcea2	transcription elongation factor A (SII), 2	1.87913	3.05132	0.00658837	0.0152615	-2.67157	2.18122	0.873236
97827	ENSMUSG00000032705	Exd2	exonuclease 3'-5' domain containing 2	5.09844	7.71504	2.9266e-07	3.11105e-06	6.57672	6.53364	0.873034
320244	ENSMUSG00000012609	Ttll5	tubulin tyrosine ligase-like family, member 5	6.59898	9.83182	7.14589e-09	1.45145e-07	10.1743	8.14594	0.872265
110175	ENSMUSG00000002797	Ggct	gamma-glutamyl cyclotransferase	2.31945	3.41459	0.00291817	0.00760503	-2.00524	2.53489	0.871612
23912	ENSMUSG00000029449	Rhof	ras homolog family member F (in filopodia)	1.00518	2.44506	0.0244372	0.0471602	-3.67351	1.61195	0.871465
11975	ENSMUSG00000019302	Atp6v0a1	ATPase, H+ transporting, lysosomal V0 subunit A1	2.93401	4.27754	0.000409471	0.00139214	-0.242604	3.38778	0.870368
109934	ENSMUSG00000017631	Abr	active BCR-related gene	6.93989	9.63864	9.8024e-09	1.8801e-07	9.81458	8.00867	0.86763
100504533	NA	NA	NA	-0.912321	1.2723	0.21867	0.299486	-5.08559	0.660211	0.86701
76688	ENSMUSG00000038671	Arfrp1	ADP-ribosylation factor related protein 1	5.84946	9.11099	2.37686e-08	3.87749e-07	9.02826	7.624	0.866809
319953	ENSMUSG00000022442	Ttll1	tubulin tyrosine ligase-like 1	4.11887	6.39124	4.0173e-06	2.75185e-05	4.11167	5.39607	0.866505
93713	ENSMUSG00000103567	Pcdhga5	protocadherin gamma subfamily A, 5	1.06197	2.39278	0.0272496	0.051784	-3.78466	1.56464	0.866061
210573	ENSMUSG00000096847	Tmem151b	transmembrane protein 151B	-0.622728	1.46365	0.159695	0.230025	-4.91028	0.79671	0.865584
170707	ENSMUSG00000043411	Usp48	ubiquitin specific peptidase 48	7.84141	11.0384	1.08915e-09	3.2068e-08	12.017	8.96291	0.865497
83701	ENSMUSG00000037364	Srrt	serrate RNA effector molecule homolog (Arabidopsis)	9.21433	11.851	3.33752e-10	1.24305e-08	13.1634	9.47658	0.865412
54139	ENSMUSG00000026638	Irf6	interferon regulatory factor 6	-0.380066	1.49841	0.150514	0.219247	-4.91191	0.822424	0.864696
140709	ENSMUSG00000004415	Col26a1	collagen, type XXVI, alpha 1	0.0383554	1.8154	0.0853343	0.136214	-4.54536	1.06888	0.864573
100502763	NA	NA	NA	1.50468	2.24928	0.0367681	0.0665743	-4.15798	1.43453	0.862438
17179	ENSMUSG00000004933	Matk	megakaryocyte-associated tyrosine kinase	3.2695	4.8833	0.000104197	0.000430183	1.03331	3.98214	0.861264
20193	ENSMUSG00000044080	S100a1	S100 calcium binding protein A1	0.957615	2.26906	0.0351473	0.0641152	-3.98641	1.45411	0.861175
67249	ENSMUSG00000039178	Tbc1d19	TBC1 domain family, member 19	4.05426	5.43344	3.08404e-05	0.00015347	2.06371	4.51088	0.86052
11980	ENSMUSG00000037685	Atp8a1	ATPase, aminophospholipid transporter (APLT), class I, type 8A, member 1	7.7345	10.1248	4.46067e-09	1.00149e-07	10.5654	8.3506	0.860219
224814	ENSMUSG00000032842	Abcc10	ATP-binding cassette, sub-family C (CFTR/MRP), member 10	3.24206	4.60855	0.000193299	0.000732289	0.424391	3.71377	0.860164
215160	ENSMUSG00000039917	Rhbdd2	rhomboid domain containing 2	4.28141	6.50315	3.19015e-06	2.26379e-05	4.30879	5.49619	0.859711
23807	ENSMUSG00000064145	Arih2	ariadne RBR E3 ubiquitin protein ligase 2	6.28853	10.2441	3.69149e-09	8.53045e-08	10.8895	8.4328	0.859618
18484	ENSMUSG00000026335	Pam	peptidylglycine alpha-amidating monooxygenase	2.59253	3.66096	0.00166889	0.00468755	-1.5341	2.77757	0.859253
226841	ENSMUSG00000037568	Vash2	vasohibin 2	0.985003	2.32268	0.031495	0.058518	-3.89616	1.50176	0.858671
278097	ENSMUSG00000050394	Armcx6	armadillo repeat containing, X-linked 6	0.94486	2.06155	0.0532509	0.0913437	-4.34685	1.27367	0.858249
11540	ENSMUSG00000020178	Adora2a	adenosine A2a receptor	2.49517	3.40291	0.0029962	0.00777633	-2.07594	2.52343	0.857863
18413	ENSMUSG00000058755	Osm	oncostatin M	2.586	3.72228	0.00145149	0.00415606	-1.3968	2.83818	0.857641
225929	ENSMUSG00000046139	Patl1	protein associated with topoisomerase II homolog 1 (yeast)	7.03838	10.9704	1.2061e-09	3.48989e-08	11.9703	8.91862	0.856361
108902	ENSMUSG00000047379	B4gat1	beta-1,4-glucuronyltransferase 1	3.29522	4.88252	0.00010438	0.00043067	1.02493	3.98138	0.855494
18636	ENSMUSG00000001128	Cfp	complement factor properdin	2.24204	3.17413	0.00501134	0.0120578	-2.50374	2.30005	0.854532
15042	ENSMUSG00000053835	H2-T24	histocompatibility 2, T region locus 24	4.14372	6.07309	7.80676e-06	4.80447e-05	3.4319	5.10753	0.853717
68166	ENSMUSG00000024533	Spire1	spire type actin nucleation factor 1	1.51704	2.33724	0.0305658	0.0570443	-3.99675	1.51476	0.853558
226419	ENSMUSG00000016526	Dyrk3	dual-specificity tyrosine-(Y)-phosphorylation regulated kinase 3	3.68798	4.91519	9.70233e-05	0.0004053	1.00123	4.01312	0.853028
67378	ENSMUSG00000031755	Bbs2	Bardet-Biedl syndrome 2 (human)	2.76438	3.99051	0.000787527	0.00244301	-0.844155	3.10373	0.852678
72662	ENSMUSG00000033166	Dis3	DIS3 homolog, exosome endoribonuclease and 3'-5' exoribonuclease	6.8967	10.0045	5.40654e-09	1.14855e-07	10.433	8.26708	0.852214
18633	ENSMUSG00000027222	Pex16	peroxisomal biogenesis factor 16	4.7164	6.54217	2.94491e-06	2.11888e-05	4.29312	5.53093	0.851227
15064	ENSMUSG00000026471	Mr1	major histocompatibility complex, class I-related	3.06487	4.18985	0.000499943	0.00165489	-0.473035	3.30108	0.850565
227715	ENSMUSG00000039356	Exosc2	exosome component 2	6.63994	8.88782	3.49215e-08	5.30375e-07	8.5322	7.45691	0.849312
68151	ENSMUSG00000028173	Wls	wntless WNT ligand secretion mediator	4.74088	7.15476	8.61569e-07	7.75816e-06	5.54236	6.06471	0.849268
107305	ENSMUSG00000048832	Vps37c	vacuolar protein sorting 37C	4.46903	6.38587	4.06223e-06	2.77696e-05	4.02009	5.39124	0.848594
72569	ENSMUSG00000063145	Bbs5	Bardet-Biedl syndrome 5 (human)	1.46032	2.35677	0.0293589	0.0551445	-3.94769	1.53226	0.847363
66369	ENSMUSG00000031901	Dus2	dihydrouridine synthase 2	4.37642	6.65909	2.32005e-06	1.74741e-05	4.61087	5.6345	0.84701
54381	ENSMUSG00000039007	Cpq	carboxypeptidase Q	1.16106	2.35031	0.029753	0.0557395	-3.88657	1.52647	0.846977
671535	ENSMUSG00000063268	Parp10	poly (ADP-ribose) polymerase family, member 10	5.44506	7.55586	3.9602e-07	4.00374e-06	6.20145	6.40228	0.846578
102124	ENSMUSG00000013155	Enkd1	enkurin domain containing 1	5.49325	8.06176	1.5322e-07	1.80608e-06	7.1678	6.81469	0.846331
14583	ENSMUSG00000029992	Gfpt1	glutamine fructose-6-phosphate transaminase 1	5.31127	7.61222	3.55668e-07	3.63669e-06	6.33604	6.44896	0.846204
237412	ENSMUSG00000073427	Gm4924	predicted gene 4924	2.16331	2.84774	0.0103173	0.0223709	-3.16675	1.98643	0.845908
75452	ENSMUSG00000020412	Ascc2	activating signal cointegrator 1 complex subunit 2	6.17187	9.89459	6.45425e-09	1.325e-07	10.3272	8.19015	0.845725
78388	ENSMUSG00000030681	Mvp	major vault protein	4.42523	6.76605	1.86832e-06	1.46605e-05	4.82057	5.72855	0.844546
215951	ENSMUSG00000038302	Afg1l	AFG1 like ATPase	3.03443	3.63787	0.00175884	0.00489615	-1.69923	2.75477	0.844137
232236	ENSMUSG00000034083	Ccdc174	coiled-coil domain containing 174	4.806	6.71479	2.07223e-06	1.59967e-05	4.63243	5.68356	0.843562
241694	ENSMUSG00000037110	Ralgapa2	Ral GTPase activating protein, alpha subunit 2 (catalytic)	6.23662	9.22425	1.95981e-08	3.32227e-07	9.1741	7.70779	0.843211
230126	ENSMUSG00000044813	Shb	src homology 2 domain-containing transforming protein B	2.3507	3.38406	0.00312648	0.00805994	-2.0807	2.50494	0.842947
93697	ENSMUSG00000032235	Ice2	interactor of little elongation complex ELL subunit 2	5.35885	8.61323	5.65426e-08	7.92423e-07	8.2148	7.24762	0.841889
11937	ENSMUSG00000030730	Atp2a1	ATPase, Ca++ transporting, cardiac muscle, fast twitch 1	1.91231	2.62372	0.0167474	0.0340373	-3.55208	1.77605	0.841344
12807	ENSMUSG00000027615	Hps3	HPS3, biogenesis of lysosomal organelles complex 2 subunit 1	5.60507	7.91281	2.0193e-07	2.28593e-06	6.86511	6.6948	0.841174
69754	ENSMUSG00000001786	Fbxo7	F-box protein 7	4.92084	7.20257	7.84436e-07	7.14992e-06	5.60095	6.10544	0.840807
240023	ENSMUSG00000073460	Pnldc1	poly(A)-specific ribonuclease (PARN)-like domain containing 1	0.925856	1.69917	0.107494	0.165582	-4.92556	0.968617	0.840784
329003	ENSMUSG00000058881	Zfp516	zinc finger protein 516	2.90392	4.14693	0.000551294	0.00179871	-0.529511	3.25862	0.840567
18797	ENSMUSG00000024960	Plcb3	phospholipase C, beta 3	4.71389	7.05815	1.04234e-06	9.08143e-06	5.35325	5.98199	0.840374
240672	ENSMUSG00000034765	Dusp5	dual specificity phosphatase 5	2.53965	3.17798	0.00496833	0.0119757	-2.57351	2.30379	0.840285
13039	ENSMUSG00000021477	Ctsl	cathepsin L	1.70183	2.82244	0.0109031	0.0234628	-3.10049	1.96245	0.840044
66684	ENSMUSG00000051579	Tceal8	transcription elongation factor A (SII)-like 8	1.49402	2.19617	0.0409243	0.0730554	-4.25117	1.38802	0.83913
66011	ENSMUSG00000040594	Ranbp17	RAN binding protein 17	2.15082	3.40641	0.00297259	0.00772253	-1.98287	2.52686	0.83812
668923	ENSMUSG00000068130	Zfp442	zinc finger protein 442	1.13754	2.30472	0.0326769	0.0603218	-3.96487	1.48576	0.837911
69113	ENSMUSG00000040174	Alkbh3	alkB homolog 3, alpha-ketoglutarate-dependent dioxygenase	4.71287	6.91739	1.37886e-06	1.14064e-05	5.06749	5.86048	0.837884
22138	ENSMUSG00000051747	Ttn	titin	3.44138	4.7379	0.000144404	0.000570057	0.664552	3.84042	0.83787
67884	ENSMUSG00000020284	Cfap410	cilia and flagella associated protein 410	2.47562	3.71419	0.00147846	0.00422068	-1.38851	2.83019	0.837806
17444	ENSMUSG00000042351	Grap2	GRB2-related adaptor protein 2	3.99385	5.43033	3.10505e-05	0.000154116	2.07012	4.50793	0.837538
434223	NA	Gvin3	GTPase, very large interferon inducible, family member 3	7.97679	10.105	4.60365e-09	1.02502e-07	10.5165	8.3369	0.837484
414093	ENSMUSG00000112280	A830082N09Rik	RIKEN cDNA A830082N09 gene	2.28786	3.55807	0.00210842	0.00573262	-1.68612	2.67604	0.83746
[truncated: 11,427 more rows]
