# Supplementary material for: UPF1 plays critical roles in early B cell development
Source: Nat Commun. 2024 Jul 9;15:5765. doi: 10.1038/s41467-024-50032-6 (PMC11233602; doi:10.1038/s41467-024-50032-6)
Supplement: Supplementary file 5 — Supplementary Data 2 [file 41467_2024_50032_MOESM5_ESM.xlsx]

## Sheet: eLPre_cKO vs Ctrl
ENTREZID	SYMBOL	logFC	logCPM	PValue	adj.P.Val
73844	Ankrd45	2.30739	-1.33665	4.55301e-06	5.57318e-05
240411	Loxhd1	2.05114	1.39209	5.56685e-09	1.33695e-07
73246	Rassf6	1.59271	0.0557406	0.00075846	0.00465007
18566	Pdcd1	1.28257	1.54794	0.00143283	0.00786879
233081	Ffar1	1.16579	2.89946	0.000167921	0.00129564
780956	Ighv1-63	0.989943	1.75977	0.468424	0.648014
14525	Gcsam	0.98083	0.443827	0.180352	0.338591
320825	Samd5	0.827438	-1.53705	0.189751	0.350956
12483	Cd22	0.80941	7.66156	0.000107406	0.000883816
252838	Tox	0.67437	1.5024	0.0391039	0.110239
57276	Vsig2	0.635181	1.87866	0.0805463	0.188905
208154	Btla	0.616745	5.08806	0.00405309	0.0184137
384411	Igkv12-89	0.595892	2.20661	0.0305596	0.0916165
21949	Tnfsf8	0.575437	-1.11437	0.24037	0.413826
692154	Igkv1-88	0.565503	4.27805	0.00473118	0.0207783
79221	Hdac9	0.518814	6.24343	0.0049388	0.0215365
640524	Sptbn5	0.518513	1.18362	0.100772	0.223489
108927	Lhfpl6	0.503593	-0.542183	0.330652	0.513516
27371	Sh2d2a	0.499947	2.76805	0.0438345	0.120178
52065	Mfhas1	0.411612	3.51684	0.146295	0.291963
100503073	Gm19537	0.396846	2.73656	0.178572	0.336138
16192	Il5ra	0.3851	2.07486	0.14446	0.289345
140743	Rem2	0.384414	1.89877	0.229847	0.400777
74241	Chpf	0.362737	2.85819	0.282826	0.461621
625018	C4a	0.345465	0.143479	0.413934	0.596347
118449	Synpo2	0.28469	2.31436	0.538957	0.70517
69524	Esam	0.275492	-0.295143	0.595919	0.750944
666060	Frmpd1	0.244395	0.645696	0.661008	0.800267
19193	Pipox	0.241703	2.9284	0.325523	0.508182
213121	Ankrd35	0.180299	-1.53165	0.787795	0.889171
100503332	Gm19639	0.165378	2.97088	0.533691	0.701079
218914	Wapl	0.162531	6.31917	0.385463	0.568985
16367	Irs1	0.08168	5.8785	0.752823	0.86652
30937	Lmcd1	0.0718497	0.512112	0.83985	0.922568
64011	Nrgn	0.0618705	5.68594	0.78599	0.888209
22094	Tshb	0.0615311	-0.159932	0.887881	0.953028
214922	Slc39a2	0.0546705	0.668164	0.923667	0.971606
27428	Shroom3	0.0541891	1.34474	0.884628	0.951155
100504412	Kcnmb4os2	0.0428116	-1.31537	0.949959	0.986667
12481	Cd2	0.0087731	6.33399	0.969037	0.997961
780929	Ighv1-50	-0.0140492	4.0663	0.962878	0.994163
619916	Ighv1-72	-0.0522375	8.45476	0.741476	0.858909
100775173	Ighv1-74	-0.0579845	6.63386	0.69814	0.827858
780932	Ighv1-55	-0.0829346	3.78707	0.943742	0.982855
17756	Map2	-0.0990984	2.78225	0.712617	0.83859
243431	Igkv9-124	-0.104317	2.52765	0.680932	0.816375
110762	Igkj4	-0.116045	5.17446	0.552183	0.716799
240726	Slco5a1	-0.12104	2.81545	0.695912	0.826299
24066	Spry4	-0.142077	-2.27425	0.840599	0.922949
12288	Cacna1c	-0.14903	0.22225	0.699175	0.828396
110763	Igkj5	-0.161737	5.15238	0.412614	0.595164
665402	NA	-0.169052	-1.99495	0.795329	0.893848
22092	Rsph1	-0.196299	4.91401	0.236398	0.409156
70638	Entrep2	-0.235517	4.26815	0.21283	0.380168
77106	Tmem181a	-0.245421	3.99712	0.312709	0.495253
12517	Cd72	-0.252311	8.58481	0.147082	0.293071
100503082	2010110K18Rik	-0.265226	0.800467	0.440744	0.622501
668597	Ighv1-85	-0.278023	3.80294	0.457011	0.637489
433966	Mm2pr	-0.282429	0.43598	0.447352	0.628223
75209	Sv2c	-0.285607	-0.253459	0.577681	0.736721
225266	Klhl14	-0.298808	6.26778	0.142549	0.286523
110761	Igkj3	-0.302638	4.35249	0.201603	0.365796
442802	C330011M18Rik	-0.313139	2.52737	0.194445	0.356617
77125	Il33	-0.313346	1.73103	0.434832	0.616116
110760	Igkj2	-0.322989	5.1519	0.0893992	0.204713
75255	4930562F07Rik	-0.324234	6.23026	0.0186316	0.0620236
71602	Myo1e	-0.335086	6.4235	0.0144518	0.0509962
68836	Mrpl52	-0.337532	3.72827	0.212682	0.379985
54125	Polm	-0.33776	8.14662	0.0781632	0.184736
327766	Tmem26	-0.347844	3.74207	0.123676	0.258847
17387	Mmp14	-0.370905	4.00941	0.125349	0.261144
12143	Blk	-0.384739	7.75345	0.0101	0.0385447
70417	Megf10	-0.41364	0.418169	0.377236	0.560342
58802	Kcnmb4	-0.417626	0.380966	0.304129	0.485794
212390	Klhl32	-0.437848	1.26914	0.152319	0.300795
17896	Myl4	-0.470627	7.53535	0.0203781	0.0664403
619833	Ighv1-69	-0.473746	5.74208	0.00688472	0.0282213
665689	NA	-0.479901	2.412	0.0912651	0.207768
13849	Ephx1	-0.492295	2.22682	0.0696415	0.169857
16600	Klf4	-0.504221	3.92351	0.0600452	0.152134
635253	Usp51	-0.510526	-0.748308	0.267113	0.444394
79560	Ublcp1	-0.513328	5.42364	0.000774697	0.00472383
217149	Cisd3	-0.52093	0.951359	0.116601	0.248027
15209	Hesx1	-0.522547	-0.749113	0.327907	0.510373
108116	Slco3a1	-0.528426	-0.192988	0.249701	0.424333
22780	Ikzf3	-0.531535	9.16784	0.000617691	0.00391307
625175	1700028E10Rik	-0.556066	1.49674	0.0893239	0.204638
170772	Glcci1	-0.556508	9.29045	0.00169205	0.00907274
98752	Fcrla	-0.56322	9.09745	0.000210829	0.00157654
100043682	Gm10584	-0.60085	4.98177	0.00757911	0.0304196
12053	Bcl6	-0.685913	4.83015	0.00149069	0.00815364
110759	Igkj1	-0.686244	5.16565	0.000293987	0.00208895
20678	Sox5	-0.687302	1.13866	0.0290323	0.0881425
14738	Gpr12	-0.725192	4.54295	0.000256128	0.00186179
75668	Rasl10a	-0.731368	2.10258	0.0159921	0.0550916
218518	Marveld2	-0.73295	1.06548	0.0294473	0.0889904
18189	Nrxn1	-0.737381	4.72368	0.00025866	0.00187788
76624	1700099I09Rik	-0.740068	2.56199	0.0105835	0.039976
54156	Egfl6	-0.788921	4.36708	1.62318e-05	0.000172762
17005	Ltk	-0.81136	2.85918	0.00188509	0.00991851
623954	Gm10493	-0.813242	4.22267	8.41055e-05	0.000720555
68526	Gpr155	-0.818888	6.63321	3.08001e-06	3.94759e-05
100043172	Gm10080	-0.825692	-0.119714	0.029601	0.0893173
666794	Rbm24	-0.828258	6.28122	7.41729e-05	0.000645774
380755	Lsmem1	-0.831483	0.777516	0.0296274	0.0893669
75625	Mageh1	-0.831899	-0.961661	0.0754509	0.180203
217410	Trib2	-0.868797	6.71001	4.62633e-07	7.38377e-06
16911	Lmo4	-0.879358	7.59605	1.33574e-07	2.37376e-06
69169	Fcmr	-0.90863	5.11345	3.23768e-06	4.11688e-05
272790	Magee2	-0.926903	2.55807	0.000584952	0.00373373
12298	Cacnb4	-0.972604	1.88869	0.000433665	0.00289546
16184	Il2ra	-1.02347	8.03778	5.5955e-07	8.74915e-06
319161	H4c18	-1.02445	9.26219	3.05604e-06	3.92824e-05
100503982	Gm19998	-1.08251	0.484712	0.00204998	0.010591
211232	Cpne9	-1.11076	1.26183	0.000679451	0.00424357
16332	Inppl1	-1.11949	4.58679	9.0736e-07	1.34508e-05
67938	Myl12b	-1.12537	6.17043	8.88304e-10	2.37507e-08
109264	Me3	-1.12716	-1.31038	0.0383069	0.108559
213391	Rassf4	-1.14788	6.55037	3.31895e-12	1.29395e-10
11602	Angpt4	-1.14974	-0.568193	0.0160423	0.0552537
58187	Cldn10	-1.1522	2.26719	1.15455e-05	0.000127962
117590	Asb10	-1.15481	1.1874	0.000993955	0.00582357
72469	Plcd3	-1.17221	2.97007	9.73385e-05	0.000811919
225288	Fhod3	-1.17572	0.781564	0.000682294	0.00425382
16777	Lamb1	-1.17939	0.598602	0.00176682	0.00940531
230766	Fam167b	-1.24788	-1.75763	0.0257958	0.0801305
18476	Pafah1b3	-1.29673	7.68951	3.75037e-16	2.47693e-14
217826	Kcnk13	-1.3136	2.91062	2.8162e-06	3.65445e-05
270157	NA	-1.38537	4.63217	4.12318e-08	8.20003e-07
19419	Rasgrp1	-1.48842	7.00973	2.61123e-22	4.12667e-20
209558	Enpp3	-1.53198	-1.58358	0.0299198	0.0901259
102371	Myzap	-1.5332	5.31605	6.61304e-21	8.73513e-19
20750	Spp1	-1.53352	0.806658	0.000236339	0.00174228
380823	Ighv1-64	-1.58432	3.20897	9.96086e-11	3.12602e-09
78303	H2bc27	-1.5922	5.17445	3.18819e-16	2.12947e-14
69809	Pou2af2	-1.66462	3.10635	6.01142e-07	9.28466e-06
70574	Cpm	-1.68773	8.03386	1.25457e-21	1.8352e-19
93708	Pcdhgc5	-1.77588	4.24006	8.12678e-19	7.73355e-17
93707	Pcdhgc4	-1.8211	4.39783	5.03314e-21	6.74898e-19
14048	Eya1	-1.85977	4.64267	3.0525e-17	2.31885e-15
72316	2310008N11Rik	-1.92488	1.58179	7.67784e-09	1.7811e-07
333050	Ksr2	-1.93909	-2.95059	0.011757	0.0433628
27274	Zfp354b	-2.02488	2.7854	6.5207e-12	2.40451e-10
16627	Klra1	-2.04458	1.40402	1.02631e-07	1.88832e-06
19699	Reln	-2.1478	7.86381	1.3861e-07	2.4534e-06
76453	Prss23	-2.35887	-1.00104	2.84836e-06	3.69348e-05
16069	Jchain	-2.57646	-0.364591	0.00882802	0.034547
278795	Lrrc10b	-2.70572	2.8019	3.57235e-18	3.08442e-16
432702	Ighv1-4	-2.81561	-0.291382	3.41068e-08	6.93897e-07
777688	Ighv5-4	-2.85423	2.25055	3.05348e-15	1.77202e-13
320363	D030045P18Rik	-2.95976	0.677791	1.16697e-09	3.0646e-08
68725	1110032F04Rik	-2.97771	-2.07687	1.37889e-06	1.92631e-05
544896	Ighv5-9	-2.98332	-0.471279	2.37525e-06	3.12812e-05
780931	Ighv1-53	-3.03574	1.27894	2.14589e-16	1.4665e-14
26380	Esrrb	-3.16534	-0.446026	1.15231e-07	2.08974e-06
777780	Ighv5-6	-3.5285	1.71358	6.92258e-19	6.65922e-17
668589	Ighv1-80	-3.78398	0.446258	7.30869e-08	1.38654e-06
629860	Ighv1-12	-4.10104	-0.317923	8.49313e-15	4.71249e-13
668469	Ighv1-5	-4.11498	0.677979	1.41376e-10	4.30698e-09
780891	Ighv1-39	-4.1298	0.378996	3.06808e-13	1.40681e-11
380809	Ighv10-3	-4.31846	1.02881	1.66657e-17	1.32279e-15
435328	Ighv1-67	-4.3425	-2.506	1.04286e-05	0.000116826
780801	Ighv14-1	-4.57658	-0.403352	1.08657e-15	6.72459e-14
780864	Ighv15-2	-4.70931	-0.725622	3.05661e-12	1.19695e-10
16493	Kcna5	-4.7237	-0.513589	1.82638e-09	4.68507e-08
629826	Ighv14-4	-4.73407	1.24478	9.82003e-28	2.20018e-25
213570	Ighv1-78	-4.78156	0.93454	9.0657e-13	3.8853e-11
629871	Ighv1-18	-4.84491	1.48063	3.49338e-12	1.35598e-10
668395	Ighv5-12	-4.9123	1.18571	1.12796e-17	9.11642e-16
780960	Ighv8-12	-5.26153	0.842717	5.36108e-27	1.0907e-24
780831	Ighv3-8	-5.45291	0.271547	2.3456e-20	2.88314e-18
19713	Ret	-5.60784	3.29996	1.38179e-36	5.43505e-34
100775175	Ighv1-82	-5.62781	1.85246	1.37202e-37	6.22688e-35
780938	Ighv8-8	-5.65767	1.8819	1.23103e-34	4.27241e-32
214791	Sertad4	-5.77844	4.19585	3.56385e-56	3.71059e-53
435321	Ighv12-3	-5.89897	-1.07707	1.74097e-13	8.20435e-12
380824	Ighv1-66	-5.95101	0.60318	5.7029e-37	2.29412e-34
780803	Ighv3-1	-6.12208	-0.557794	9.67304e-16	6.02862e-14
641178	Ighv5-9-1	-6.24759	0.479062	4.6866e-28	1.07731e-25
13390	Dlx1	-6.57881	0.170824	3.16087e-28	7.45966e-26
622728	Ighv1-75	-6.63611	1.0981	5.17827e-35	1.83311e-32
780825	Ighv9-3	-6.72947	2.44692	4.12416e-60	5.21412e-57
668478	Ighv1-9	-7.03048	1.62575	2.91109e-41	1.6102e-38
211331	Ighv1-54	-7.1596	0.158413	1.14178e-25	2.17307e-23
629915	Ighv1-47	-7.24175	-0.146985	8.38519e-18	6.87352e-16
780794	Ighv5-17	-7.29102	1.28712	2.27995e-37	9.60836e-35
629842	Ighv13-2	-7.60838	0.0213797	2.59497e-24	4.83483e-22
100775174	Ighv1-76	-7.76642	1.02517	3.24038e-09	8.04413e-08
629884	Ighv1-26	-7.98305	2.66158	4.06601e-76	7.19684e-73
195180	Ighv9-1	-8.29511	0.491369	2.70886e-28	6.4793e-26
668591	Ighv1-81	-8.473	1.35663	3.58854e-47	2.88714e-44
780802	Ighv4-1	-8.65226	1.05843	7.69004e-36	2.89604e-33
780829	Ighv3-6	-8.67378	1.75601	7.57574e-52	6.70453e-49
780792	Ighv5-15	-9.50078	-0.20394	5.88478e-17	4.3765e-15
629906	Ighv1-42	-9.78579	-0.46758	9.59987e-23	1.58802e-20
791089	Ighv2-9-1	-9.9226	-0.0353104	9.87244e-22	1.45854e-19
629865	Ighv1-15	-10.205	0.0950383	9.67325e-28	2.19508e-25
633568	Ighv5-16	-10.2883	0.147973	8.45452e-29	2.16877e-26
780883	Ighv1-22	-10.6076	0.778525	1.28239e-32	4.05327e-30
238418	Ighv14-3	-11.2305	0.942612	1.68996e-41	9.64912e-39
382692	Ighv1-19	-11.3199	1.47234	9.04914e-48	7.62713e-45
17231	Mcpt8	6.92594	-2.43242	0.0114705	0.0425864
328780	Prss34	6.60284	-0.773469	0.00478089	0.0209719
68949	Zfas1	4.8793	7.93505	7.85369e-138	6.95052e-134
100039864	Snhg12	4.85458	7.04197	3.3659e-174	5.95764e-170
27053	Asns	4.52564	3.90226	1.55916e-75	2.29976e-72
14664	Slc6a9	4.31528	1.23659	1.40785e-27	3.03889e-25
69065	Chac1	4.29057	1.29306	4.72131e-27	9.83144e-25
100041286	Snhg15	4.14809	5.13321	1.95433e-81	3.84353e-78
69221	2410006H16Rik	4.14624	8.15231	4.74027e-120	2.79676e-116
69312	Ppp1r42	4.13725	1.01838	3.95128e-15	2.27536e-13
628951	Gm6936	4.01142	0.36967	4.53408e-13	2.03173e-11
68763	1110038B12Rik	3.99235	6.80001	1.59048e-96	5.63029e-93
11989	Slc7a3	3.94224	-0.231111	7.14124e-18	5.96226e-16
66293	Snhg16	3.88867	5.74593	5.4408e-101	2.40756e-97
15395	Hoxa10	3.81767	-1.27095	3.25655e-10	9.38777e-09
55963	Slc1a4	3.74728	3.50373	1.96502e-37	8.48312e-35
22359	Vldlr	3.74061	-0.732964	9.41277e-08	1.74534e-06
83673	Snhg1	3.72888	7.39389	1.69909e-94	5.01232e-91
223920	Soat2	3.63047	-0.0930168	6.24307e-15	3.54174e-13
360213	Trim46	3.60096	1.5395	3.58132e-14	1.89222e-12
21687	Tek	3.3991	1.84453	7.16412e-16	4.54498e-14
625286	Tmem236	3.39712	-1.07883	8.30345e-10	2.24041e-08
69749	Epb41l4aos	3.38219	4.14827	2.13739e-56	2.36448e-53
240057	Syngap1	3.30505	2.29001	8.61709e-16	5.4086e-14
100862306	NA	3.29422	-3.59931	0.019452	0.0640561
16016	Ighg2b	3.28111	5.62555	7.93235e-21	1.03237e-18
72655	Snhg5	3.25317	6.80732	9.44841e-85	2.09046e-81
72599	Pdia5	3.07183	-2.12174	5.1523e-07	8.12795e-06
11472	Actn2	3.04552	-1.49028	1.27748e-05	0.00013949
12406	Serpinh1	2.98147	-0.148737	0.001029	0.00598729
23920	Insrr	2.94741	-1.44803	1.50638e-08	3.29986e-07
26382	Fgd2	2.9366	5.00038	1.7601e-10	5.27136e-09
17858	Mx2	2.9134	3.52613	9.69448e-07	1.42637e-05
107766	Haao	2.88611	4.99131	2.47121e-23	4.24665e-21
19296	Pvt1	2.85851	2.99464	9.83284e-14	4.94435e-12
71296	Crnde	2.82139	0.519462	3.02352e-11	1.0213e-09
17857	Mx1	2.82105	2.46208	0.000224822	0.00166849
14455	Gas5	2.76014	8.26007	1.86523e-60	2.53958e-57
331524	Xkrx	2.69754	1.6214	4.54265e-16	2.93449e-14
73824	Snhg6	2.67159	4.8316	4.75422e-46	3.50623e-43
233878	Sez6l2	2.66543	3.16225	2.31362e-18	2.07873e-16
12552	Cdh11	2.64587	1.35649	2.53675e-15	1.49171e-13
384185	Arl9	2.61928	1.18428	1.52741e-11	5.33237e-10
56464	Ctsf	2.58185	-0.903098	5.40214e-06	6.49578e-05
382686	3110053B16Rik	2.56424	0.544147	4.68432e-11	1.52975e-09
224224	Impg2	2.54661	2.32131	6.63718e-15	3.74134e-13
268445	Ankrd13b	2.541	3.51717	1.58372e-22	2.57173e-20
100041797	NA	2.51389	3.91009	1.6668e-32	5.17585e-30
17957	Napb	2.46637	2.03367	8.38803e-18	6.87352e-16
380924	Olfm4	2.4648	-3.06923	0.0839366	0.195176
170743	Tlr7	2.45237	1.53105	4.6732e-11	1.52894e-09
64008	Aqp9	2.45063	-3.56858	0.081952	0.191517
271305	Phf21b	2.44587	1.23119	6.03723e-14	3.12453e-12
212541	Rho	2.43994	0.257376	3.99765e-06	4.97433e-05
13198	Ddit3	2.43106	5.21821	5.64939e-42	3.57122e-39
110557	H2-Q6	2.38909	8.91706	7.99297e-30	2.17655e-27
630499	H2-K2	2.34248	5.87062	1.03983e-53	1.0225e-50
207607	Ccdc40	2.34029	1.40567	2.56381e-10	7.56325e-09
12780	Abcc2	2.33384	0.0865191	0.000188423	0.00143014
15000	H2-DMb2	2.31935	4.75632	3.14783e-16	2.11048e-14
64384	Sirt3	2.31073	4.90402	1.0553e-41	6.44094e-39
207839	Galnt6	2.3099	1.30967	1.16074e-06	1.6542e-05
20907	Stx1a	2.30679	2.99	6.56955e-19	6.36704e-17
208171	Tmprss7	2.29736	-0.356383	6.19487e-06	7.34422e-05
75870	Tcam1	2.28533	1.6837	1.32812e-09	3.46721e-08
68395	Gm53175	2.28526	8.21784	5.7987e-33	1.90068e-30
244962	Snx14	2.28083	5.10989	4.79926e-35	1.73361e-32
81703	Jdp2	2.27473	0.991767	5.03761e-11	1.63607e-09
14231	Fkbp7	2.24372	2.96576	3.41313e-16	2.27114e-14
78558	Htra3	2.23758	1.37935	0.000111151	0.000910403
54672	Adgrg3	2.23531	5.0103	1.46925e-41	8.66856e-39
100503823	Gm16973	2.21603	5.87302	2.43294e-37	1.00146e-34
50723	Icosl	2.21589	2.02422	1.02456e-09	2.71478e-08
108682	Gpt2	2.20778	3.83979	4.52586e-14	2.37708e-12
73293	Ccdc103	2.19654	-1.73715	5.72235e-05	0.000517027
330627	Trim66	2.134	-0.427932	9.44075e-06	0.000106979
56289	Rassf1	2.11178	5.65457	3.21366e-44	2.10673e-41
70807	Arrdc2	2.10159	4.32235	1.01233e-28	2.55975e-26
16174	Il18rap	2.09611	-0.425767	8.01808e-06	9.25766e-05
15024	H2-T10	2.09355	6.30664	4.55886e-46	3.50623e-43
23961	Oas1b	2.09241	4.63647	1.68168e-17	1.32883e-15
547150	6820431F20Rik	2.08961	8.70761	1.2958e-27	2.83156e-25
105278	Cdk20	2.08515	1.899	9.21209e-13	3.92901e-11
74396	4933407K13Rik	2.0719	5.47544	1.06034e-38	5.36231e-36
15405	Hoxa9	2.0537	2.01812	9.71454e-11	3.05413e-09
381598	2610005L07Rik	2.04078	8.00373	3.42079e-26	6.72755e-24
14866	Gstm5	2.03069	-0.403132	0.000268211	0.00193769
16880	Lifr	2.01083	2.8576	2.73954e-12	1.07995e-10
100504361	Gm14230	1.98323	-0.33911	0.000113038	0.000922404
74443	P4htm	1.98253	0.722407	3.2351e-06	4.11655e-05
67753	Eqtn	1.97778	1.72812	2.15249e-06	2.8689e-05
433938	Mn1	1.96493	-2.57312	0.00434403	0.0194067
30924	Angptl3	1.94115	-0.982125	1.54258e-05	0.000165276
16161	Il12rb1	1.93668	1.46794	1.00581e-08	2.2795e-07
12862	Cox6a2	1.90915	3.81054	2.21321e-14	1.19433e-12
83965	Enpp5	1.8792	-0.552538	1.577e-05	0.000168556
207521	Dtx4	1.86015	3.23978	4.59065e-15	2.62111e-13
100502618	Gm19288	1.8568	1.03685	1.83187e-08	3.94454e-07
238328	Vash1	1.85242	-0.223208	6.53696e-05	0.000578232
246728	Oas2	1.84898	3.21987	0.00194998	0.0101964
218877	Sema3g	1.83074	2.80314	2.13e-12	8.47213e-11
170770	Bbc3	1.79895	3.56234	1.44044e-13	6.89075e-12
23959	Nt5e	1.79173	1.04757	1.38228e-06	1.92902e-05
217082	Hlf	1.77487	-1.89225	0.00252009	0.0124981
66966	Trit1	1.75527	5.58884	1.2391e-30	3.59542e-28
16199	Il9r	1.7532	3.89837	0.000110203	0.000903055
628705	Phf11c	1.75009	3.30923	1.94836e-12	7.85556e-11
83771	Tas1r3	1.74916	4.37346	5.04439e-17	3.76733e-15
110084	Dnah1	1.74612	4.70254	1.0515e-18	9.84734e-17
100861653	NA	1.74198	7.89064	5.67101e-20	6.43441e-18
16578	Kif9	1.73948	3.91677	7.10589e-14	3.62462e-12
100705	Acacb	1.73209	1.10284	6.37259e-08	1.2287e-06
67375	Qprt	1.73164	1.57328	5.46288e-09	1.31555e-07
319358	C530047H08Rik	1.72255	1.98465	1.16619e-08	2.5997e-07
330070	Gm5107	1.72212	2.92908	6.48199e-08	1.24708e-06
56195	Ptbp2	1.72057	6.95207	4.53895e-18	3.88113e-16
75659	Wdr54	1.7025	-1.27974	0.00136111	0.0075546
14605	Tsc22d3	1.70216	7.25553	9.15766e-13	3.91523e-11
434147	D930028M14Rik	1.70044	0.830782	1.77705e-06	2.41952e-05
18793	Plaur	1.6782	-1.15525	0.00977603	0.0375838
52377	Rcn3	1.65003	1.17017	0.00134123	0.00745596
100861634	Gm21092	1.64692	7.1397	1.31127e-17	1.05497e-15
224833	AI661453	1.64265	2.69923	7.61073e-10	2.06928e-08
50770	Atp11a	1.62601	1.7439	2.32935e-06	3.07912e-05
242377	Pm20d2	1.62153	-1.76092	0.0030755	0.0146856
207592	Tbc1d16	1.61452	2.58427	7.47188e-08	1.41446e-06
27280	Phlda3	1.60166	1.88376	5.27646e-07	8.29425e-06
76380	Cep112	1.5998	1.59638	1.8725e-06	2.53195e-05
320360	Ric3	1.58528	0.00979722	2.88482e-05	0.000285418
13385	Dlg4	1.58402	2.23441	5.75991e-07	8.96661e-06
17873	Gadd45b	1.57705	4.86575	3.05078e-20	3.64857e-18
14999	H2-DMb1	1.57384	4.72336	3.65126e-10	1.04575e-08
212670	Catsper2	1.56848	2.10093	1.8413e-08	3.96003e-07
11689	Alox5	1.55388	-1.16288	0.00850003	0.033426
232413	Clec12a	1.55157	1.20657	5.46443e-05	0.000496766
22354	Vipr1	1.55005	-1.38196	0.0170695	0.05776
74637	Shpk	1.54833	1.77304	5.95721e-07	9.2108e-06
59289	Ackr2	1.53956	-2.9992	0.0937851	0.211856
74091	Npl	1.52898	0.439382	0.000397617	0.00270269
320696	Ccdc158	1.51295	0.306096	7.07067e-05	0.000619866
228775	Trib3	1.51016	1.99666	7.1633e-06	8.369e-05
11944	Atp4a	1.50951	1.61606	2.82627e-05	0.000280409
54393	Gabbr1	1.49698	4.33632	6.26019e-08	1.21099e-06
18509	Pax7	1.49215	-0.443578	0.00108412	0.00623613
22410	Wnt10b	1.4769	2.13158	0.000536401	0.00347649
100163	Pafah2	1.47027	2.12372	7.33851e-07	1.11113e-05
70779	Prdm5	1.46709	1.07848	1.10393e-05	0.000122813
50909	C1ra	1.46523	-0.0671665	0.0009307	0.00552057
240328	F830016B08Rik	1.46298	-1.49602	0.215656	0.383283
14299	Ncs1	1.4522	2.08582	0.000241	0.0017678
14182	Fgfr1	1.43562	-2.17331	0.0226813	0.0723872
378431	Txlnb	1.43552	-0.999483	0.0197538	0.0648568
228765	Sdcbp2	1.43492	-0.695798	0.00112461	0.00642532
50931	Il27ra	1.42579	4.09012	8.12436e-12	2.95887e-10
242669	Azin2	1.40888	-0.544452	0.00663819	0.027382
257630	Il17f	1.40518	-1.30527	0.00528944	0.0228127
74596	Cds1	1.40375	1.44735	3.64868e-05	0.00035156
75462	Cimip3	1.40268	-1.27937	0.00607003	0.0254898
217830	Dglucy	1.40234	3.34445	1.3841e-06	1.92902e-05
14083	Ptk2	1.39887	2.5308	6.15222e-08	1.19271e-06
100503000	Zfp993	1.39489	5.73911	4.35396e-22	6.81991e-20
71133	4933422A05Rik	1.38879	-0.266701	0.00287685	0.0138937
329679	Fnip2	1.3871	-0.482094	0.00299715	0.0143727
68667	Trpm4	1.37216	2.64918	5.06735e-08	9.99913e-07
238377	Gpr68	1.36393	0.936292	0.00206101	0.0106368
330830	Drc7	1.36042	5.52952	3.54162e-18	3.07287e-16
69368	Wdfy1	1.34418	5.07467	5.11655e-10	1.42619e-08
16878	Lif	1.33807	-2.78124	0.0488751	0.130324
74025	Nphp3	1.33157	3.5088	6.98346e-09	1.63935e-07
228608	Smox	1.33091	0.987825	0.000204937	0.00153572
12524	Cd86	1.32629	1.08009	0.00126789	0.00711756
14620	Gjb3	1.32414	-2.2871	0.114526	0.244752
241633	Atp8b4	1.31361	1.618	3.6794e-05	0.000353366
380654	Cfap54	1.30919	-1.11309	0.00522596	0.0225994
212898	Dse	1.30471	0.328293	0.0110196	0.0412623
67092	Gatm	1.3019	0.186738	0.00302307	0.0144774
15403	Hoxa6	1.29966	2.2277	1.0874e-05	0.000121432
230775	Adgrb2	1.29353	-2.54112	0.0511137	0.135153
12051	Bcl3	1.29168	4.74504	3.69224e-06	4.62838e-05
319757	Smo	1.29131	1.90785	0.00229173	0.0115863
231655	Oasl1	1.28972	3.12774	0.00676732	0.0278497
15402	Hoxa5	1.28369	3.58122	1.18998e-06	1.68813e-05
214763	Cgas	1.28011	1.24819	0.00049865	0.00326651
54153	Rasa4	1.27516	5.4715	4.11508e-13	1.86761e-11
20410	Sorbs3	1.2736	1.45283	0.00084833	0.00510729
330323	Mindy4	1.26752	0.772874	0.000644685	0.00405794
19153	Prx	1.26623	2.39448	2.02886e-06	2.72051e-05
434325	Tmem221	1.26238	0.752672	0.0114148	0.0424275
76574	Mfsd2a	1.26005	-1.23098	0.019895	0.0652095
11603	Agrn	1.25762	2.48273	3.36312e-06	4.26108e-05
16855	Lgals4	1.256	3.2211	1.41977e-06	1.97097e-05
194309	Vps37d	1.24953	-1.30637	0.0552829	0.14314
384009	Glipr2	1.24754	4.02964	2.01283e-09	5.1262e-08
60527	Fads3	1.23393	2.13666	4.37378e-05	0.000410695
218121	Mboat1	1.22545	-1.45956	0.0126684	0.0459583
232408	Klrb1f	1.22267	0.129434	0.0144635	0.0510069
74684	Dnaaf8	1.21413	2.8733	1.24453e-06	1.75803e-05
18426	Ovol1	1.21271	1.64201	8.45414e-05	0.000722542
14159	Fes	1.20165	4.60174	3.95417e-08	7.87275e-07
11639	Ak4	1.19789	-1.87912	0.0350588	0.101363
100042648	Gm3948	1.19245	-1.54505	0.0435075	0.119522
15007	H2-Q10	1.18783	5.25124	2.51112e-05	0.00025168
269633	Wdr86	1.1749	0.556075	0.0247662	0.0776961
70839	P2ry12	1.1631	-0.569858	0.0592635	0.150756
215114	Hip1	1.15731	3.74198	9.08053e-05	0.000767552
11512	Adcy6	1.15534	3.15311	0.000107696	0.000885378
73174	Tbkbp1	1.14745	0.52164	0.00257889	0.0127293
100038374	Gm10714	1.14666	-2.53587	0.12027	0.253788
52024	Ankrd22	1.14042	-1.784	0.0291561	0.0884124
268451	Rab11fip4	1.13829	-1.80638	0.0255944	0.079645
56517	Slc22a21	1.13821	1.23885	0.000383777	0.00262855
20351	Sema4a	1.13185	1.51302	0.00148591	0.00813252
630146	Cd101	1.1193	-1.38339	0.0781374	0.1847
30054	Rnf17	1.11051	0.585693	0.00145713	0.00798986
100047133	Gm16894	1.10117	-1.76127	0.0537308	0.14025
112418	1700102P08Rik	1.09269	1.90306	0.000264948	0.00191881
240753	Plekha6	1.08126	2.71085	0.000567913	0.00364073
383563	Gpr25	1.06989	2.62603	0.000427086	0.00286342
67978	Tctn2	1.06493	1.20918	0.000921129	0.00548217
320554	Tcp11l1	1.05846	-1.00292	0.0357598	0.103045
71776	Tha1	1.05143	0.543012	0.0157854	0.0545814
20649	Sntb1	1.0446	-0.756122	0.0286278	0.0872439
107573	Trgc1	1.0153	-0.725846	0.0217528	0.0699918
14255	Flt3	1.00959	1.03315	0.00595998	0.0251329
67790	Rab39b	0.982768	0.238818	0.0144155	0.0508783
78309	Cul9	0.979463	4.78247	2.39493e-06	3.14935e-05
319625	Galm	0.977573	-0.408806	0.0192069	0.0634138
71962	Castor1	0.970659	-0.916335	0.0338855	0.0990216
108017	Fxyd4	0.961162	2.45548	0.000506572	0.00330861
12557	Cdh17	0.958029	-1.80535	0.0653524	0.161849
213980	Fbxw10	0.950576	0.660317	0.012631	0.0458884
232875	Zscan18	0.94847	1.53007	0.00993766	0.0380646
69202	Ptms	0.945013	2.14031	0.0037839	0.0173768
70918	Nsun7	0.942172	-2.34501	0.105737	0.231284
672511	Rnf213	0.937079	8.51461	2.55157e-06	3.33305e-05
12515	Cd69	0.91298	4.86917	8.9491e-05	0.00075898
60440	Iigp1	0.909729	1.38602	0.382498	0.566048
22612	Yes1	0.905023	-0.0511188	0.0789819	0.186075
433638	I830077J02Rik	0.883482	-0.311935	0.0760773	0.181234
116904	Alpk3	0.881484	-0.451748	0.174074	0.330555
231633	Tmem119	0.875835	1.84425	0.0162883	0.0557971
18736	Pou1f1	0.874754	-2.06213	0.223989	0.394206
18131	Notch3	0.871857	-0.699629	0.0791198	0.186375
20715	Serpina3g	0.867235	3.66966	0.0508561	0.134612
100702	Gbp6	0.858716	3.02525	0.231633	0.403218
380701	Slc47a2	0.82522	-2.54139	0.195941	0.358837
80861	Dhx58	0.821843	3.98069	0.00108742	0.00624709
73845	Ankrd42	0.808889	-1.2213	0.0919491	0.208895
237868	Sarm1	0.807517	-0.809745	0.0783512	0.185008
621875	A530040E14Rik	0.799249	5.08508	0.000968989	0.00570942
99326	Garnl3	0.793298	-0.465523	0.0577074	0.147839
330483	Ceacam16	0.793036	0.894929	0.0638807	0.159221
16449	Jag1	0.791878	-1.05881	0.0692361	0.169008
791309	Gm9919	0.770662	0.711286	0.0707897	0.171941
16017	Ighg1	0.766532	0.499732	0.156318	0.306235
19268	Ptprf	0.765282	-0.976359	0.115039	0.245472
70435	Inf2	0.764436	5.44465	2.09264e-06	2.79546e-05
100504267	Trp53cor1	0.763285	2.42988	0.0184738	0.0616026
229898	Gbp5	0.76192	4.15294	6.29236e-05	0.000560517
66573	Dzip1	0.754984	2.33998	0.00354751	0.0164848
433470	AA467197	0.754472	-0.456322	0.131109	0.26937
54678	Zfp108	0.746584	-0.77824	0.164962	0.318688
12480	Cd1d2	0.742559	3.44256	0.00271979	0.0132911
214968	Sema6d	0.737022	0.114602	0.128367	0.265617
23962	Oasl2	0.735571	1.82136	0.0946694	0.21354
338369	Tmem220	0.729762	-0.784231	0.0949131	0.214035
55932	Gbp3	0.72324	4.09985	0.000232838	0.00172005
58206	Zbtb32	0.718331	1.16199	0.0541723	0.141028
381634	Gm1043	0.714438	2.33641	0.0797925	0.187535
332579	Card9	0.701371	1.38671	0.0402675	0.112917
629303	Heatr9	0.683471	1.6098	0.0608874	0.153622
777648	Ighj1	0.6833	6.20692	1.53722e-06	2.12071e-05
237038	Nox1	0.679821	-0.603351	0.147765	0.294067
112419	Ifit1bl2	0.677232	-2.77754	0.330651	0.513516
50701	Elane	0.671034	-1.10694	0.54809	0.713323
239027	Arhgap22	0.656005	0.725865	0.0884214	0.20302
12287	Cacna1b	0.648507	3.69043	0.00930084	0.0361336
18830	Pltp	0.63826	3.75824	0.00309893	0.0147727
117160	Ttyh2	0.636449	1.82664	0.03177	0.094398
625342	Gm13315	0.630475	-0.276538	0.152926	0.30166
16998	Ltbp3	0.626674	2.57612	0.0203873	0.0664421
329659	E130311K13Rik	0.623884	-1.30121	0.257252	0.433034
12393	Runx2	0.61326	1.00218	0.125833	0.261844
276950	Slfn8	0.588106	5.65771	0.0674604	0.165519
29813	Zfp385a	0.584296	2.75702	0.0930262	0.210477
240327	Iigp1c	0.583605	-2.61812	0.663056	0.801826
14676	Gna15	0.581318	3.81761	0.00497374	0.0216622
73988	4930438A08Rik	0.575793	-3.06201	0.724625	0.847095
268515	Bahcc1	0.573714	5.27318	0.000563023	0.00361593
58185	Rsad2	0.558439	-0.557707	0.406341	0.589106
100042856	Gvin2	0.544728	8.82376	0.114477	0.244714
217265	Abca5	0.542408	2.15896	0.0731994	0.176276
667148	NA	0.532454	-1.31394	0.268003	0.445539
74076	4933406C10Rik	0.531537	-0.97267	0.250266	0.424957
59310	Myl10	0.526196	2.47612	0.204336	0.368961
242702	Myom3	0.515304	1.49943	0.116148	0.247197
12295	Cacnb1	0.514605	5.50756	0.00578116	0.02458
338372	Map3k9	0.514207	2.86685	0.149355	0.2963
18806	Pld2	0.498903	0.754139	0.170042	0.325237
269437	Plch1	0.498378	-1.06236	0.255529	0.431448
791396	Gm16485	0.495089	-2.46524	0.485504	0.661898
100736249	Mira	0.494971	2.28904	0.0685228	0.16766
109711	Actn1	0.477689	1.76981	0.226929	0.397492
545812	Pilrb2	0.476898	-2.41705	0.661012	0.800267
328829	9830107B12Rik	0.472633	-3.28966	0.873132	0.944428
20893	Bhlhe40	0.465067	-0.572834	0.337896	0.521098
246727	Oas3	0.462977	1.30853	0.465319	0.644793
214579	Aldh5a1	0.445869	-1.04206	0.334293	0.517545
75853	4930592I03Rik	0.442317	1.57192	0.300453	0.481399
16400	Itga3	0.433417	1.57565	0.26532	0.442436
214523	Tmprss4	0.428061	-2.04747	0.478796	0.656778
211896	Depdc7	0.42443	-2.09391	0.49387	0.66897
215494	Pomgnt2	0.424258	-0.420351	0.363447	0.546932
21936	Tnfrsf18	0.423662	0.971129	0.318927	0.501244
238393	Serpina3f	0.407729	4.13566	0.412079	0.594683
327959	Xaf1	0.397984	3.60882	0.294464	0.474986
22601	Yap1	0.396441	-1.57472	0.522974	0.692603
16918	Mycl	0.395829	0.871653	0.366137	0.549595
74559	Elovl7	0.391142	0.166694	0.754307	0.86747
26458	Slc27a2	0.38441	-2.21687	0.550488	0.715234
50765	Tfr2	0.379241	-0.048626	0.498553	0.672488
22164	Tnfsf4	0.368092	-2.87787	0.618432	0.768913
12842	Col1a1	0.365249	-1.55711	0.566689	0.72853
21926	Tnf	0.352806	-0.868761	0.442704	0.624024
12765	Cxcr2	0.349423	-0.854574	0.561415	0.7238
791075	Mir761	0.336897	1.1231	0.323808	0.506343
100038882	Isg15	0.329163	0.761602	0.571339	0.732155
192136	Sugct	0.319584	-1.14027	0.554804	0.718469
235380	Dmxl2	0.314306	-0.365139	0.431519	0.612894
17240	Mdfi	0.313889	-1.86017	0.581884	0.740272
212032	Hk3	0.308866	0.593604	0.418059	0.600865
237716	Gpr75	0.302885	0.604955	0.538477	0.704883
59010	Sqor	0.300543	-2.02425	0.661705	0.800714
547109	Trim43a	0.298804	-0.131084	0.497085	0.671685
12654	Chi3l1	0.274792	-0.791727	0.602078	0.75552
229900	Gbp7	0.269506	4.28526	0.199264	0.362786
66141	Ifitm3	0.261939	1.22669	0.599445	0.75388
85308	Emc9	0.260592	3.82957	0.218714	0.387649
93675	Clec2i	0.256597	3.40916	0.293215	0.47351
69707	Iqcg	0.240193	4.31645	0.190407	0.351796
11690	Alox5ap	0.239297	1.92615	0.448826	0.629623
99899	Ifi44	0.229303	1.02853	0.794657	0.893497
18356	Or2v1	0.228261	2.92432	0.482561	0.659511
100040929	Gm10362	0.226693	2.51932	0.434429	0.615869
21943	Tnfsf11	0.223104	-1.28697	0.645168	0.788657
14425	Galnt3	0.219749	-1.22788	0.726101	0.848108
234311	Ddx60	0.215307	2.85933	0.594085	0.749987
110083	Dnah12	0.213931	-1.7851	0.701266	0.830039
100503484	Gm19719	0.209074	1.50978	0.515832	0.687155
241452	Dhrs9	0.205978	-2.99802	0.909253	0.964057
19217	Ptger2	0.196775	-1.71843	0.724014	0.846485
66107	Wfdc21	0.193735	0.411257	0.752927	0.86652
236690	Nyx	0.190002	0.77343	0.771746	0.879108
74011	Slc25a27	0.188335	2.7679	0.559648	0.722513
70445	Cd248	0.187606	-0.985193	0.685696	0.819557
14134	Fcnb	0.186421	-1.40271	0.799426	0.896581
26889	Cln8	0.182219	-0.105836	0.630095	0.778004
108013	Celf4	0.167873	0.0144405	0.693543	0.824925
73660	Cabp4	0.145412	2.51169	0.608059	0.760289
12363	Casp4	0.142372	3.49284	0.594301	0.75013
240888	Gpr161	0.141867	-0.200441	0.776895	0.882841
14118	Fbn1	0.138914	1.08275	0.695417	0.825767
620913	Gm12185	0.130136	2.80021	0.736386	0.855243
74410	Ttll11	0.129672	2.6447	0.682779	0.817431
72518	2610307P16Rik	0.126909	6.11394	0.568076	0.72936
77866	E130102H24Rik	0.122632	-0.1484	0.770347	0.878552
19122	Prnp	0.110748	1.18328	0.728795	0.84979
13844	Ephb2	0.105689	1.85909	0.706415	0.833904
12702	Socs3	0.105496	1.33242	0.757534	0.869431
21939	Cd40	0.103047	4.98287	0.707985	0.834866
20606	Sstr2	0.0949804	-2.46286	0.905575	0.962482
18599	Padi1	0.0925528	0.0496676	0.827705	0.915305
110454	Ly6a	0.0916311	0.714102	0.81926	0.910347
11746	Anxa4	0.062561	2.10526	0.83531	0.919748
14659	Glrp1	0.0565038	-1.90578	0.975211	1
234094	Arhgef10	0.0563844	-0.181338	0.907884	0.963344
23960	Oas1g	0.0530541	1.43859	0.938748	0.980459
215257	Il36g	0.0478705	-2.43319	1	1
270152	Jaml	0.0462259	0.81728	0.939025	0.980632
328516	Gm20555	0.0445752	1.37456	0.909614	0.964206
243374	Gimap8	0.0426556	3.80799	0.889796	0.954046
18951	Septin5	0.0375115	-0.705189	0.940168	0.981652
235599	6430571L13Rik	0.0312785	-0.202456	0.965736	0.995662
27218	Slamf1	0.0296725	-0.675431	0.976379	1
17388	Mmp15	0.0284682	-0.750343	0.958375	0.991712
109272	Mybpc1	0.027615	-0.675679	0.971898	0.999653
17395	Mmp9	0.021259	2.06524	0.988084	1
71816	Rnf180	0.0188805	-1.72832	1	1
16992	Lta	0.0152688	-2.96636	1	1
241794	Kcng1	5.71759e-06	0.952252	1	1
408059	Smim35	-0.00491163	-0.30825	1	1
57740	Stk32c	-0.00771422	-0.845448	1	1
320148	B430306N03Rik	-0.00969099	1.90563	0.988401	1
226999	Slc9a2	-0.0138904	-1.86036	1	1
13110	Cyp2j6	-0.0176684	-0.445083	0.96897	0.997961
12796	Camp	-0.0351945	1.99664	0.922477	0.970838
432555	Gm5431	-0.0464353	3.52173	0.868158	0.941222
68713	Ifitm1	-0.0529994	0.221668	0.955639	0.990104
319555	Nwd1	-0.0549221	-2.47398	1	1
103967	Dnm3	-0.05516	-0.480817	1	1
381310	Stum	-0.0849627	1.53111	0.828742	0.915669
22401	Zmat3	-0.0894306	3.55428	0.752349	0.866282
104110	Adcy4	-0.0903881	-1.49716	0.864481	0.939201
320237	Smim10l2a	-0.0920766	-2.17551	0.927127	0.97378
777657	Ighd1-1	-0.0972396	5.34368	0.890719	0.954651
17910	Myo15a	-0.102904	0.762745	0.782284	0.886228
100045792	Ect2l	-0.131761	-0.437196	0.78434	0.88726
108078	Olr1	-0.139375	-3.21426	1	1
28240	Trpm2	-0.140148	-1.25631	0.889287	0.953674
214239	Ccdc9b	-0.146029	3.58041	0.590223	0.746814
69004	6330418K02Rik	-0.150481	1.7133	0.638141	0.784501
83557	Lin28a	-0.152964	-2.8435	1	1
26410	Map3k8	-0.157876	3.28338	0.510201	0.682738
105844	Card10	-0.168769	-1.66138	0.815851	0.90829
20200	S100a6	-0.183822	-0.789107	0.720926	0.844556
75259	4930556M19Rik	-0.186688	-3.58162	0.920101	0.9699
14727	Lilrb4b	-0.187795	-1.12453	0.722949	0.846115
12983	Csf2rb	-0.195534	4.65073	0.577928	0.73693
14469	Gbp2	-0.215594	3.39963	0.511538	0.683906
107607	Nod1	-0.220784	1.4084	0.462745	0.642702
23887	Ggt5	-0.222827	-0.218972	0.656911	0.797372
20558	Slfn4	-0.226482	-0.181261	0.708858	0.835728
320700	A930033H14Rik	-0.230937	-1.82973	0.659654	0.799443
71532	Fam217b	-0.232727	-2.51162	0.733502	0.85291
270084	Lpcat2	-0.237708	2.59169	0.491555	0.66686
269053	Gpr152	-0.24599	2.57675	0.368085	0.551477
50930	Tnfsf14	-0.253537	-2.50294	0.891517	0.955023
232714	Mgam	-0.254551	-2.77321	0.828732	0.915669
12169	Bmx	-0.270815	-2.98708	0.787315	0.888799
69430	1700048O20Rik	-0.27262	3.03844	0.317047	0.499264
245195	Retnlg	-0.27357	0.793563	0.625288	0.774446
246746	Cd300lf	-0.277303	-2.15291	0.686033	0.819667
106952	Arap3	-0.282104	0.426687	0.516794	0.687608
106059	A430088P11Rik	-0.289042	1.12998	0.655481	0.796463
14365	Fzd3	-0.317532	-1.27062	0.523659	0.693148
76905	Lrg1	-0.318087	-1.08433	0.632636	0.780273
18407	Orm3	-0.325556	2.76633	0.355313	0.539092
74442	Sgms2	-0.361489	-1.89808	0.567747	0.729149
100504177	F730016J06Rik	-0.370792	-1.98724	0.827522	0.91516
12489	Cd33	-0.383745	-0.935154	0.578576	0.737512
14027	Evpl	-0.385213	0.882901	0.252328	0.427511
209047	Gipc3	-0.407929	0.534803	0.344411	0.527754
18054	Ngp	-0.416651	4.0347	0.313191	0.495839
790909	Gm11186	-0.419033	-2.82968	0.572703	0.732962
434232	Iqck	-0.426012	2.22414	0.151286	0.299292
545384	Ifi214	-0.43158	5.54278	0.0717948	0.173864
16819	Lcn2	-0.442356	2.21086	0.339643	0.522983
244183	Trim30b	-0.446024	1.5137	0.284872	0.463824
68591	Mocos	-0.455991	-2.56714	0.629419	0.777712
240047	Mmp25	-0.477721	-1.49999	0.383385	0.566816
100503884	Ccdc149	-0.484808	-0.479096	0.238041	0.411124
268379	Abca13	-0.499478	0.131979	0.415965	0.598438
17394	Mmp8	-0.512057	0.539928	0.290676	0.470901
16559	Kif17	-0.523542	2.73923	0.0933907	0.211108
20202	S100a9	-0.525574	3.90559	0.126104	0.262284
100042679	Gm16386	-0.534589	1.08197	0.0997051	0.221766
217310	Hid1	-0.566227	-1.13489	0.230163	0.40125
15959	Ifit3	-0.567031	0.657286	0.3929	0.576477
68910	Zfp467	-0.582848	-0.373738	0.229739	0.400708
12273	C5ar1	-0.590704	-1.82129	0.487917	0.664113
20361	Sema7a	-0.594403	1.22749	0.0674716	0.165523
67775	Rtp4	-0.6041	1.47211	0.377725	0.56079
69189	Mcemp1	-0.615297	0.606556	0.283519	0.462259
17002	Ltf	-0.615471	3.42337	0.213004	0.380435
18803	Plcg1	-0.623923	6.62793	0.000362453	0.00250406
20555	Slfn1	-0.628927	-0.700222	0.305551	0.487274
619313	I730030J21Rik	-0.641495	-2.2096	0.448395	0.629189
72297	B3gnt3	-0.65918	0.780657	0.0561917	0.144942
230863	Sh2d5	-0.676505	4.1671	0.0351344	0.101487
12700	Cish	-0.676665	1.85245	0.0186672	0.0620722
20201	S100a8	-0.680536	3.24077	0.0820921	0.191794
94088	Trim6	-0.689507	0.051681	0.124434	0.259787
14293	Fpr1	-0.691039	-2.33191	0.366036	0.549566
22419	Wnt5b	-0.712284	-3.19251	0.274818	0.453468
63913	Niban1	-0.723149	3.89294	0.00204225	0.0105541
13610	S1pr3	-0.727392	2.67281	0.0326058	0.0962672
21946	Pglyrp1	-0.732806	0.577041	0.0743381	0.178363
18439	P2rx7	-0.77992	0.365486	0.0385473	0.10907
666926	Gm8369	-0.827741	2.37852	0.0684084	0.167403
171504	Apobr	-0.834306	-1.77295	0.168277	0.32281
68891	Cd177	-0.834442	0.974108	0.114846	0.245179
104709	Pik3r6	-0.851077	1.17086	0.0118095	0.0435384
791315	NA	-0.898393	-2.73446	0.285756	0.464921
546644	Ly6g	-0.92946	-2.6241	0.256788	0.432707
69581	Rhou	-0.964543	-2.288	0.21493	0.382617
26897	Acot1	-0.97411	2.09416	0.0108397	0.0407267
21814	Tgfbr3	-0.983764	1.8564	0.00127996	0.00716991
231134	Dok7	-1.00362	-0.547824	0.0612267	0.154155
380711	Rap1gap2	-1.0045	0.00891149	0.0186506	0.0620401
74519	Cyp2j9	-1.00911	0.949107	0.00123577	0.00696151
14747	Cmklr1	-1.01801	-2.13646	0.102072	0.225551
212167	Gsap	-1.0412	2.58655	5.97901e-05	0.000536112
76157	Slc35d3	-1.04322	-2.29404	0.144207	0.289086
13134	Dach1	-1.14051	-1.4925	0.0203964	0.0664489
18755	Prkch	-1.15999	3.26216	1.71006e-06	2.34092e-05
74100	Arpp21	-1.1821	4.72726	6.71249e-11	2.14848e-09
381290	Atp2b4	-1.18762	3.71802	1.53012e-05	0.00016434
12512	Cd63	-1.19049	-1.17737	0.0329149	0.0969944
213002	Ifitm6	-1.19343	-0.584299	0.0537715	0.140321
16415	Itgb2l	-1.19524	-0.692126	0.0306782	0.09191
11482	Acvrl1	-1.20384	-2.28135	0.0639489	0.159265
83382	Siglece	-1.21918	-1.32716	0.0611833	0.154112
103710	Slc35e4	-1.27475	-0.900735	0.00283678	0.0137339
333329	Cngb1	-1.27523	-1.73693	0.0143071	0.0505878
414121	E430016F16Rik	-1.27752	-2.72427	0.0599379	0.151992
56508	Rapgef4	-1.31656	-0.0744834	0.00138622	0.00766755
80888	Hspb8	-1.32557	-2.12025	0.0214995	0.0693658
15957	Ifit1	-1.45599	-0.14998	0.0644763	0.160195
110794	Cebpe	-1.46048	-1.92919	0.0919454	0.208895
378425	Nlrp12	-1.46945	-2.93522	0.062599	0.156763
13876	Erg	-1.48873	5.84672	1.88245e-19	1.93718e-17
69543	Capns2	-1.49313	-1.10788	0.0129744	0.0468476
71310	Tbc1d9	-1.59337	-0.816393	0.000927461	0.00550505
780884	Ighv1-23	-1.63899	-2.67578	0.0124658	0.0454095
12984	Csf2rb2	-1.70134	1.92863	0.00138468	0.00766378
93715	Pcdhga7	-1.75385	4.18984	6.58287e-19	6.36704e-17
26415	Mapk13	-1.86694	-2.91841	0.0639441	0.159265
243385	Gprin3	-1.87848	-0.141569	3.37168e-06	4.26887e-05
16994	Ltb	-1.8999	4.51851	1.2557e-15	7.69063e-14
17063	Muc13	-2.02301	0.86477	1.35068e-06	1.88988e-05
100503198	Gm19590	-2.10554	-1.19172	8.8289e-06	0.000100755
78892	Crispld2	-2.12958	-1.24391	0.00443083	0.0197049
18654	Pgf	-2.14278	-2.84425	0.00189776	0.00997041
23966	Tenm4	-2.15939	-0.602268	0.000393207	0.00267889
629930	Ighv8-6	-2.2277	-1.64242	0.000482242	0.00317076
52850	Sgsm1	-2.2422	-0.324121	2.0598e-05	0.000212338
330305	Gm5111	-2.26659	-2.15477	0.000505154	0.00330056
17059	Klrb1c	-2.28878	0.195811	8.63091e-08	1.61317e-06
16590	Kit	-2.5126	2.51278	7.27336e-09	1.69616e-07
58218	Trem3	-2.5536	-2.64655	0.0025881	0.0127591
74901	Kbtbd11	-2.60484	2.20115	4.02998e-16	2.64188e-14
14289	Fpr2	-2.66657	-1.8084	0.00951507	0.036761
58217	Trem1	-2.78588	-0.872082	4.26985e-07	6.84568e-06
215723	Mfsd6l	-2.80998	-3.38818	0.000325973	0.00228232
319849	Plxna4os1	-2.81165	-2.09475	2.60443e-05	0.000260149
228787	Xkr7	-3.09632	-2.63657	4.34744e-05	0.000408655
21826	Thbs2	-3.20902	-1.2953	2.94614e-06	3.79801e-05
75862	4930572O13Rik	-3.79039	-1.28216	5.32535e-09	1.28945e-07
241035	Pkhd1	8.45852	-1.60697	0.00421801	0.0189778
16621	Klkb1	7.75943	-1.25299	1.67117e-09	4.30564e-08
258937	Or2l5	7.15894	-0.667241	1.0423e-07	1.91179e-06
627924	Gm6811	6.64626	-3.32318	4.81772e-05	0.000445526
16156	Il11	6.56684	-0.0123656	2.65208e-06	3.45669e-05
258158	Or2aj4	6.41317	-1.81379	4.78597e-05	0.000443053
258354	Or2l13b	6.35607	-1.53063	5.69676e-05	0.000515241
15043	H2-T3	5.96755	-2.36995	0.00301924	0.0144629
54713	Fezf2	5.87197	-2.99868	0.000991951	0.00581568
19791	Rn18s	5.64854	5.25558	0.000640368	0.00403794
12873	Cpa3	5.52454	-3.33777	0.0260901	0.0807899
665338	NA	5.44961	-1.57113	0.00316653	0.0150463
100040049	Smim38	5.31069	-3.42546	0.0134611	0.0481727
692138	Igkv13-71-1	5.25382	-2.92249	0.0174442	0.0587737
100628579	NA	5.21956	0.293328	0.000500171	0.0032739
628516	Igkv4-73	5.07381	2.16735	1.46962e-15	8.9083e-14
268958	Capn11	5.05098	1.7212	0.00258303	0.0127423
14603	Cblif	4.82959	-4.04678	0.0323788	0.0957089
668106	Gm8978	4.68068	-2.9799	0.000312426	0.00220177
100628626	NA	4.6174	6.11376	0.000476574	0.00314049
667666	Zfp600	4.59704	-0.258278	3.25818e-06	4.13997e-05
100039596	Tcf24	4.59403	-3.99424	0.0507364	0.134399
100503034	Gm15228	4.58051	-1.31325	0.049943	0.132691
381484	Gm5150	4.5543	-4.11611	0.0865805	0.199723
258154	Or5m11b	4.52618	-3.8441	0.105115	0.230379
75581	Yipf7	4.38659	-3.30596	0.000358438	0.00247826
223809	Smgc	4.29149	-3.56711	0.0900819	0.205895
330660	Btbd16	4.25247	-3.11418	0.000554018	0.00356586
259071	Or2l13	4.10871	0.257796	5.03421e-07	7.96296e-06
723820	Mir196b	4.03535	-2.51706	6.15435e-07	9.48059e-06
258960	Or2aj6	4.0248	-3.31166	0.155846	0.305649
58170	Asic5	4.00769	-1.77761	0.00108499	0.00623613
258443	Or2m12	3.97878	3.69306	9.95367e-20	1.06776e-17
233187	Lim2	3.97125	-2.43653	0.197123	0.360143
69329	Cfap206	3.95964	-2.15054	2.89036e-05	0.000285487
246316	Lgi2	3.92009	1.26476	1.94902e-16	1.34756e-14
21825	Thbs1	3.89727	3.63745	0.0119243	0.0438977
241113	Prkag3	3.83552	-1.71076	0.000115321	0.000936319
21462	Tcp10b	3.77932	-3.42226	0.00366856	0.0169451
102871	Radx	3.77367	-3.71053	0.00020355	0.00152662
227058	Dnah7b	3.75943	-3.22769	0.00125019	0.00702934
258458	Or2m13	3.74488	1.88941	2.05899e-13	9.61588e-12
777661	Ighd4-1	3.70194	4.66681	1.78817e-12	7.30962e-11
107889	Gcm2	3.66471	-3.76751	0.281361	0.460267
73333	Slc25a31	3.64456	-3.43974	0.000433477	0.0028953
404711	Ighg2c	3.61106	0.85321	1.61163e-07	2.8049e-06
72082	Cyp2c55	3.59731	-3.82298	0.00423583	0.019029
57349	Ppbp	3.54867	2.28707	0.0640682	0.159472
626359	Wdr93	3.52656	-3.17179	1.28695e-05	0.000140352
233186	Siglecf	3.4966	-3.41324	0.00213431	0.0109563
17480	Mpl	3.42334	-1.21879	0.035036	0.101332
434028	Igkv1-99	3.408	-1.48731	0.00921608	0.0358358
77337	Akr1c21	3.39099	-3.5433	0.000137675	0.00108885
15423	Hoxc4	3.38193	-3.82931	0.0368931	0.105392
75784	Cfap299	3.34644	-3.53961	0.0012194	0.00688026
194237	Rimkla	3.27801	-2.61516	0.000230282	0.00170188
17318	Mid1	3.25563	7.22785	1.91387e-12	7.75183e-11
16182	Il18r1	3.24939	-0.468672	9.02719e-07	1.33932e-05
100861837	NA	3.23338	6.82795	1.44795e-38	7.11909e-36
545975	Cers3	3.21166	-3.22451	0.00020333	0.00152562
268595	D430019H16Rik	3.17485	-0.833831	3.8592e-10	1.09643e-08
171286	Slc12a8	3.17443	-1.75837	4.40054e-06	5.42407e-05
675713	Gm17758	3.16835	-0.595305	3.13341e-09	7.78952e-08
18551	Pcsk4	3.15777	2.03321	1.91853e-21	2.73855e-19
433481	Gm5535	3.12204	-1.97392	0.513647	0.685216
620088	Igkv18-36	3.1204	-1.89645	0.511902	0.684185
100502590	Tex50	3.11919	-3.64384	0.000345131	0.00239938
211305	Fbxw13	3.10887	-0.162897	0.508003	0.681225
667387	Xlr4d-ps	3.10025	-2.5519	0.00145149	0.00796135
243461	Igkv7-33	3.09635	-2.87377	0.51404	0.685541
258699	Or5b96	3.09155	-3.80851	0.52057	0.690748
246709	Rgs13	3.09086	-1.40246	0.521562	0.691551
240549	Gm4952	3.05753	-2.31176	2.42041e-05	0.00024397
75219	Dusp18	3.01507	-1.4837	6.36865e-08	1.2287e-06
258959	Or2aj5	2.99939	-2.55247	0.0809147	0.18957
22371	Vwf	2.98396	1.98342	0.0394627	0.111083
54611	Pde3a	2.97878	-2.11372	0.0895387	0.204997
97848	Serpinb6c	2.96368	-1.87577	0.000749948	0.00460107
14468	Gbp2b	2.95951	-3.60518	0.0350424	0.101332
545279	Ms4a15	2.9345	-3.48749	0.0492372	0.131164
434586	Igkv4-71	2.92444	-0.332262	0.0041697	0.0188208
105892	9030619P08Rik	2.90238	-2.07995	9.17548e-07	1.35905e-05
100038398	NA	2.89035	-2.19739	0.0122234	0.0447291
100861604	NA	2.88974	-1.49552	0.000927231	0.00550505
100503974	NA	2.88633	1.8695	1.41245e-15	8.62079e-14
20324	Cavin2	2.86392	-0.611593	0.0808753	0.189526
18588	Pde6g	2.79752	-0.377356	1.11838e-07	2.03446e-06
207227	Stxbp5l	2.79515	-2.12355	5.87961e-05	0.000529076
74088	Them7	2.79457	-3.36062	0.00113356	0.00646599
100861696	NA	2.77156	4.44598	1.29538e-13	6.31633e-12
170942	Erdr1x	2.75961	9.14917	2.07643e-35	7.65683e-33
13386	Dlk1	2.75324	0.0735158	0.000400509	0.00271714
777664	Ighd2-8	2.73188	1.32556	0.00219481	0.0111986
627872	Dnah7a	2.73078	-0.311456	1.98527e-08	4.24386e-07
68108	Snhg17	2.69608	4.84298	1.80406e-44	1.22815e-41
16977	Lrrc23	2.69265	0.141596	4.12418e-07	6.63015e-06
11997	Akr1b7	2.68553	-0.909417	7.98267e-05	0.000688563
15399	Hoxa2	2.68435	0.63912	7.43701e-11	2.36329e-09
100861993	NA	2.68071	0.147408	1.36197e-05	0.000147623
56838	Ccl28	2.66243	-2.70521	6.00281e-05	0.000537701
100503490	Gm19723	2.6566	-0.581324	3.0778e-06	3.94759e-05
100038860	Or10h1	2.65277	-3.88407	0.0820376	0.191692
258697	Or5b21	2.65269	-1.47491	0.00195608	0.0102192
100861924	NA	2.64185	4.22153	6.48607e-14	3.32764e-12
100101919	Dnah7c	2.64144	-0.0357976	7.76378e-09	1.79327e-07
234740	Tmem231	2.62285	0.565332	3.58947e-08	7.22793e-07
76713	Slc6a21	2.60615	-2.76604	7.2071e-05	0.000629869
634346	Gm7135	2.59785	-3.30218	0.0172565	0.0582567
269902	Vmn2r57	2.58644	-2.18488	4.60564e-05	0.000429051
665769	Gsdmcl2	2.56651	-2.30198	0.00443572	0.0197168
69729	2410003L11Rik	2.56487	-2.27717	0.0067158	0.027667
320869	Spata33	2.54602	-2.46464	5.32164e-05	0.000485781
74574	Lvrn	2.54063	-2.75152	0.0012369	0.00696374
100862004	NA	2.53897	8.68212	2.14126e-32	6.53452e-30
622931	Gm10021	2.50844	-2.95601	0.000396499	0.00269717
21426	Tfec	2.50524	-2.69415	0.00463298	0.0204498
18430	Oxtr	2.50396	-2.01241	9.99902e-06	0.000112728
171285	Havcr2	2.47249	-1.79812	0.000114164	0.000929913
14089	Fap	2.46604	-0.386584	5.34152e-05	0.000487344
74236	Gsdmcl1	2.43961	-3.09004	0.0366367	0.104879
67685	Dnaaf4	2.43892	-0.415424	1.78067e-06	2.42259e-05
77647	Trat1	2.42513	-2.58225	0.00494101	0.0215409
110612	Iglv2	2.42419	4.95089	8.01675e-14	4.0658e-12
269209	Stk36	2.40611	0.132575	2.01939e-09	5.13551e-08
230822	Ncmap	2.4003	-2.87553	0.0170702	0.05776
219132	Phf11d	2.39684	1.28009	3.20583e-10	9.27176e-09
50997	Mpp2	2.39631	-2.50212	0.0003907	0.00266695
232371	C1rl	2.39285	-2.31424	0.00114397	0.00651488
52666	Arhgef25	2.38959	-2.4128	0.00108516	0.00623613
226123	Morn4	2.3881	-2.07363	0.000159611	0.00123854
12773	Ccr4	2.3723	-3.46205	0.0225381	0.072086
73075	Ppil6	2.36803	-0.361498	5.30697e-06	6.39438e-05
73090	2900092C05Rik	2.35677	-3.81059	0.175002	0.331544
381831	Igkv4-58	2.35213	0.807585	0.00353762	0.0164476
18671	Abcb1a	2.34928	0.272421	0.000207258	0.00155115
57278	Bcam	2.34554	-3.77329	0.103543	0.227863
270599	Ct45a	2.32935	-3.10023	0.00200613	0.0104131
381091	H2-Eb2	2.31255	3.53316	1.13192e-16	8.17757e-15
100041062	Gm13286	2.30492	-1.10793	0.00083575	0.00504529
100038628	Gm10768	2.29551	-2.11483	0.0081949	0.0324133
20972	Syngr1	2.29461	-1.00859	0.00123695	0.00696374
545391	Catspere2	2.29149	-3.53488	0.0609235	0.153654
329626	Fgf2os	2.28567	-2.79378	0.000600829	0.00381855
57746	Piwil2	2.2824	-1.38316	8.99664e-05	0.000762281
14526	Gcg	2.27796	-2.43072	1	1
216227	Slc17a8	2.27728	-0.592601	4.97047e-05	0.000457739
15013	H2-Q2	2.2772	3.53457	4.76329e-05	0.000441184
100503323	A230087F16Rik	2.27694	-3.12428	1	1
664876	Gm7385	2.27606	-3.83598	1	1
117229	Stk33	2.27339	-2.28018	1	1
240590	Dmrt3	2.27152	-0.387559	1	1
22750	Zfp9	2.27119	-1.72735	0.000195574	0.00147367
226041	Pgm5	2.26706	1.55292	0.000846461	0.00509951
625963	Gm6639	2.26616	-3.35405	0.00681379	0.0279954
102436	Lars2	2.26171	6.53609	0.000107136	0.000882004
667881	Igkv6-14	2.26075	-1.34161	1	1
100126460	Trav13n-4	2.25973	-2.60564	1	1
71338	Tprg1	2.25969	-2.9353	1	1
666329	Gm3317	2.25931	-2.91869	0.00102714	0.00598435
628056	Igkv1-131	2.25861	-3.20086	1	1
271209	Rp1l1	2.25488	-3.51387	1	1
13036	Ctsh	2.25253	4.22871	1.17849e-13	5.8104e-12
100316758	NA	2.24556	-2.8898	0.1719	0.327694
16142	Iglv1	2.24131	6.81254	4.14501e-31	1.22278e-28
66607	Ms4a4d	2.23871	-2.23041	0.18159	0.340193
106757	Catsperd	2.23588	-2.55627	0.00268825	0.0131697
29859	Sult4a1	2.2322	-2.16464	0.000985265	0.0057899
76294	Asb5	2.23163	-1.75286	0.000464698	0.00307138
57262	Retnla	2.22886	-3.23517	0.0539495	0.140593
71981	Tdrd12	2.22531	-2.94052	0.00355538	0.0165085
64176	Sv2b	2.21587	-0.0746081	1.01542e-06	1.48659e-05
56812	Dnajb2	2.21583	3.10129	1.42386e-15	8.66061e-14
68241	Mcrip2	2.21354	1.58851	1.41946e-11	4.99493e-10
56874	Rnf32	2.21325	-3.54054	0.00774873	0.0309879
100041379	Zfp980	2.21281	-2.10748	0.0519064	0.136698
269275	Acvr1c	2.21136	-3.75272	0.0143962	0.0508203
16532	Kcnu1	2.20978	-3.40807	0.0950636	0.214238
19329	Rab17	2.20781	-3.43345	0.0022191	0.0112916
116847	Prelp	2.2018	-3.2494	0.0398436	0.111942
100316774	Mir1942	2.19037	-3.45502	0.0177128	0.0594682
70433	Draxin	2.18684	-2.24319	0.0482552	0.129079
18616	Peg3	2.18211	-2.11227	0.000584087	0.00372956
227622	Paxx	2.17513	4.95341	2.44383e-33	8.16147e-31
18823	Plp1	2.17358	2.04262	1.93542e-13	9.0627e-12
94109	Csmd1	2.16601	-2.10842	0.0010077	0.00589242
17829	Muc1	2.16268	-1.25737	9.30181e-05	0.000783264
240873	Tnfsf18	2.15193	-3.10743	0.0406054	0.113595
59053	Hgh1	2.15173	4.97885	4.10307e-36	1.57879e-33
100041433	Zfp981	2.14959	-0.795605	0.00381294	0.0174616
73713	Rbm20	2.13853	-0.532087	0.00360881	0.0167127
22781	Ikzf4	2.13613	-3.26586	0.0140106	0.0497867
72661	Serp2	2.13136	-0.83443	1.0398e-05	0.000116558
791303	Gm10277	2.12245	-3.20143	0.0239288	0.0756261
777679	Ighd2-3	2.12154	3.62946	0.000450614	0.00299845
67261	2900005J15Rik	2.12061	-3.23879	0.00539806	0.0232132
66066	Gng11	2.11825	-1.90275	0.21157	0.378567
209692	Dhtkd1	2.11325	-1.29518	6.20964e-05	0.000553706
232414	Clec9a	2.09785	-1.23749	0.0370141	0.105652
100043706	Gm4598	2.0884	-3.57791	0.125177	0.260848
13449	Dok2	2.08498	0.474118	1.06793e-06	1.54937e-05
69310	Pacrg	2.08014	-3.06425	0.00419909	0.0189119
243373	AI854703	2.07148	-0.418614	0.000766002	0.00468871
243653	Clec1a	2.07036	-2.68684	0.0286555	0.0872682
246747	Adig	2.06745	-1.73712	0.00169334	0.0090742
73324	Clhc1	2.06679	1.14445	3.72693e-07	6.03538e-06
60507	Qtrt1	2.06018	4.03867	7.88433e-22	1.18265e-19
75729	Fam227a	2.05596	3.39878	1.68877e-18	1.55683e-16
112422	Zfp979	2.04422	-2.41803	0.000719382	0.0044397
407790	Ndufa4l2	2.04141	-0.822583	5.03133e-05	0.000462621
102075	Plekhg4	2.03653	-1.14784	4.6806e-05	0.000434662
319477	Insyn1	2.03616	-2.5973	0.00216182	0.0110654
94249	Slc24a3	2.03264	-3.15594	0.066436	0.163669
277010	Marveld1	2.03119	0.561429	1.36906e-07	2.42809e-06
245532	Awat2	2.02869	0.862595	8.01335e-09	1.84442e-07
100503212	LOC100503212	2.02812	-1.6583	0.000189635	0.00143811
14884	Gtf2h1	2.02565	6.78913	6.93812e-38	3.2317e-35
29865	Cabp5	2.02457	-3.76936	0.0204222	0.0665084
14871	Gstt1	2.02297	-0.429521	0.00332224	0.0156434
13019	Ctf1	2.02205	-2.5104	0.00553876	0.0237203
100041958	Lamtor3-ps	2.01948	-2.34705	0.0207179	0.0672981
100039655	Idi2l	2.01553	-2.4631	0.0212772	0.06879
225187	Ankrd29	2.00722	-2.46035	0.00188519	0.00991851
329152	Hecw2	2.00533	0.193795	2.86773e-06	3.71316e-05
667547	Trav13d-2	2.0006	-3.24115	0.0251429	0.0785745
319636	Fsd1l	1.99831	1.23902	2.25257e-05	0.000229141
211064	Alkbh1	1.99795	5.93166	1.37026e-44	9.70145e-42
21924	Tnnc1	1.99341	-2.4242	0.00173426	0.00925706
100861759	NA	1.98963	0.585927	1.03531e-07	1.90093e-06
100503594	4930534D22Rik	1.98625	-3.10759	0.00755954	0.030369
67330	1700047M11Rik	1.98503	-3.61042	0.124094	0.259291
269784	Cntn4	1.98266	-3.59479	0.0165066	0.0563595
231103	Gckr	1.98043	-2.81501	0.0217182	0.0699438
78257	Lrrc9	1.97649	0.615257	1.49752e-07	2.62958e-06
26427	Creb3l1	1.97262	-2.61421	0.00438582	0.0195711
67666	Hapln3	1.97244	-3.72876	0.299848	0.480908
213043	Aox2	1.96815	0.576681	2.67656e-08	5.5999e-07
230379	Acer2	1.95863	-0.739442	0.000958967	0.00566357
319146	Ifnz	1.95558	0.317952	1.53177e-05	0.000164407
58804	Cdc42ep5	1.95557	-3.42645	0.122346	0.256822
320277	Spef2	1.95462	5.16547	2.26497e-28	5.49177e-26
544848	Gm5784	1.95038	-0.732783	0.000177651	0.00135946
70821	Spmip4	1.94153	0.978921	7.74852e-07	1.16524e-05
209027	Pycr1	1.9373	1.24499	6.88549e-09	1.6185e-07
270328	Gsdmc3	1.93627	-3.22771	0.0596696	0.151485
71276	Ccdc57	1.92158	3.94679	6.24017e-20	7.0351e-18
226101	Myof	1.91885	3.36797	2.16406e-12	8.5883e-11
76260	Ttc8	1.9164	1.48356	3.82392e-07	6.18679e-06
243362	Stard13	1.9138	-1.70736	0.0148361	0.051969
243816	Gp6	1.91375	-1.45725	0.177549	0.334962
74469	Taf7l	1.91166	-3.11619	0.0397297	0.11171
329735	4933431E20Rik	1.90977	-1.72407	0.00205591	0.0106154
70057	2210008F06Rik	1.90755	-2.02419	0.000704758	0.00436161
103142	Rdh9	1.89696	-3.81541	0.0427729	0.118091
215772	Adgb	1.89695	-3.22525	0.00736777	0.0297264
333467	B020031M17Rik	1.89434	-3.2509	0.041157	0.114692
100042411	Gm3831	1.89404	-3.36375	0.265691	0.442736
227885	Gm13498	1.89263	-3.6122	0.284286	0.463296
12608	Cebpb	1.89036	0.372392	7.20969e-05	0.000629869
19352	Rabggtb	1.88881	5.64311	7.00935e-39	3.64899e-36
72429	Dnajc25	1.88677	3.28865	2.6143e-15	1.53222e-13
77665	9030204H09Rik	1.88224	-3.3683	0.0135525	0.0484388
18101	Nmbr	1.87892	-2.79614	0.00955301	0.0368866
18190	Nrxn2	1.87741	2.04681	4.23447e-05	0.000399521
76166	Cplane2	1.86954	1.57463	1.25484e-07	2.24805e-06
17969	Ncf1	1.86834	5.47515	2.06942e-14	1.12358e-12
78785	Clip4	1.86489	-2.64235	0.00795549	0.0316859
232983	Cxcl17	1.86088	-1.87849	0.000426839	0.00286285
73895	4930431P03Rik	1.85609	-3.84425	0.0494564	0.131636
17451	Mos	1.85517	-0.708455	0.0162108	0.0556392
100127111	Snord22	1.85442	2.29584	2.04419e-10	6.08104e-09
100861991	NA	1.85226	6.79732	6.79347e-29	1.79469e-26
22004	Tpm2	1.85115	-0.0360844	0.00265427	0.0130248
80720	Pbx4	1.851	3.18458	5.65167e-16	3.63762e-14
213948	Atg9b	1.84081	0.287519	1.00251e-05	0.00011295
99662	Eps8l3	1.84053	-3.37712	0.0129721	0.0468476
71884	Chit1	1.83869	-3.67537	0.124647	0.26011
101786	A730082K24Rik	1.83854	-3.36092	0.0321654	0.0952373
14403	Gabrd	1.83316	-2.62108	0.00792578	0.0316031
791267	Gm16488	1.83266	-2.76441	0.061353	0.154342
17537	Meis3	1.83095	1.12552	2.43606e-06	3.19869e-05
328977	Zfp532	1.81665	-2.56825	0.0105551	0.0399027
385120	Igkv4-70	1.81589	0.784251	0.0383985	0.108762
93843	Pnck	1.81413	-2.66862	0.0240736	0.0759678
100503869	Mkln1os	1.81314	-1.57661	0.00908731	0.0354207
380928	Lmo7	1.80871	2.05126	1.54008e-06	2.12301e-05
57754	Cend1	1.8071	-3.469	0.0914178	0.207981
225872	Npas4	1.80122	-2.41318	0.224029	0.394206
100041151	Gm3636	1.80072	-1.34048	0.00107431	0.0061939
13056	Cyb561	1.80065	-1.70593	0.0133159	0.0477784
76947	Ndufaf6	1.79539	3.23939	5.55513e-15	3.1616e-13
72514	Fgfbp3	1.79372	-0.598779	0.000545763	0.00352555
545647	Gm13289	1.79128	0.184495	6.55397e-05	0.000579158
241688	Dzank1	1.78829	0.269172	4.5277e-05	0.000422904
100502942	Gm4814	1.78796	-1.05944	0.0324197	0.0958137
12491	Cd36	1.78779	3.82914	7.24516e-09	1.69405e-07
100504249	Gm15350	1.78587	-1.49938	0.0192781	0.0635896
207965	Vcpkmt	1.78267	3.92465	1.71837e-17	1.35179e-15
237926	Rsad1	1.7805	3.05741	1.15924e-13	5.73143e-12
21379	Tbrg4	1.77817	6.6428	1.55835e-27	3.32322e-25
13340	Slc29a2	1.77696	1.45516	7.97197e-08	1.5011e-06
94346	Tmem40	1.77593	-1.5189	0.0606431	0.153231
14409	Gabrr2	1.77406	-0.686678	0.000691875	0.0042954
11911	Atf4	1.7738	8.04909	2.23016e-28	5.48247e-26
17769	Mthfr	1.77362	5.15824	2.36743e-23	4.10819e-21
73598	1700001O22Rik	1.77314	-1.59204	0.000717701	0.00443397
50778	Rgs1	1.77216	-1.00768	0.000374342	0.00257016
18669	Abcb1b	1.77144	3.64478	5.95473e-10	1.64429e-08
72026	Trmu	1.76934	4.0119	4.44338e-19	4.39374e-17
225997	Trpm6	1.76659	-2.09657	0.00399446	0.0181613
107477	Guca1b	1.7616	1.55171	1.33292e-07	2.37113e-06
622178	NA	1.76058	2.28988	2.87606e-10	8.40037e-09
208624	Alg3	1.75515	4.10191	5.49833e-18	4.63431e-16
12669	Chrm1	1.75473	-3.62873	0.0806293	0.189025
30957	Mapk8ip3	1.75086	7.28378	6.44155e-22	9.82892e-20
66282	Tma16	1.74901	3.58268	4.54073e-15	2.601e-13
433099	Ly6g6f	1.74493	-2.0005	0.142905	0.287042
223337	Ugt3a2	1.74268	1.34066	1.72394e-05	0.000182063
622708	Gm6345	1.73881	-2.15458	0.0543615	0.141375
70335	Reep6	1.73449	-1.55548	0.00203082	0.0105104
100039348	Gm2176	1.73264	-2.36135	0.0458181	0.1242
207182	Ggt7	1.73061	-0.667035	0.000146674	0.00114975
74463	Exoc3l2	1.72937	-1.0775	0.00735784	0.0297134
242466	Zfp462	1.72928	-3.48745	0.02955	0.0892096
69499	Tsr2	1.72834	4.38207	1.912e-21	2.73855e-19
12487	Cd28	1.72725	-0.557284	0.00103838	0.00602226
18104	Nqo1	1.72619	-1.14295	0.000238764	0.00175576
57773	Wdr4	1.72553	4.97766	2.17835e-23	3.85568e-21
105833	Ccdc65	1.72533	-3.1489	0.0323777	0.0957089
330890	Piwil4	1.72491	-3.62973	0.0255513	0.0795669
100628611	Mir5107	1.72197	6.30338	2.25483e-14	1.21308e-12
26447	Poli	1.7196	4.96277	9.91181e-24	1.80198e-21
66170	Chchd5	1.71941	4.31149	2.73453e-20	3.31515e-18
66371	Chmp4c	1.71565	-1.96298	0.00324132	0.0153523
67063	Pgap4	1.71515	-3.35296	0.0949852	0.214143
69349	1700008O03Rik	1.71426	-2.99599	0.0120146	0.044129
19842	Rnu1a1	1.71375	6.4673	0.0145093	0.0511074
71583	9130008F23Rik	1.71332	-1.97422	0.00601587	0.0253196
207495	Baiap2l2	1.71268	-3.25184	0.0388586	0.109679
320181	Fndc7	1.71233	-2.81742	0.040024	0.112324
100862213	NA	1.70791	-1.90278	0.0045318	0.0200934
239463	Fam83a	1.70738	-2.56537	0.0147066	0.0516175
15213	Hey1	1.70302	-1.29907	0.121631	0.255655
239706	Mettl22	1.7029	3.24857	4.56256e-14	2.38927e-12
13011	Cst7	1.70268	0.83904	6.82885e-07	1.04109e-05
72716	Gm45351	1.70176	0.560255	2.20863e-06	2.93489e-05
436230	BC065397	1.69957	2.76721	3.047e-10	8.84131e-09
56544	Vmn2r1	1.69935	-3.42359	0.101494	0.224702
554327	2610042L04Rik	1.69928	-3.52776	0.0405619	0.113527
735283	Mir702	1.69859	1.44541	2.19174e-07	3.73017e-06
329547	Bpi	1.69817	-1.96704	0.0205561	0.0668707
83768	Dpp7	1.69763	3.62509	9.37494e-13	3.97929e-11
93835	Amn	1.69688	-0.666506	0.00132489	0.00737599
404743	Iglv3	1.69475	5.60846	8.19071e-10	2.21675e-08
109082	Fbxw17	1.68865	3.36256	9.71772e-14	4.90039e-12
627821	Eddm13	1.68779	-2.13749	0.0106844	0.0402474
100502764	Gm16617	1.68371	-2.50727	0.018516	0.0617083
19365	Rad52	1.68046	5.21908	3.11155e-27	6.55648e-25
11910	Atf3	1.67796	-1.46793	0.00154276	0.00839178
545527	Erich6	1.67772	0.0658826	6.45005e-05	0.000571687
100861990	NA	1.67524	2.9103	4.53027e-09	1.10449e-07
545646	Gm13290	1.67432	0.143473	7.63324e-05	0.000661535
69895	Snhg8	1.67367	5.07218	2.94311e-20	3.54374e-18
218695	Gm10044	1.672	-1.47569	0.00046102	0.0030562
108037	Shmt2	1.66949	7.0656	6.9979e-22	1.05866e-19
170441	Slc2a10	1.66919	-3.69535	0.0886343	0.203427
27267	Cars1	1.66859	6.56753	5.24137e-27	1.07875e-24
545655	Gm13287	1.66818	-0.786424	0.00106753	0.00615883
72381	2210409E12Rik	1.66509	-3.65331	0.272515	0.451006
74057	4933405D12Rik	1.66283	-2.41845	0.0132321	0.0475935
74361	4931429L15Rik	1.66051	0.173012	0.000271419	0.00195687
211612	Ptchd1	1.66043	-0.655691	0.143103	0.287343
338368	Pheta2	1.66038	-0.781749	0.0171138	0.0578633
20459	Ptk6	1.65604	-3.01101	0.282891	0.461661
382221	Pasd1	1.65424	-2.25467	0.0344409	0.100099
20539	Slc7a5	1.6539	6.52013	2.60247e-17	2.00277e-15
243743	Plxna4	1.65359	-0.0959559	0.194248	0.356474
50873	Prkn	1.65201	-2.21812	0.0160795	0.0553495
668215	Hectd2os	1.6514	-0.973469	0.000907232	0.00541038
100042235	Gm3739	1.65124	-1.88022	0.00774779	0.0309879
474332	Dnm3os	1.64975	-1.90873	0.415762	0.598195
102774	Bbs4	1.64949	3.8161	1.52767e-13	7.28833e-12
171429	Slc26a6	1.64904	2.02596	9.9364e-08	1.83393e-06
100038425	NA	1.64841	-1.18282	0.0239619	0.0756963
75210	Prr3	1.64771	5.09802	3.37499e-23	5.68927e-21
100043147	Gm4262	1.64662	-2.80015	0.112174	0.241103
213684	Igkv4-79	1.64084	0.899297	0.000156822	0.00121904
23919	Insl5	1.64063	-2.98937	0.0247423	0.0776764
74846	4930405A21Rik	1.63607	-0.127743	0.000635428	0.00401251
268747	Carmil3	1.63589	0.759128	0.000629961	0.00398368
218294	Cdc14b	1.63427	3.19831	4.91113e-12	1.83778e-10
68161	A930005H10Rik	1.62971	3.47329	2.18826e-12	8.64558e-11
12511	Cd6	1.6284	-1.19104	0.00185468	0.00979935
264134	Ift56	1.62808	3.03505	5.46078e-11	1.76058e-09
73316	Calr3	1.62648	0.0127753	0.000238128	0.00175255
70973	4931431B13Rik	1.62421	0.819517	0.00736247	0.0297176
218865	Chdh	1.623	-0.0425963	1.94451e-05	0.000202338
72091	Snhg7	1.62223	4.09189	2.42329e-16	1.6497e-14
16149	Cd74	1.62151	8.63873	1.84159e-11	6.37888e-10
70796	Zdhhc1	1.62097	2.34193	3.01773e-08	6.21815e-07
20191	Ryr2	1.62027	-0.46256	0.000364792	0.00251728
12035	Bcat1	1.61977	6.09726	3.76729e-29	1.01032e-26
223774	Alg12	1.61906	4.76828	1.0373e-20	1.33045e-18
100169868	Gm3173	1.61879	-1.00258	0.000560272	0.00360219
100502861	Ccdc13	1.61811	-3.27248	0.0541221	0.140939
97761	Sgsm2	1.61427	3.16743	1.37781e-11	4.86771e-10
68721	Cfap68	1.61386	3.65134	1.0866e-13	5.40245e-12
100038347	Fam174b	1.61385	0.79253	7.81255e-05	0.000674823
140765	Tmprss3	1.61119	7.97356	7.67597e-20	8.49154e-18
217038	Mrm1	1.61097	4.26561	1.50306e-16	1.05993e-14
235086	Igsf9b	1.6105	-2.86612	0.0151256	0.052795
237010	Klhl4	1.61023	-2.90811	0.0206805	0.0672259
71519	Cyp2u1	1.6089	-1.7756	0.00294361	0.0141504
102502	Pls1	1.6061	-0.375742	0.0246647	0.0774739
231668	Vsig10	1.59984	-0.395733	0.00472092	0.0207397
654820	G530011O06Rik	1.59666	3.93181	7.12411e-12	2.6107e-10
72022	Slc35f2	1.59545	2.42804	3.56579e-09	8.79032e-08
53604	Zpbp	1.59488	2.25382	1.98402e-09	5.06011e-08
545654	Gm13285	1.59467	-0.503753	0.000105748	0.000871385
239849	Cd200r4	1.5946	-3.41326	0.0952362	0.214545
56741	Igdcc4	1.59336	-1.31129	0.00157721	0.00855706
71973	Rbpms2	1.59317	0.139598	0.0608932	0.153622
15567	Slc6a4	1.59277	0.193875	0.332709	0.515806
225825	Cd226	1.59197	-0.384968	0.327242	0.509696
21422	Tfcp2	1.59032	3.78523	7.15193e-14	3.63762e-12
78806	Stpg1	1.58728	-2.67512	0.0205317	0.0668282
18788	Serpinb2	1.58709	-2.97175	0.398542	0.582102
66813	Bcl2l14	1.58666	-0.256833	0.0031565	0.0150108
100008567	Gm14964	1.58576	0.706679	0.00177266	0.00943073
229521	Syt11	1.57631	1.71281	8.93384e-07	1.3277e-05
667792	Gm8815	1.57621	-3.34299	0.0814156	0.190565
545650	Gm13277	1.57545	0.779791	1.71384e-05	0.000181351
13645	Egf	1.57332	1.86514	9.41693e-08	1.74534e-06
320302	Glt28d2	1.57223	-3.63367	0.235612	0.408256
668208	Gm13288	1.57204	0.926054	2.24344e-05	0.000228474
16499	Kcnab3	1.57197	-0.544198	0.00745079	0.0300134
71354	Wdr31	1.56873	1.43651	5.67945e-07	8.86475e-06
18979	Pon1	1.56443	-2.23514	0.0294293	0.0889665
13924	Ptprv	1.56019	2.03071	2.88361e-07	4.7835e-06
75051	Cfap210	1.55997	2.15543	5.66117e-09	1.35776e-07
76306	Slc18b1	1.5579	1.01948	0.00539009	0.0231959
21954	Tnni3	1.55684	-1.44437	0.00467074	0.0205703
17259	Mef2b	1.55633	0.202947	0.000810396	0.00491738
242584	Dnai4	1.55354	3.58628	7.89512e-10	2.14002e-08
71712	Dram1	1.55304	-1.8167	0.00352803	0.0164198
100041306	Gm3264	1.55303	-1.88883	0.00729707	0.0295016
232367	Vmn2r27	1.55229	-3.27693	0.0544783	0.141615
227394	Slco4c1	1.55089	-3.69852	0.287136	0.466695
14916	Guca2b	1.54936	-2.56845	0.0130544	0.0470692
68775	Atp6v1c2	1.54936	0.00475601	0.000482121	0.00317076
14715	Gnrhr	1.54761	-1.68564	0.0301935	0.090765
78725	Ly6g6g	1.54759	-1.91007	0.0856504	0.198146
235604	Camkv	1.54616	3.49556	1.09866e-09	2.8895e-08
544696	Tbc1d32	1.54471	3.90881	1.06878e-12	4.5149e-11
545486	Tubb1	1.54446	1.82504	0.303881	0.485496
100503437	Gm19691	1.5438	-0.509948	0.000264472	0.00191615
381318	Nsl1	1.54194	6.07828	2.29324e-18	2.07094e-16
67690	Prss37	1.54049	-2.55323	0.058391	0.149008
52717	Anapc16	1.5399	5.87622	1.31126e-30	3.74344e-28
103768	Tubg2	1.53988	2.28055	0.0155022	0.05377
545653	Gm13279	1.5354	0.131178	0.000773282	0.00471997
68205	Urm1	1.53534	5.27827	3.89499e-21	5.37246e-19
217011	Nle1	1.53384	3.73174	4.33424e-13	1.95206e-11
15370	Nr4a1	1.53153	2.38034	1.41334e-07	2.49412e-06
12467	Cct6b	1.53135	-0.796674	0.00132655	0.00738128
226098	Hectd2	1.53082	1.06255	5.9927e-06	7.12362e-05
12269	C4bp	1.52941	-3.24169	0.248419	0.422872
545648	Gm13272	1.52456	-0.487191	0.000154776	0.00120525
105887	Ugt3a1	1.52366	-3.54058	0.303663	0.485444
209773	Dennd2a	1.52336	-2.25718	0.0250479	0.0783838
404634	Macroh2a2	1.52082	-0.953541	0.0221161	0.070903
19218	Ptger3	1.51919	-3.8314	0.118871	0.251797
68040	Zfp593	1.51891	3.86645	4.9773e-13	2.20798e-11
378472	Vaultrc5	1.51833	-0.947752	0.0347221	0.100801
18822	Plod1	1.51654	2.35991	3.05848e-06	3.92853e-05
226265	Eno4	1.51568	-2.83216	0.0190291	0.0629207
102294	Cyp4v3	1.51434	2.21009	2.41778e-08	5.11898e-07
16525	Kcnk1	1.51408	-3.53008	0.172042	0.327893
69297	Lrrc46	1.51343	-1.06366	0.00251136	0.0124652
227736	Cfap157	1.51226	0.784446	6.53036e-05	0.000577937
140709	Col26a1	1.51208	-1.3154	0.018665	0.0620722
76889	Coq8b	1.51038	4.87893	3.82395e-20	4.48237e-18
72927	Hepacam	1.50956	-2.42208	0.0291628	0.0884176
26565	Pla2g10	1.50891	-0.964911	0.0125095	0.0455126
66654	Tex12	1.50853	-2.09733	0.00598938	0.0252229
239611	Muc19	1.50291	0.662617	0.1771	0.334293
100861801	NA	1.50281	-0.369423	0.000773328	0.00471997
269799	Clec4a1	1.50127	0.358569	0.000718449	0.00443703
675812	Zfp605	1.49817	3.45839	6.9607e-11	2.22391e-09
15400	Hoxa3	1.49816	3.04195	2.49653e-08	5.24806e-07
75764	Slx1b	1.49618	4.52237	4.5766e-17	3.44706e-15
114671	Semp2l2b	1.49515	-3.6932	0.147349	0.293471
321003	Xpnpep3	1.49486	5.19039	1.51558e-20	1.88914e-18
67971	Tppp3	1.49369	-2.06664	0.00647025	0.0268079
11684	Alox12	1.4934	1.40424	0.12616	0.26237
70897	Garin2	1.49157	-1.31099	0.0126283	0.045888
68507	Ppfia4	1.49057	0.485302	0.000540492	0.00349661
66864	Clec14a	1.49032	-3.70791	0.444526	0.625944
266744	Lgsn	1.48965	-3.32871	0.13484	0.274998
20568	Slpi	1.4865	0.447939	0.00163208	0.00881802
384410	Igkv4-92	1.48643	1.35357	0.000229521	0.0016971
69440	Dennd6b	1.48504	4.70603	1.72202e-12	7.07188e-11
57440	Ehd3	1.48338	2.09295	0.00304398	0.0145632
21339	Taf1a	1.48327	4.54006	1.12094e-15	6.91311e-14
11841	Arf2	1.48233	5.31568	2.53784e-18	2.25728e-16
15485	Hsd17b1	1.48175	-0.245401	0.00131404	0.00732843
84036	Kcnn1	1.48024	-1.73862	0.017679	0.0593771
77832	Tchp	1.48	4.69971	2.48235e-15	1.46458e-13
76866	Morn1	1.47721	1.63101	5.67666e-06	6.78898e-05
234915	Cep126	1.4761	-0.138528	0.0102176	0.0389179
545645	Gm13283	1.47552	-0.119895	0.00509138	0.022093
18596	Pdgfrb	1.47231	-1.42424	0.051626	0.136121
13497	Drp2	1.46943	1.638	5.04997e-06	6.10967e-05
71529	Kazn	1.46605	-1.1779	0.00372013	0.0171207
77490	Zfp593os	1.46324	3.36616	2.71482e-10	7.95567e-09
67586	Ubxn11	1.46262	3.68487	1.952e-10	5.81658e-09
667947	Gm12247	1.46121	-3.14051	0.0308471	0.0922909
97086	Slc9b2	1.46061	-1.84937	0.0601547	0.152345
329795	Tmem67	1.46001	3.77451	1.81918e-12	7.41924e-11
24084	Tekt2	1.45859	-1.85171	0.0126849	0.0460088
231430	Cox18	1.4574	3.78422	3.65328e-12	1.40878e-10
22420	Wnt6	1.45703	-3.04007	0.0448697	0.122278
100504250	Gm10088	1.45671	-1.17161	0.0770272	0.182802
319634	Efcab5	1.45598	2.54115	2.28795e-07	3.88193e-06
16582	Kifc3	1.45457	1.87402	1.54961e-07	2.71252e-06
619806	Igkv4-51	1.45425	1.05767	0.00596293	0.0251329
243912	Hspb6	1.45183	3.59979	1.70313e-10	5.11806e-09
100217466	Scarna17	1.45156	-3.29565	0.0872544	0.201015
108960	Irak2	1.44989	3.25088	5.61759e-06	6.72742e-05
67291	Ccdc137	1.44945	4.7091	6.36788e-18	5.34177e-16
94281	Sfxn4	1.44862	3.21509	6.44701e-10	1.77745e-08
100042054	Gm3194	1.44768	-2.50031	0.028695	0.0873582
320256	Dlec1	1.44602	-0.785542	0.00325073	0.0153797
26372	Clcn6	1.44395	5.40946	5.25656e-20	6.00265e-18
11858	Rnd2	1.44313	-2.353	0.0196079	0.0644494
67287	Parp6	1.44307	6.20618	1.38801e-16	9.82708e-15
57756	Fhl5	1.44199	-3.40447	0.167042	0.321375
319562	9630028B13Rik	1.44108	-0.780957	0.00280035	0.0136061
194268	Airim	1.43758	4.71711	2.2744e-15	1.3509e-13
69282	1700001J03Rik	1.43713	-0.871958	0.0126425	0.0459209
320604	Ccdc169	1.43649	-3.8965	0.207831	0.373387
75316	Taf1d	1.43308	6.34755	1.39253e-21	2.02031e-19
73318	Ube2d2b	1.43232	0.913485	0.00186467	0.00983744
226830	Smyd2	1.43147	2.93236	1.87019e-08	4.01241e-07
628693	Phf11	1.42566	-1.55172	0.0232369	0.0738541
12354	Car7	1.42528	-1.30935	0.0294436	0.0889904
229474	Fhdc1	1.42478	-0.372053	0.00209147	0.0107708
235044	Plppr2	1.42439	-1.89787	0.018754	0.0622904
328162	Trmt61a	1.42419	3.49769	5.85778e-09	1.39923e-07
100861920	NA	1.42293	-2.83565	0.120411	0.253936
16399	Itga2b	1.42112	2.66902	0.062192	0.156009
15018	H2-Q7	1.41999	8.75851	8.08368e-17	5.93697e-15
66193	Pithd1	1.41807	5.29548	4.67033e-19	4.59249e-17
228778	6820408C15Rik	1.4177	-1.21996	0.0171101	0.057862
225594	Gm4841	1.41757	-3.43492	0.341929	0.525411
224656	Zfp523	1.41744	3.93537	4.83199e-12	1.812e-10
72462	Rrp1b	1.41469	5.24503	1.16182e-16	8.32561e-15
21350	Tal2	1.41405	-3.28451	0.17859	0.336138
77558	9330179D12Rik	1.41347	0.732209	0.000167436	0.00129246
56401	P3h1	1.4129	0.98453	0.000343387	0.00239007
217935	Dync2i1	1.41145	2.6205	3.3528e-08	6.82906e-07
71991	Ercc8	1.40981	4.58121	8.97886e-16	5.61575e-14
100041012	Gm3095	1.40961	-3.28225	0.112048	0.240919
77041	Arsk	1.40946	3.82494	1.92441e-12	7.77674e-11
70129	Slc44a4	1.40941	-3.06287	0.0289693	0.0879967
74314	1700120G07Rik	1.40785	-3.21343	0.0691087	0.168788
217364	Engase	1.40002	3.50619	3.46145e-10	9.94606e-09
100554	Pramel52-ps	1.3998	-3.25093	0.0596009	0.151397
19847	Rnu1b6	1.39879	3.21084	0.0353253	0.10195
70808	4632415L05Rik	1.39848	5.02665	1.89449e-17	1.4772e-15
104346	Gas8	1.39649	3.22986	2.24743e-09	5.69907e-08
213417	Klhdc8a	1.39618	-2.57364	0.0924342	0.20962
78914	Nadsyn1	1.39554	4.72799	2.95309e-16	1.98744e-14
100503848	NA	1.39499	-3.28618	0.0525869	0.13812
68628	Fbxw9	1.39395	3.33008	1.2833e-09	3.36012e-08
67358	1700093K21Rik	1.39379	-3.1519	0.10171	0.225005
224648	Bltp3a	1.3917	4.03843	5.97269e-12	2.21164e-10
71361	Aifm2	1.3916	0.640359	7.02627e-05	0.000616278
230500	Efcab7	1.39056	3.32401	1.0428e-09	2.75487e-08
109624	Cald1	1.38836	-0.544142	0.252263	0.427441
723963	Mir29b-2	1.38835	-0.798193	0.00309798	0.0147722
436022	Dnaaf3	1.3873	0.290742	0.000366659	0.00252524
71078	Adam30	1.38644	-2.11274	0.217431	0.386049
72747	Ttc39c	1.38635	-2.4854	0.0276575	0.0848566
433813	Pusl1	1.3838	3.41885	2.5865e-08	5.41787e-07
626316	Zfp987	1.38354	1.29697	0.000446472	0.00297424
78611	Btbd19	1.38315	2.96898	1.32389e-08	2.92915e-07
216438	Marchf9	1.38177	-0.138986	0.00108811	0.00624907
100415915	A530072M11Rik	1.37644	0.465753	0.000366188	0.00252298
100503430	NA	1.37567	-1.2819	0.00281365	0.0136555
24082	Map2k3os	1.37376	-0.261299	0.000632556	0.0039958
233079	Ffar2	1.37311	-0.702194	0.000681679	0.00425299
68789	Trmt61b	1.37232	3.26125	1.04054e-08	2.34917e-07
230903	Fbxo44	1.37029	2.43951	5.09801e-06	6.15937e-05
100503334	NA	1.36993	-1.68998	0.0282913	0.0863669
621998	Gm6277	1.36936	-3.54194	0.0728297	0.175601
244202	Nlrp10	1.36743	0.120317	0.00454172	0.0201273
106766	Stap2	1.36712	-1.78641	0.0224128	0.0717502
76976	Arxes2	1.3669	0.364827	0.0002742	0.0019713
66897	Naa16	1.36581	6.16654	2.70717e-21	3.80293e-19
246787	Slc5a2	1.36529	3.4045	2.93903e-09	7.34758e-08
70891	Spdya	1.36457	2.04834	9.52666e-07	1.40753e-05
232975	Atp1a3	1.36446	2.70269	5.93054e-05	0.000532575
213575	Dync2li1	1.36289	0.193927	0.000325939	0.00228232
78616	9530036M11Rik	1.36262	-1.06581	0.00167102	0.00898438
73314	Lrrc69	1.36219	-1.40035	0.0330473	0.0971495
233899	Cfap119	1.36212	5.13354	2.03847e-15	1.21895e-13
55984	Camkk1	1.36137	-0.114994	0.000853876	0.00513369
107999	Gtpbp6	1.36127	5.23365	1.37881e-16	9.8012e-15
71733	Susd2	1.35991	0.910242	0.000123942	0.000994909
100502777	NA	1.35986	-1.38465	0.00325142	0.0153797
212153	Ccdc191	1.35903	3.52643	1.55361e-09	4.02032e-08
18590	Pdgfa	1.35892	-1.63895	0.0293292	0.0887245
75368	4930558K02Rik	1.3589	-3.71906	0.127531	0.26429
330050	Fam185a	1.35864	4.30399	2.74576e-13	1.26562e-11
50760	Fbxo17	1.35352	0.592146	0.000500932	0.00327661
668489	Gm9199	1.35241	-1.07971	0.0102489	0.0390036
94254	Rcc1l	1.35232	4.57931	6.16469e-14	3.17195e-12
67417	Ears2	1.35118	3.07652	8.3749e-06	9.61945e-05
100504404	H2-Ea	1.3511	-2.06236	0.0186249	0.0620202
228858	Gdap1l1	1.35014	-3.10318	0.0610588	0.153923
100040880	Gm3020	1.34993	-3.23084	0.120336	0.253836
545649	Gm13276	1.34984	0.906711	0.000164489	0.00127138
320311	Rnf152	1.34957	-2.56265	0.0466881	0.12589
790912	Rab11fip4os1	1.34759	-2.61207	0.10278	0.226665
171281	Acot3	1.34606	-3.66143	0.265677	0.442736
77521	Mtus2	1.34583	0.475904	0.00132308	0.00736966
18631	Pex11a	1.34218	-2.92156	0.138383	0.28041
666532	Zfp991	1.34138	5.87614	4.97263e-22	7.65353e-20
75642	Spata25	1.34107	-2.02295	0.0610401	0.153905
100503271	NA	1.34107	-0.0103134	0.000627623	0.00397315
14312	Brd2	1.34101	9.23179	1.343e-17	1.07562e-15
108760	Galnt16	1.3405	-1.41224	0.0220547	0.070735
236451	Phf11b	1.33952	2.83836	6.63496e-05	0.000584855
621239	Nhlrc4	1.33941	-3.12375	0.0910898	0.207555
16987	Lss	1.33892	3.35159	9.91364e-08	1.83164e-06
107527	Il1rl2	1.33819	0.327434	0.0012265	0.00691373
56454	Aldh18a1	1.33816	6.27796	5.01402e-20	5.76287e-18
99010	Lpcat4	1.33785	2.72659	6.78091e-06	7.96959e-05
100504641	1700101I11Rik	1.33625	0.923677	6.80907e-05	0.000599009
69487	Ndufaf5	1.33583	3.75731	5.25772e-11	1.7011e-09
66808	9030624G23Rik	1.33413	-0.261012	0.00158974	0.00861551
18670	Abcb4	1.33089	6.05718	7.83659e-18	6.48166e-16
100504312	Gm17597	1.33047	-1.02043	0.0114447	0.0425124
329375	Cfap77	1.32894	0.12235	0.000650418	0.00409112
69903	Rasip1	1.32722	-0.910054	0.01606	0.0552933
230806	Crybg2	1.32716	2.44275	6.96011e-06	8.15314e-05
233071	Arhgap33	1.32682	6.43645	8.26547e-15	4.60059e-13
52028	Bbs1	1.32631	4.04172	6.80974e-12	2.50587e-10
74931	4930481A15Rik	1.32543	4.70944	1.66255e-13	7.88933e-12
217700	Acot6	1.32519	-1.61394	0.00710523	0.0289242
70143	2210414B05Rik	1.32481	-1.05396	0.0235632	0.0746365
258508	Or1o4	1.32438	2.02231	1.01774e-05	0.00011445
100126243	A030001D20Rik	1.32382	-1.0031	0.012312	0.0449791
239554	Foxred2	1.32339	4.33706	2.60895e-10	7.6836e-09
212528	Trmt1	1.32246	6.43959	1.66505e-19	1.72347e-17
15211	Hexa	1.32238	5.67711	1.92682e-19	1.97137e-17
26433	Plod3	1.3222	4.97117	3.95939e-15	2.27536e-13
381476	Stpg2	1.32123	-1.13638	0.0405134	0.113427
72615	Anks3	1.31836	6.33741	2.46511e-15	1.45928e-13
24102	Trex2	1.3178	-3.52547	0.141138	0.284526
18127	Nos3	1.31779	-2.27495	0.0408404	0.114126
73545	Cfap141	1.31701	4.74276	6.78117e-13	2.95632e-11
19039	Lgals3bp	1.31642	3.15101	1.31256e-05	0.000143056
673430	NA	1.31629	-2.17453	0.260955	0.437636
63955	Cables1	1.31623	0.862492	0.0011355	0.00647082
70604	Dnajb14	1.316	0.843035	0.000101828	0.000843013
98711	Rdh10	1.31577	3.97243	4.04327e-11	1.34019e-09
68327	Tsr3	1.31552	4.0385	3.93451e-12	1.51393e-10
75497	Fabp12	1.31537	-3.5532	0.326182	0.508543
100503685	Gm15567	1.31357	3.43661	6.21481e-09	1.47456e-07
68961	Phkg2	1.31356	5.98045	2.15005e-19	2.18712e-17
545651	Gm13278	1.31307	1.03589	0.000242922	0.00177895
100504068	NA	1.31292	-2.34521	0.0616056	0.154867
100040852	Gm3002	1.30897	-0.941189	0.0236355	0.0748118
231713	Naa25	1.30879	6.03818	8.91231e-20	9.61877e-18
19285	Cavin1	1.30813	-0.884661	0.173195	0.329524
79401	Spz1	1.30811	-2.94612	0.655365	0.796427
242274	Lrrc7	1.30802	-2.17442	0.0917741	0.208632
270028	Nalf1	1.30795	-1.97721	0.0162995	0.0558246
66166	S100a14	1.30788	-3.35845	0.201838	0.366
20269	Scn3a	1.30488	-3.04544	0.185089	0.344813
100504397	NA	1.30058	3.46095	8.85075e-09	2.0214e-07
110786	Iglc2	1.29779	5.92518	1.45349e-08	3.19192e-07
234595	Slc38a7	1.29765	4.29031	3.96157e-09	9.72536e-08
57385	P2ry4	1.29697	-2.42949	0.253692	0.429205
70005	Znf41-ps	1.29687	6.29519	2.25324e-21	3.19059e-19
16173	Il18	1.29634	0.967532	0.000521003	0.00338941
74121	Acoxl	1.29554	-2.27678	0.0617273	0.155129
208638	Slc25a38	1.29471	4.22596	9.75853e-12	3.50357e-10
66978	Luc7l	1.29389	7.36327	1.27926e-16	9.13021e-15
620790	Gm14443	1.29283	-0.531374	0.00439345	0.019583
432958	Gm20740	1.29181	-1.53556	0.020314	0.0662657
100038847	Gm10406	1.29079	-1.88512	0.0169547	0.0574572
259051	Or52n4	1.2895	-3.66911	0.296206	0.476882
73649	Cybrd1	1.28865	0.273601	0.00118213	0.00669773
666890	NA	1.2882	-2.55063	0.128932	0.266289
67504	Rnf151	1.28797	-1.72403	0.0131663	0.047422
228003	Klhl41	1.28723	-0.81391	0.00461292	0.0203867
71755	Dhdh	1.28644	2.94203	1.55089e-07	2.71252e-06
231287	Atp10d	1.28589	6.69592	1.48967e-14	8.138e-13
433181	Spink11	1.28537	-0.811572	0.305688	0.487449
216516	Ccdc157	1.28494	3.60115	2.46603e-08	5.19164e-07
227682	Trub2	1.28361	5.2995	4.7961e-17	3.59708e-15
75477	Pfn3	1.28334	-3.69192	0.649104	0.791481
217335	Fbf1	1.28314	5.48581	9.19232e-17	6.69564e-15
78512	3300005D01Rik	1.28155	0.108575	0.00268389	0.0131519
12877	Cpeb1	1.2814	-3.36819	0.133067	0.272445
666504	Tmem249	1.27916	-2.17116	0.0580895	0.148517
433766	Trim63	1.279	-1.60765	0.645221	0.788657
22017	Tpmt	1.27786	1.72499	1.32299e-05	0.000144045
57436	Gabarapl1	1.27719	4.42683	1.7971e-08	3.88858e-07
628398	Ighv6-4	1.27551	-2.27767	0.0417454	0.115944
73480	1700074H08Rik	1.275	-3.35433	0.0856843	0.198161
50776	Polg2	1.27464	4.18216	3.92798e-10	1.11419e-08
100861675	NA	1.27419	3.26232	2.96864e-06	3.82423e-05
19879	Slc22a8	1.2729	-1.69128	0.0180434	0.0604603
545652	Gm13275	1.27203	1.05845	0.000190175	0.00143973
108841	Rdh13	1.27034	3.44211	2.85937e-08	5.93328e-07
228993	Slc17a9	1.26982	3.82449	5.22626e-06	6.30141e-05
100316686	Mir1901	1.26957	-2.24792	0.0243768	0.076733
170759	Atp13a1	1.26913	7.38122	1.71494e-15	1.03246e-13
100042958	Gm4129	1.26907	-2.27517	0.0572073	0.146913
57743	Sec61a2	1.26891	5.01264	3.48037e-12	1.3539e-10
69178	Snx5	1.26846	8.54943	1.14851e-15	7.05858e-14
239845	Gpr156	1.26821	-3.22958	0.197468	0.360663
433791	Zfp992	1.26815	5.74777	6.32445e-19	6.18468e-17
72628	Hoxaas3	1.26806	2.185	7.97894e-06	9.23054e-05
217707	Coq6	1.26786	4.9574	1.2875e-13	6.29522e-12
195531	Zfp982	1.26784	0.322113	0.00165109	0.00890713
233913	Rusf1	1.26774	4.95337	3.77931e-15	2.18607e-13
100504421	2900076A07Rik	1.26723	3.54032	5.97639e-08	1.16244e-06
382090	Cep162	1.26636	5.89155	6.50856e-20	7.29123e-18
19378	Aldh1a2	1.26628	-3.28735	0.164564	0.318372
50878	Stag3	1.2631	3.70095	0.00199913	0.0103848
74239	Iqce	1.26192	4.83108	4.42508e-12	1.68077e-10
67134	Nop56	1.26091	7.50298	1.58736e-16	1.11052e-14
319371	D030028A08Rik	1.25788	3.09762	3.24537e-07	5.31879e-06
546166	Gm5922	1.25774	0.82719	0.00729369	0.0294947
50795	Sh3bgr	1.25597	-2.96073	0.250293	0.424957
19415	Rasal1	1.25536	6.00136	1.01662e-16	7.3747e-15
72614	Pih1d2	1.25496	0.633902	0.000151608	0.00118318
80718	Rab27b	1.2542	-0.771781	0.330797	0.513696
433637	Gm5547	1.25405	-2.97597	0.0853869	0.197722
624512	Vmn2r33	1.25271	-3.1987	0.113668	0.243281
272411	B3gnt6	1.25266	-1.59949	0.0508796	0.134635
18008	Nes	1.25169	-1.74292	0.0642201	0.159788
66257	Nicn1	1.25046	2.90966	6.81647e-06	8.00076e-05
210808	Lacc1	1.24999	1.8777	0.00237515	0.0119272
56738	Mocs1	1.24898	5.47721	2.63446e-17	2.01861e-15
218440	Ankrd34b	1.24891	-2.04002	0.076854	0.182568
211535	Odad1	1.24666	2.68144	1.52418e-06	2.10601e-05
67884	Cfap410	1.24624	2.58179	5.1247e-06	6.18739e-05
97130	C77080	1.24621	2.08408	1.4899e-05	0.000160409
23969	Pacsin1	1.24601	-0.949401	0.00339547	0.0159374
70615	Ankrd24	1.24573	2.13311	0.000162606	0.00125903
320924	Ccbe1	1.24535	-0.70517	0.0722733	0.174545
100043726	Gm4610	1.24488	-2.05509	0.107728	0.234175
70928	Trim69	1.24486	0.818812	0.00601674	0.0253196
636104	Cfap47	1.24299	-3.76205	0.218987	0.387957
56622	Adam21	1.2425	-0.375874	0.0209684	0.0679995
71125	4933407G14Rik	1.24197	-2.25268	0.421552	0.603968
330188	Ccdc63	1.24138	0.703866	0.000154359	0.00120253
241327	Olfml2a	1.24135	-3.13681	0.0946891	0.213557
70317	Arl16	1.24105	3.88948	2.97388e-09	7.41377e-08
18163	Ctnnd2	1.24056	-1.67275	0.058636	0.14944
67228	Dph7	1.24002	4.20325	1.13998e-10	3.55239e-09
72881	Zdhhc4	1.23948	5.47824	3.53893e-16	2.34603e-14
78697	Pus7	1.2389	4.30203	2.64214e-10	7.75554e-09
72692	Hnrnpll	1.2374	1.92774	5.82289e-06	6.94778e-05
14724	Gp1bb	1.23647	-1.14013	0.203328	0.368052
67469	Abhd5	1.23606	1.06038	0.000198151	0.00149119
385668	Lca5l	1.23605	-0.717569	0.014686	0.051576
76670	Cfap70	1.23559	-0.106765	0.00693718	0.0284035
17299	Mettl1	1.23462	2.52276	4.69852e-05	0.00043586
22029	Traf1	1.23413	1.75336	0.000400406	0.00271714
98932	Myl9	1.23234	-0.47578	0.222829	0.392915
234072	Adprhl1	1.23201	-3.18815	0.217594	0.386222
216134	Pdxk	1.23187	4.05763	7.72774e-09	1.79033e-07
73332	Ccdc30	1.23108	-1.55112	0.0823885	0.192334
408022	Primpol	1.22792	5.75289	3.7684e-17	2.85046e-15
80782	Klrb1b	1.2276	-2.87826	0.117498	0.24948
69101	Ydjc	1.22677	2.16334	3.63276e-05	0.000350408
56489	Ikbke	1.22654	3.26483	1.08422e-07	1.97778e-06
72284	LTO1	1.22627	5.03212	1.96523e-12	7.9056e-11
227644	Snapc4	1.22577	5.60864	9.93068e-14	4.97941e-12
73644	2210039B01Rik	1.2249	-2.09351	0.106617	0.23249
268491	Meioc	1.22393	-1.10735	0.022856	0.0728412
104271	Tex15	1.22227	-1.4716	0.0118509	0.0436638
18764	Pkd2	1.22208	-0.840134	0.0415578	0.115547
21821	Ift88	1.22204	3.87342	5.32527e-10	1.48203e-08
107605	Rdh1	1.22138	-2.90159	0.135258	0.275677
56297	Arl6	1.21846	2.69911	1.66409e-06	2.28328e-05
94213	Ddx50	1.21793	6.64435	1.76421e-16	1.22939e-14
26903	Dysf	1.2169	-3.19525	0.205985	0.371049
66711	Sbds	1.21616	5.63773	5.33425e-18	4.51752e-16
93677	Lmod2	1.21612	-1.85944	0.0481925	0.128989
75578	Fggy	1.21555	1.81422	2.39589e-05	0.00024205
20392	Sgce	1.21538	1.97554	0.00102173	0.00596261
80987	Nckipsd	1.21507	4.925	4.84962e-13	2.166e-11
338371	Endov	1.21456	5.68952	2.9551e-17	2.25454e-15
338359	Supv3l1	1.21353	5.29499	8.54446e-16	5.3821e-14
15978	Ifng	1.21275	-3.30723	0.155872	0.305666
243725	Ppp1r9a	1.21218	2.06129	9.13939e-05	0.00077179
110175	Ggct	1.21206	1.31009	0.000120332	0.000971216
12589	Ift81	1.21159	2.06077	2.2574e-05	0.000229501
98388	Chst10	1.21089	-1.42456	0.0393912	0.110917
50525	Spag6l	1.21022	-1.37923	0.0113198	0.0421546
268396	Sh3pxd2b	1.20856	-1.35104	0.012012	0.044129
74953	4930483K19Rik	1.20798	0.385452	0.00306487	0.0146538
114774	Pawr	1.20781	-3.50837	0.115205	0.245767
54128	Pmm2	1.20537	6.05374	1.22691e-18	1.13698e-16
16905	Lmna	1.20388	1.71214	0.104505	0.229497
100043407	Gm4419	1.20336	0.776412	0.00102085	0.00595945
71206	Katnal2	1.20278	-1.61651	0.0569188	0.146412
217026	Heatr6	1.20242	7.56589	6.48044e-13	2.84625e-11
63873	Trpv4	1.20167	-1.48881	0.0115494	0.0427934
319909	Ism1	1.20078	-3.04202	0.0785311	0.18528
15983	Ifrd2	1.20073	4.70012	3.55353e-09	8.78458e-08
330053	4933427G23Rik	1.20056	-2.65714	0.120192	0.253685
100503238	NA	1.20045	-3.44193	0.166442	0.320533
14969	H2-Eb1	1.20013	5.70468	1.26012e-07	2.25522e-06
100526559	Mir3103	1.20004	1.29551	8.40637e-05	0.000720546
72635	Lins1	1.19947	3.52134	8.24327e-08	1.54889e-06
100503912	NA	1.19846	-1.25405	0.090559	0.206745
66395	Ahnak	1.19779	7.90983	6.63699e-09	1.56424e-07
13043	Cttn	1.19616	-0.185059	0.0496375	0.132038
17134	Mafg	1.19573	2.69182	1.09156e-06	1.57591e-05
14686	Gnat2	1.19534	-0.290303	0.0021903	0.0111853
100503393	Gm14827	1.19506	-0.617527	0.0201904	0.0659721
217333	Trim47	1.1934	0.742166	0.0112969	0.0420781
58894	Zfp862-ps	1.1925	3.90392	7.7453e-08	1.46466e-06
21385	Tbx2	1.19149	-0.228892	0.0310033	0.0926331
56316	Ggcx	1.19142	4.90661	5.70385e-12	2.11652e-10
77022	2700099C18Rik	1.19097	4.79369	4.44868e-06	5.47896e-05
103711	Pnpo	1.19088	3.3489	2.96251e-07	4.89603e-06
22339	Vegfa	1.19062	5.30591	1.34549e-13	6.52471e-12
16416	Itgb3	1.19041	5.77043	3.53975e-05	0.000342183
75801	4930447C04Rik	1.19	-2.64972	0.132332	0.271253
231842	Amz1	1.18774	-0.431693	0.0065534	0.0270827
11432	Acp2	1.18773	4.57188	8.13101e-09	1.86423e-07
634650	Gbp11	1.18702	-0.31529	0.0837934	0.194945
244418	Prag1	1.18674	3.0317	2.67653e-05	0.000266169
107271	Yars1	1.18646	6.47974	4.51404e-16	2.92669e-14
234582	Ccdc102a	1.18618	0.196557	0.00191021	0.010021
99100	Cep152	1.18562	6.57062	7.5356e-13	3.27715e-11
170676	Peg10	1.18548	1.29546	0.00531435	0.0228922
70605	Zdhhc24	1.18545	4.28941	9.98881e-11	3.12924e-09
114570	Crip3	1.18492	-3.48695	0.244269	0.418464
224697	Adamts10	1.18367	5.83591	5.83984e-10	1.61761e-08
67885	Mtln	1.18245	1.9066	0.000507095	0.00330958
52535	Mettl17	1.18197	4.83667	2.5837e-09	6.51447e-08
52686	Mettl2	1.18148	5.11678	1.18609e-12	4.98666e-11
52323	Klhl7	1.18137	4.32578	8.45211e-10	2.27705e-08
100861725	NA	1.18093	0.260201	0.0147215	0.0516593
16157	Il11ra1	1.17956	3.29085	1.26886e-05	0.000138806
435145	Shisa8	1.17912	0.900486	0.0144597	0.0510069
14107	Fat1	1.17911	-2.7166	0.274696	0.453426
545192	Baiap3	1.17819	2.15544	8.35046e-06	9.59761e-05
14430	Galt	1.1779	5.24326	8.80564e-12	3.18732e-10
224794	Enpp4	1.17689	1.61783	0.000562158	0.003613
442825	A230083G16Rik	1.17552	-2.67628	0.111632	0.240405
735263	Mir698	1.17546	1.03202	0.000524226	0.00340381
227683	Coq4	1.17537	3.20792	6.98881e-07	1.06364e-05
71492	Bbs7	1.17529	1.2894	0.000189115	0.00143478
58182	Prokr1	1.17482	-1.47236	0.127107	0.263627
53895	Clpp	1.17233	4.49868	7.21445e-10	1.96758e-08
22373	Wap	1.17217	-2.44859	0.219347	0.388336
12587	Mia	1.1721	-0.631131	0.0167855	0.0570476
279067	NA	1.17082	-1.57593	0.0348437	0.101004
19275	Ptprn	1.17038	-1.05663	0.0411594	0.114692
18741	Pitx2	1.16952	-3.10318	0.125087	0.260726
244958	Mrap2	1.16871	-1.16614	0.0165671	0.0565007
71790	Anxa9	1.16856	1.14491	0.000990348	0.0058082
73093	3110006O06Rik	1.16832	-2.92479	0.236044	0.408845
75533	Nme5	1.16609	-1.09291	0.0278747	0.0854121
68846	Rnf208	1.16465	-1.10949	0.0106299	0.0401169
80915	Dusp12	1.16396	3.63885	2.31451e-07	3.92028e-06
22409	Wnt10a	1.16298	-0.335785	0.0202963	0.0662404
403178	Plcxd1	1.1622	4.64642	3.70981e-10	1.05909e-08
71233	Enkur	1.16077	-3.39303	0.103988	0.228644
75860	Tex26	1.16024	-0.848368	0.00982062	0.0377217
210762	Ppp1r36	1.16006	0.364292	0.00848091	0.0333731
192970	Dhrs11	1.15883	3.43295	1.44825e-06	2.00737e-05
100503584	Zfp534	1.1581	0.6729	0.00702018	0.0286505
15458	Hpx	1.15699	-0.625128	0.1018	0.225145
667277	C1rb	1.1562	-1.59899	0.0177226	0.05949
72318	Cyth4	1.15584	4.78509	0.000301551	0.0021384
57913	Pidd1	1.15557	5.87407	3.12967e-18	2.74234e-16
71461	Ptk7	1.15551	0.396182	0.0120703	0.0442677
12405	Cbln2	1.15464	-1.77425	0.241337	0.414995
100862328	NA	1.15442	-3.12429	0.509164	0.682123
328035	Fads6	1.15426	-2.19791	0.0565599	0.145719
15586	Hyal1	1.15287	-2.05806	0.0703357	0.171079
100862141	NA	1.15074	3.25034	2.2254e-07	3.78382e-06
12972	Cryz	1.15026	2.27022	1.84661e-05	0.000193059
57751	Rnf25	1.15013	4.85926	4.71443e-12	1.77922e-10
15982	Ifrd1	1.14927	5.26539	1.40189e-10	4.28558e-09
20503	Slc16a7	1.14909	1.64351	0.000455833	0.00302635
435900	Igkv12-98	1.14835	0.686012	0.0418938	0.116244
67526	Atg12	1.14805	5.78642	2.09087e-15	1.24608e-13
230784	Sesn2	1.14627	3.01546	1.08629e-06	1.56957e-05
76219	Arxes1	1.14547	-0.386885	0.0028364	0.0137339
72043	Sulf2	1.14432	2.28449	0.000177824	0.0013602
100504446	Prr22	1.1424	-0.00447274	0.00618776	0.0258505
21976	Top3b	1.1419	7.14548	5.4431e-14	2.8253e-12
235330	Ttc12	1.14129	-0.917672	0.0301706	0.0907272
22129	Ttc3	1.14106	6.90215	6.53595e-15	3.69605e-13
13682	Eif4a2	1.14099	8.4677	7.42279e-12	2.71453e-10
242620	Dmrta2	1.14025	-0.6883	0.0136214	0.0486284
669130	Gm9442	1.14017	0.953482	0.000664645	0.0041658
105193	Nhlrc1	1.14002	-1.71869	0.0337819	0.0987841
20617	Snca	1.14001	-1.96409	0.280925	0.459937
27278	Clnk	1.13985	-0.317226	0.00523459	0.0226312
14809	Grik5	1.13975	3.27181	0.000128816	0.00102937
233065	Alkbh6	1.13914	3.96274	2.11151e-07	3.61099e-06
74777	Selenon	1.13884	2.81684	0.000153851	0.00119963
66011	Ranbp17	1.13672	1.76279	0.000306778	0.00217001
320581	Idi2	1.13641	-0.406231	0.0184479	0.0615278
66948	Acad8	1.13604	3.56126	1.13737e-06	1.63272e-05
211001	8030423F21Rik	1.13588	-2.04916	0.0419138	0.116263
241274	Pnpla7	1.1358	6.08465	3.06284e-13	1.40681e-11
100038590	Gm10535	1.13507	-0.718182	0.0124717	0.0454122
110542	Amhr2	1.13356	-0.386365	0.0260792	0.0807844
382117	Tcaim	1.13228	3.26048	5.0783e-07	8.01837e-06
16194	Il6ra	1.13187	3.71387	2.56607e-06	3.34952e-05
19771	Rlbp1	1.13153	-3.07983	0.133381	0.272992
20509	Slc19a1	1.13146	3.95207	1.0622e-07	1.94225e-06
231279	Guf1	1.13105	5.41086	9.47613e-14	4.79222e-12
14387	Gaa	1.1307	4.59755	1.1871e-06	1.68633e-05
386655	Eid2	1.13062	-0.716159	0.0385663	0.109097
71544	Arhgap42	1.1304	0.434473	0.0442817	0.121179
268566	Gphn	1.12982	6.12898	1.95998e-16	1.34987e-14
68559	Pdrg1	1.12965	5.31491	1.98423e-11	6.84619e-10
100038577	Gm10790	1.1291	1.90595	0.0161188	0.0554202
211429	Pla2g4b	1.12847	4.58357	3.49256e-08	7.07303e-07
12497	Entpd6	1.12837	3.88047	8.4834e-08	1.58895e-06
22025	Nr2c1	1.12829	3.53269	1.31334e-06	1.84346e-05
102448	Xylb	1.12744	2.78626	3.19273e-05	0.000312045
50935	St6galnac6	1.12731	3.27763	7.80206e-06	9.04957e-05
15505	Hsph1	1.12712	6.1746	2.48891e-13	1.15324e-11
23890	Gpr34	1.12617	-1.30027	0.0417661	0.115944
76399	Il31	1.12611	-2.74523	0.509518	0.682441
235610	Atrip	1.1261	5.26693	8.80395e-13	3.80073e-11
100038606	NA	1.1251	-2.30919	0.137067	0.278476
26373	Clcn7	1.12455	5.96831	2.43384e-17	1.88118e-15
226976	Kansl3	1.12447	6.91241	2.14371e-14	1.16036e-12
108853	Mtrf1l	1.12424	5.05513	1.19402e-10	3.71426e-09
72199	Mms19	1.12355	6.99378	1.65713e-13	7.88475e-12
23801	Aloxe3	1.12322	-3.63034	0.27472	0.453426
71997	Smg9	1.12102	5.43426	4.2456e-13	1.92192e-11
12696	Cirbp	1.12061	5.65366	3.49637e-14	1.85365e-12
83675	Bicc1	1.1202	-3.92725	0.427035	0.608479
215160	Rhbdd2	1.11884	4.15372	7.06201e-09	1.65341e-07
52430	Echdc2	1.1188	-2.86983	0.155199	0.304549
633979	Ak9	1.11835	-0.799025	0.037908	0.107649
100043229	Gm10046	1.1183	-2.46122	0.296682	0.477214
68736	Tyw5	1.11819	3.93179	2.58371e-08	5.41787e-07
101142	Itfg2	1.11763	5.02045	2.00977e-12	8.0433e-11
18207	Nthl1	1.11713	1.22849	0.00141298	0.0077815
19782	Rmrp	1.11696	9.34419	0.0172307	0.0581919
67200	Ccdc77	1.11515	5.23774	1.27155e-12	5.30812e-11
15015	H2-Q4	1.11499	8.4217	3.0312e-10	8.8099e-09
109245	Lrrc39	1.11442	4.02651	9.72249e-08	1.7982e-06
67552	Macroh2a3	1.11435	-0.0453089	0.050094	0.133033
628100	Fbxo39	1.11412	-1.81379	0.140098	0.283107
73681	Trmt11	1.11407	4.04634	1.02042e-08	2.30964e-07
68614	Letmd1	1.11337	5.69839	1.41568e-13	6.79065e-12
381802	Tsen2	1.11285	2.65545	2.82793e-05	0.000280417
22685	Zfp239	1.11256	1.8766	0.00318845	0.0151225
67722	Actl11	1.11155	-2.49025	0.0477573	0.12798
214616	Afg2b	1.10944	4.12271	1.33878e-08	2.95466e-07
72569	Bbs5	1.10922	1.0033	0.000767956	0.00469852
60425	Doc2g	1.1091	0.744889	0.00549608	0.0235718
668661	2410002F23Rik	1.10806	4.9996	2.1863e-10	6.47214e-09
100038999	Gm13552	1.10765	2.87495	1.32688e-05	0.000144351
110417	Pigh	1.10765	5.25158	3.12953e-13	1.42398e-11
215866	Gm29673	1.10731	3.14732	8.68313e-05	0.000738546
22590	Xpa	1.10487	3.66763	1.17901e-07	2.1338e-06
637776	Zfp977	1.10364	-2.86453	0.163183	0.316357
320463	F630111L10Rik	1.103	-1.90241	0.0535367	0.139935
78890	Trmt44	1.10253	5.11461	8.64262e-12	3.14116e-10
53314	Batf	1.10249	2.38721	4.51364e-05	0.000422036
231855	Ap5z1	1.10208	5.3368	8.90294e-13	3.83411e-11
70045	Gpr15lg	1.10148	-3.2041	0.245651	0.419978
328734	Pisd-ps2	1.10141	2.97546	4.01063e-06	4.97813e-05
26919	Zfp346	1.10128	5.80612	2.09045e-16	1.43415e-14
100038862	Btnl1	1.10051	-1.50848	0.0354755	0.102366
83434	Rsph6a	1.10033	-1.55427	0.0349989	0.101272
70925	Cdkn2aip	1.10014	5.875	2.42431e-13	1.12626e-11
77594	4930552P12Rik	1.09951	-1.57681	0.0454864	0.123464
17350	Mlh1	1.09857	5.57144	2.76509e-14	1.47416e-12
381410	Zfp408	1.09782	5.07456	1.38151e-11	4.87106e-10
56706	Ccnl1	1.09752	7.4377	2.0131e-12	8.0433e-11
73942	Fam151b	1.09744	2.23167	4.04752e-05	0.000384341
66682	Trappc5	1.09744	5.90327	3.07592e-13	1.40681e-11
22213	Ube2g2	1.09703	5.72002	1.08605e-13	5.40245e-12
74080	Nmnat3	1.09606	2.43174	2.02196e-05	0.000209046
100503966	NA	1.09538	0.986285	0.00571543	0.0243596
56193	Plek	1.09515	4.76365	0.00267481	0.013122
69663	Ddx51	1.09493	5.60728	1.46936e-14	8.0519e-13
56872	Pate4	1.09475	-2.42713	0.0579458	0.1483
22652	Mkrn3	1.0945	-1.2307	0.0312495	0.0931985
78052	Tmem190	1.09293	-0.0787691	0.0106467	0.0401492
66461	Ptpmt1	1.09175	3.49069	1.07156e-06	1.55209e-05
71336	Rbks	1.09077	3.74486	4.9934e-07	7.91254e-06
76927	Tsacc	1.09065	1.14066	0.000891947	0.0053336
71876	Cenpu	1.09023	5.04473	2.69739e-11	9.1992e-10
108154	Adamts6	1.08988	5.3173	1.14949e-11	4.09376e-10
387165	Mir147	1.08982	-1.75359	0.163091	0.316213
434033	Igkv4-91	1.08942	0.451063	0.048048	0.128719
55981	Pigb	1.0889	3.93631	3.59407e-08	7.22899e-07
230909	Gm572	1.08826	-3.29186	0.184328	0.343721
225392	Rell2	1.08787	2.39912	3.81228e-05	0.00036494
21819	Tg	1.08773	0.511611	0.0174462	0.0587737
243197	Slc49a3	1.08696	-3.55694	0.300043	0.481029
282619	Sbsn	1.08679	2.53224	0.000122762	0.000987227
71306	Mfap3l	1.08666	-0.789936	0.171318	0.326972
214547	She	1.08639	-1.43181	0.204904	0.369663
73916	Ift57	1.08513	3.84149	2.5917e-07	4.33993e-06
67870	Enoph1	1.08487	4.12051	1.8256e-08	3.93583e-07
100504591	Gm15987	1.08458	4.26379	0.00287924	0.0139014
13723	Emb	1.08319	2.49357	0.000138157	0.0010912
18628	Per3	1.08294	2.76213	4.74655e-06	5.77812e-05
22658	Pcgf2	1.08256	1.15912	0.0233746	0.074185
76467	Msrb2	1.08196	2.09743	0.000119165	0.000963553
624219	Angptl8	1.08166	-3.0618	0.181478	0.340055
66926	Trmt6	1.08149	5.36465	3.52445e-12	1.36505e-10
52882	Rgs7bp	1.08046	2.27503	0.00682376	0.0280168
268935	Scube3	1.08045	-1.9652	0.0505625	0.134069
109594	Lmo1	1.07896	-2.07204	0.113511	0.243032
27416	Abcc5	1.07806	5.1407	3.60316e-11	1.20332e-09
69536	Hemk1	1.0777	3.55479	9.82147e-07	1.44266e-05
100090	Zbtb48	1.07747	4.35697	1.43125e-09	3.72547e-08
387198	Mir202	1.07563	-2.88942	0.188873	0.349911
55935	Fnbp4	1.07558	8.02808	1.09588e-09	2.88647e-08
407789	BC048644	1.07538	-1.79616	0.141026	0.284431
227721	Plpp7	1.07481	-0.99647	0.0146514	0.0514849
338350	Acad12	1.07471	2.21797	9.62814e-05	0.000806522
74051	Steap2	1.07346	-1.77991	0.0583834	0.149008
14687	Gnaz	1.07319	-0.854958	0.174383	0.331001
101613	Nlrp6	1.07258	-2.96957	0.334881	0.518174
104367	Snora65	1.07211	2.19465	8.83096e-05	0.000750032
100861960	NA	1.07199	3.43346	3.47873e-06	4.38558e-05
67289	3110021A11Rik	1.07082	-3.30839	0.154544	0.303869
102124	Enkd1	1.07025	4.67824	8.6315e-10	2.31481e-08
56209	Gde1	1.06887	4.56067	9.94601e-10	2.63935e-08
74168	Zdhhc16	1.06864	5.77603	2.45385e-14	1.31218e-12
110326	Tas1r1	1.06857	-1.38189	0.0232132	0.0737919
100494	Zfand2a	1.06805	4.56966	5.03105e-10	1.4052e-08
381126	Garem1	1.06771	-0.285096	0.0119803	0.0440396
68355	2010204K13Rik	1.06749	-0.263917	0.0279648	0.0855919
269878	Megf8	1.06721	1.98991	0.0018744	0.00987703
80860	Ghdc	1.06628	3.29291	2.25112e-06	2.98686e-05
66973	Mrps18b	1.06616	4.66245	1.42039e-09	3.70265e-08
229512	Smg5	1.0647	7.43681	5.50981e-12	2.04882e-10
69234	Zfp688	1.06454	3.78644	7.9265e-06	9.18187e-05
17309	Mgat3	1.06387	-3.37105	0.171222	0.326893
18429	Oxt	1.06342	-3.36573	0.341306	0.524858
77583	Notum	1.06335	-1.60332	0.129695	0.267428
235281	Scn3b	1.06309	-2.5787	0.16108	0.313398
217366	Lrrc45	1.06215	5.57195	5.00428e-10	1.40152e-08
68971	Tamm41	1.06023	4.01281	6.28095e-07	9.64152e-06
67797	Snrnp48	1.05974	5.36638	1.44883e-10	4.39867e-09
30877	Gnl3	1.05951	5.39642	4.4528e-11	1.46224e-09
15932	Idua	1.05878	5.1462	2.97457e-11	1.00669e-09
19848	Rnu2-10	1.05748	8.61545	0.0322822	0.0954872
64933	Ap3m2	1.05736	3.94338	3.70667e-07	6.00806e-06
435791	Gm13271	1.05528	-1.15298	0.0315565	0.0938582
170761	Nherf4	1.05523	-2.76658	0.133836	0.27345
15168	Hcn3	1.05408	0.731814	0.0016127	0.00872393
21872	Tjp1	1.054	-1.67725	0.101486	0.224702
433375	Creg1	1.05371	4.13842	1.25736e-06	1.77333e-05
665119	Sec14l5	1.05335	-2.13189	0.421191	0.603944
23807	Arih2	1.05265	6.86793	1.83753e-12	7.47686e-11
242297	Fam110b	1.05265	-2.09299	0.200183	0.364043
14991	H2-M3	1.05238	5.29646	8.97035e-12	3.23371e-10
330463	Zfp78	1.05176	1.45786	0.000875283	0.00524281
226499	Odr4	1.05167	5.28593	1.60084e-11	5.55586e-10
434204	Whamm	1.05079	4.98537	3.19807e-11	1.07412e-09
100504526	NA	1.05006	4.12853	6.12036e-06	7.26075e-05
56771	Med20	1.04992	5.77483	8.11565e-15	4.53145e-13
54409	Ramp2	1.04978	-2.81407	0.273052	0.451727
214804	Syde2	1.04909	0.994303	0.00264106	0.0129672
102791	Tcta	1.04827	3.6929	7.60056e-07	1.14689e-05
67313	Inava	1.04617	0.64569	0.00450584	0.0199933
17984	Ndn	1.04509	-2.84087	0.123111	0.257968
17939	Naga	1.0443	3.99825	1.14835e-06	1.64448e-05
231014	Elapor2	1.04366	2.60695	0.000256692	0.00186512
54614	Prpf40b	1.04325	3.2764	4.15583e-05	0.000393149
232078	Thnsl2	1.04182	-2.43713	0.136312	0.277325
230587	Glis1	1.04174	-0.878746	0.0523609	0.13769
72296	Rusc1	1.04137	3.26253	8.60325e-06	9.85615e-05
75394	0610040F04Rik	1.04099	-3.10884	0.183246	0.342643
70481	Pnma1	1.04034	1.10684	0.00162818	0.00879964
18752	Prkcg	1.0393	4.2861	8.15515e-05	0.000702073
71562	Afmid	1.0385	4.05531	3.67149e-05	0.000352989
69170	Chaserr	1.03825	7.35095	1.5326e-07	2.68584e-06
631331	NA	1.03787	-1.83047	0.157454	0.308016
240913	Adamts4	1.03686	-2.53616	0.150467	0.297937
71326	Treml1	1.03678	-0.834539	0.498373	0.672403
76633	Lrmda	1.03671	-0.161821	0.0094198	0.0364996
100505224	NA	1.03658	-0.584554	0.0289498	0.0879677
100503924	Fcor	1.0361	-3.05774	0.404021	0.587579
54402	Stk19	1.03362	4.31601	1.82066e-08	3.93476e-07
68708	Rabl2	1.03361	2.84808	2.47007e-05	0.000248129
98956	Nat10	1.03359	5.63583	1.46246e-12	6.0622e-11
73183	5430402O13Rik	1.03253	-0.362335	0.0180195	0.0603948
227526	Cdnf	1.03251	0.758166	0.00524516	0.0226714
231821	Adap1	1.03178	4.66293	1.09741e-05	0.000122242
100041986	Gm3609	1.03057	-1.60519	0.107355	0.233668
66060	Cystm1	1.03004	-3.19711	0.168486	0.323028
239408	Tmem74	1.0281	-1.60742	0.0337596	0.0987515
321007	Serac1	1.02743	4.27553	6.86085e-08	1.31141e-06
68291	Mto1	1.02697	5.29447	1.57609e-11	5.48069e-10
192885	BC005512	1.02658	1.3946	0.00113644	0.00647411
107045	Lars1	1.02649	6.89136	2.03635e-12	8.11788e-11
319259	Bricd5	1.0263	4.3809	6.48785e-09	1.53318e-07
244416	Ppp1r3b	1.02498	2.29454	0.00046215	0.00306057
71787	Trnau1ap	1.02453	4.22078	5.20579e-08	1.02494e-06
100306945	Snora73b	1.02442	4.69657	0.0472711	0.127023
330814	Adgrl1	1.02438	5.28847	2.87885e-07	4.78009e-06
70082	Lysmd2	1.02265	-1.32815	0.035763	0.103045
109346	Ankrd39	1.02258	3.84464	1.84996e-06	2.50339e-05
56807	Scamp5	1.02238	-2.03616	0.167997	0.322576
76282	Gpt	1.02233	2.69691	8.30574e-05	0.000713302
13560	E4f1	1.02198	5.55366	7.3357e-11	2.33529e-09
71685	Galnt14	1.02173	1.71188	0.00196036	0.0102295
19845	Rnu1b2	1.02167	0.178102	0.118599	0.251342
193813	Mcfd2	1.02164	4.30415	5.1872e-07	8.17573e-06
20226	Sars1	1.02128	6.73491	2.48017e-11	8.47472e-10
54371	Chst2	1.02053	-1.93513	0.103324	0.22752
71586	Ifih1	1.02	2.95141	0.00124905	0.00702515
66538	Rps19bp1	1.0196	3.76774	2.52222e-06	3.30202e-05
17948	Naip2	1.01907	1.97355	0.00546579	0.0234589
56760	Clec1b	1.01633	-0.496447	0.448846	0.629623
380718	Mks1	1.01611	2.84669	2.22349e-05	0.000226704
232288	Frmd4b	1.01595	2.60449	0.0475718	0.127598
387173	Mir155	1.01572	-3.26725	0.37348	0.557104
100862201	NA	1.01569	5.49283	3.19057e-12	1.24665e-10
100503802	Gm10419	1.01473	-3.6786	0.431925	0.613373
666548	Gm8158	1.01458	-0.757786	0.0286008	0.0871767
327951	Cyb5d1	1.01404	4.11601	9.43088e-08	1.74609e-06
72205	Eml2	1.01369	4.10192	2.37542e-07	4.01575e-06
231296	Lrrc66	1.0136	-2.60335	0.240622	0.4141
100861644	NA	1.01341	-0.900149	0.0170102	0.0576232
213742	Xist	1.01246	11.3608	0.560916	0.723684
71919	Rpap3	1.01156	5.5152	1.2021e-12	5.04197e-11
227960	Gca	1.01118	0.479489	0.00582293	0.0246923
71960	Myh14	1.00985	-2.67137	0.153296	0.302187
433931	Pigg	1.00917	4.30977	3.26284e-08	6.67657e-07
666528	Zfp541	1.00898	-2.45625	0.124493	0.25988
381038	Parl	1.00881	5.4519	2.83193e-11	9.60252e-10
74521	Ppp4r4	1.00859	-0.499883	0.0278438	0.0853395
104871	Spata7	1.00828	2.67272	4.38539e-05	0.000411566
329384	Ptrh1	1.00772	1.15013	0.00139626	0.0077101
50917	Galns	1.00748	5.84205	4.76525e-12	1.79457e-10
11305	Abca2	1.00726	5.87034	1.09724e-11	3.91556e-10
70086	Cysltr2	1.00681	-0.220792	0.0638162	0.159157
76457	Ccdc134	1.00642	5.51125	1.45999e-11	5.11719e-10
76877	Rab36	1.00501	0.705859	0.00794425	0.0316625
319486	A430057M04Rik	1.0046	2.18449	9.70144e-05	0.000810044
74194	Rnd3	1.00408	2.11517	0.0160488	0.0552653
74369	Mei1	1.00404	-3.22035	0.355658	0.539406
19671	Rce1	1.00344	4.34373	2.93762e-08	6.06719e-07
58240	Hs1bp3	1.00334	2.90995	0.000949842	0.0056218
223690	Ankrd54	1.00294	5.67882	2.17819e-12	8.62504e-11
320685	Dctd	1.00255	2.03238	0.00036589	0.00252289
22264	Prap1	1.0024	-3.43083	0.244529	0.418747
56716	Mlst8	1.00164	5.44605	4.13973e-11	1.36885e-09
53885	Nphp1	1.00151	4.04062	5.57562e-07	8.72577e-06
67725	Nudt13	1.00119	3.83027	1.38366e-06	1.92902e-05
74682	Wdr35	1.00095	4.22506	4.19087e-07	6.73125e-06
384864	Gm1943	1.00069	1.60943	0.000521262	0.00338955
69665	Upk3bl	1.00029	-0.25335	0.0221946	0.0711287
18186	Nrp1	0.999478	3.60426	0.000323055	0.00226652
67736	Yju2b	0.9989	4.26122	4.88939e-08	9.66953e-07
17929	Myom1	0.997546	-0.458908	0.0632713	0.158156
19221	Ptgfrn	0.997535	-3.24903	0.620845	0.770938
235169	Foxred1	0.997278	5.35822	2.63548e-10	7.74883e-09
100502876	Kcnmb3	0.994645	1.13128	0.00358338	0.0166123
93838	Dqx1	0.993256	3.41058	8.42775e-05	0.000721331
20475	Six5	0.992515	-1.35998	0.0459303	0.124367
71732	Vps11	0.992378	6.53788	8.92476e-12	3.22384e-10
213119	Itga10	0.991494	2.88728	0.000241459	0.00177043
100316680	Mir1903	0.990411	-0.793292	0.0202868	0.0662382
100126431	Trgj1	0.989839	-2.60118	0.099149	0.220969
19844	Rnu1b1	0.98983	-0.296445	0.182949	0.342328
330817	Dhps	0.989546	5.26067	7.19105e-10	1.96422e-08
76074	Gbp8	0.989528	1.04258	0.0856431	0.198146
74477	4933427D14Rik	0.989107	5.62703	4.93346e-11	1.60815e-09
435366	Platr25	0.98883	0.453368	0.0308892	0.0923702
100861680	NA	0.988642	0.334565	0.00558239	0.0238841
319278	Shfl	0.988118	3.97429	8.45898e-07	1.26349e-05
74706	4930507D05Rik	0.986199	2.58122	5.54487e-05	0.000503562
239739	Lamp3	0.985972	-1.10585	0.106066	0.231742
100041678	Gm3500	0.985661	-3.2039	0.345586	0.529004
20130	Rras	0.985505	1.54267	0.00515956	0.0223232
210004	B3gntl1	0.985434	4.69751	3.568e-08	7.20932e-07
20528	Slc2a4	0.98533	-2.55658	0.0917909	0.208642
100502684	Gm20621	0.985206	-2.40351	0.134185	0.274068
100861706	NA	0.984645	3.25755	0.000116644	0.000945566
108811	Ccdc122	0.9846	-0.139038	0.055239	0.143067
224902	Safb2	0.984118	7.88729	7.45314e-08	1.41243e-06
330577	Saxo2	0.983946	-2.34954	0.131544	0.269983
278676	AY358078	0.983403	-3.03727	0.169753	0.32493
217674	Gphb5	0.982097	-3.24249	0.225612	0.3959
407788	Tsbp1	0.981513	-0.286119	0.0104058	0.0394986
14421	B4galnt1	0.981069	4.83669	4.31409e-07	6.90411e-06
381104	Prickle4	0.98036	-0.891361	0.0277395	0.0850934
110119	Mpi	0.979891	4.73505	8.94961e-09	2.04134e-07
58205	Pdcd1lg2	0.979677	-2.55588	0.149491	0.296425
14913	Guca1a	0.979599	-0.424685	0.0177506	0.0595612
22724	Zbtb7b	0.978786	2.99321	0.000184062	0.00139944
231326	Aasdh	0.978556	4.68012	2.11048e-08	4.49526e-07
69681	Cdk3	0.97832	0.934564	0.00452954	0.0200884
71941	Cars2	0.978278	4.83	1.08409e-08	2.43507e-07
66320	Tmem208	0.978118	4.54836	9.17667e-08	1.70438e-06
66569	Gdpd1	0.977423	2.08038	0.000193509	0.00146261
17254	Slc3a2	0.976875	5.89741	6.22404e-11	1.99938e-09
232370	Clstn3	0.976207	-2.35057	0.14347	0.287884
69732	2410018L13Rik	0.975822	1.09102	0.0140666	0.0499355
66147	Necap2	0.975726	7.17155	9.32982e-11	2.94363e-09
70673	Prdm16	0.975315	0.620784	0.0303783	0.0911814
100039830	Gm2446	0.974021	4.31502	9.64056e-05	0.00080718
11761	Aox1	0.973928	-2.49433	0.1394	0.282051
78797	Ndor1	0.973793	6.61606	1.83637e-09	4.70387e-08
73991	Atl1	0.973397	2.38961	0.000270499	0.00195103
241919	Slc7a14	0.972642	-3.48846	0.351738	0.535044
22592	Ercc5	0.972147	5.40637	1.83393e-10	5.47395e-09
51960	Kctd18	0.971796	4.22382	9.57583e-07	1.41361e-05
50926	Hnrnpdl	0.97171	8.03968	3.05943e-10	8.86282e-09
70859	Lrrc63	0.970787	-0.0041245	0.138563	0.280654
233879	Asphd1	0.970312	0.260643	0.0157655	0.0545337
223626	Them6	0.969893	5.44842	1.81151e-06	2.46076e-05
52892	Sco1	0.969873	4.51546	6.28429e-08	1.21432e-06
100126034	Gm10644	0.969585	3.36833	0.000179654	0.00136946
93697	Ice2	0.967545	5.33107	5.03332e-10	1.4052e-08
225372	Apbb3	0.967272	5.05052	8.3216e-08	1.56195e-06
71041	Pcgf6	0.966445	3.74627	3.79167e-06	4.73958e-05
242409	Tmem8b	0.965939	1.76421	0.00118897	0.00672785
14073	Faah	0.965931	-0.425085	0.0449389	0.122428
80902	Zfp202	0.965571	2.32721	0.000146604	0.00114971
74548	Gsdmc4	0.96556	-0.895102	0.0493875	0.131475
74043	Pex26	0.964974	3.40066	2.32187e-05	0.000235513
16768	Lag3	0.964373	-2.57631	0.166692	0.320841
52174	Tmem222	0.964305	5.1226	8.23936e-10	2.22651e-08
52552	Parp8	0.964187	6.14281	2.88934e-09	7.24382e-08
170758	Rac3	0.962772	1.44446	0.00569164	0.0242869
78016	Ccdc150	0.962428	1.42353	0.00193147	0.0101115
58911	Sumf1	0.961831	4.65	1.16497e-08	2.5997e-07
244585	Rpgrip1l	0.961826	4.75097	1.48573e-08	3.25866e-07
215193	Utp25	0.961528	5.34508	9.44228e-11	2.97381e-09
71916	Dus4l	0.96092	2.23899	0.00142729	0.00784325
29815	Bcar3	0.960733	4.76431	0.00528626	0.0228093
18554	Pcsk7	0.959447	6.34706	1.42246e-11	4.99554e-10
100503403	Gm13147	0.958846	-0.598824	0.0530599	0.139032
11981	Atp9a	0.958159	-0.830674	0.0329758	0.0970684
12296	Cacnb2	0.957476	1.69185	0.00153921	0.00837764
67881	Mdp1	0.957468	5.31968	1.057e-10	3.30546e-09
68304	Poglut3	0.957355	1.37488	0.00420034	0.0189128
[truncated: 15,701 more rows]

## Sheet: sPre_cKO vs Ctrl
ENTREZID	SYMBOL	logFC	logCPM	PValue	adj.P.Val
258937	Or2l5	10.7045	-0.667241	1.95184e-25	2.80874e-23
241035	Pkhd1	9.07867	-1.60697	0.00215178	0.00966665
233187	Lim2	8.96236	-2.43653	1.02198e-06	1.18694e-05
69329	Cfap206	8.72583	-2.15054	2.03214e-10	4.88044e-09
100126460	Trav13n-4	8.69419	-2.60564	4.80287e-11	1.31596e-09
57385	P2ry4	8.66271	-2.42949	5.33961e-08	8.00942e-07
258959	Or2aj5	8.65269	-2.55247	2.13687e-11	6.14612e-10
404711	Ighg2c	8.64797	0.85321	1.13153e-19	9.62886e-18
692138	Igkv13-71-1	8.25979	-2.92249	1.61469e-07	2.18134e-06
16199	Il9r	8.03941	3.89837	1.40349e-119	1.24209e-115
54713	Fezf2	8.00262	-2.99868	1.95625e-09	3.92603e-08
258960	Or2aj6	7.82659	-3.31166	5.70715e-08	8.48165e-07
100503506	Gm19733	7.64937	-3.08357	3.36829e-07	4.27681e-06
57262	Retnla	7.53849	-3.23517	1.34777e-07	1.85358e-06
70884	Ccdc81	7.52614	-3.34341	3.54612e-07	4.47054e-06
67473	Slc47a1	7.3775	0.77663	3.30515e-38	1.30002e-35
627924	Gm6811	7.21519	-3.32318	1.72138e-06	1.89127e-05
258699	Or5b96	7.19137	-3.80851	2.81931e-06	2.93023e-05
50795	Sh3bgr	7.1792	-2.96073	0.000130155	0.000873625
257963	Or7e166	7.12934	-3.90646	4.3867e-06	4.35961e-05
75581	Yipf7	7.0356	-3.30596	2.39505e-06	2.53392e-05
72432	Spink5	6.99943	-3.94784	5.85288e-06	5.63634e-05
667933	Gm8884	6.99412	-3.60054	1.84862e-05	0.000156483
258158	Or2aj4	6.90466	-1.81379	7.86805e-14	3.07427e-12
70894	Efcab3	6.84325	-1.20031	1.51025e-17	9.61563e-16
225594	Gm4841	6.8149	-3.43492	0.00392773	0.0160648
69401	Plac8l1	6.74371	-3.53527	3.11302e-05	0.000248985
100039596	Tcf24	6.72115	-3.99424	2.3094e-05	0.000190833
100861606	NA	6.71237	-3.56096	2.79901e-05	0.000226739
667666	Zfp600	6.62796	-0.258278	5.73462e-07	6.97839e-06
16621	Klkb1	6.53555	-1.25299	9.79873e-17	5.50596e-15
72082	Cyp2c55	6.48235	-3.82298	5.33645e-05	0.000401084
268958	Capn11	6.447	1.7212	0.000296822	0.00179126
77665	9030204H09Rik	6.39941	-3.3683	5.95943e-05	0.000441532
258354	Or2l13b	6.35025	-1.53063	2.53997e-15	1.20207e-13
18430	Oxtr	6.32121	-2.01241	4.76278e-05	0.000362898
100043308	Trav14n-3	6.26995	-2.50097	1.26236e-10	3.16683e-09
57264	Retn	6.23744	-0.552138	1.49077e-14	6.35824e-13
329626	Fgf2os	6.14971	-2.79378	0.000160917	0.00105101
16016	Ighg2b	6.09662	5.62555	2.85119e-52	2.29391e-49
69312	Ppp1r42	6.09358	1.01838	1.05963e-29	2.25969e-27
243362	Stard13	6.05135	-1.70736	1.67489e-12	5.62533e-11
259071	Or2l13	6.02144	0.257796	1.56043e-21	1.58734e-19
100503326	NA	5.97018	-3.5434	0.00190393	0.00873952
12780	Abcc2	5.92304	0.0865191	2.06245e-19	1.68227e-17
244562	Abcc12	5.88265	-3.78834	0.00396343	0.0161791
239611	Muc19	5.78888	0.662617	1.89999e-06	2.07081e-05
100526539	Mir467a-10	5.75212	-3.5135	0.00182341	0.00843114
217830	Dglucy	5.70315	3.34445	2.00685e-56	1.9734e-53
67741	4930579F01Rik	5.64828	-4.02756	0.0199103	0.0605623
76406	Saxo5	5.60473	0.539787	2.93584e-26	4.68148e-24
18509	Pax7	5.43309	-0.443578	0.00260531	0.0113402
320604	Ccdc169	5.41267	-3.8965	0.0141804	0.0461044
667597	BC023105	5.27574	-2.73314	0.000535079	0.002968
257630	Il17f	5.26476	-1.30527	4.20615e-13	1.54779e-11
14089	Fap	5.2171	-0.386584	2.55591e-18	1.7741e-16
67753	Eqtn	5.20499	1.72812	9.03979e-29	1.77783e-26
230824	Grhl3	5.20004	-1.04676	8.92273e-10	1.91433e-08
225997	Trpm6	5.19795	-2.09657	4.74892e-07	5.85756e-06
330440	Sult6b2	5.16641	-2.16394	4.54527e-09	8.56776e-08
207495	Baiap2l2	5.15601	-3.25184	0.0127524	0.0423327
258694	Or5b12b	5.14577	-3.45473	3.77871e-06	3.82846e-05
21687	Tek	5.12123	1.84453	2.88279e-35	9.62743e-33
625286	Tmem236	5.11292	-1.07883	3.9115e-14	1.58067e-12
58170	Asic5	5.11032	-1.77761	1.69854e-12	5.67249e-11
100042411	Gm3831	5.09725	-3.36375	5.86646e-07	7.12184e-06
320014	B930025P03Rik	5.08585	-1.03742	3.72541e-14	1.50892e-12
11634	Aire	5.06546	-2.49369	1.3256e-08	2.30031e-07
723820	Mir196b	5.04562	-2.51706	4.22396e-06	4.22158e-05
27053	Asns	5.027	3.90226	9.8785e-82	3.49699e-78
67722	Actl11	5.01164	-2.49025	0.0146572	0.0473763
100038628	Gm10768	4.99716	-2.11483	1.54192e-10	3.78529e-09
211612	Ptchd1	4.9851	-0.655691	1.35682e-15	6.63416e-14
224180	Gm4827	4.92475	0.0856241	1.07491e-20	1.03966e-18
16532	Kcnu1	4.91515	-3.40807	8.50748e-06	7.87977e-05
628951	Gm6936	4.87436	0.36967	7.8034e-22	8.22144e-20
223809	Smgc	4.87023	-3.56711	7.40936e-06	6.94627e-05
258462	Or2y1f	4.84562	-2.05974	1.22552e-07	1.70132e-06
11997	Akr1b7	4.8348	-0.909417	1.77645e-15	8.52119e-14
258463	Or2y1g	4.80128	-0.513116	3.07932e-11	8.69282e-10
100503034	Gm15228	4.79168	-1.31325	2.57694e-10	6.03331e-09
239849	Cd200r4	4.75959	-3.41326	9.34887e-06	8.58272e-05
474332	Dnm3os	4.72995	-1.90873	1.53956e-09	3.14668e-08
17451	Mos	4.68953	-0.708455	5.76621e-11	1.55109e-09
228778	6820408C15Rik	4.67722	-1.21996	3.84403e-08	5.96836e-07
240328	F830016B08Rik	4.67436	-1.49602	0.00097152	0.00493426
75462	Cimip3	4.66015	-1.27937	0.0437379	0.113563
330053	4933427G23Rik	4.62384	-2.65714	6.4297e-07	7.75243e-06
14468	Gbp2b	4.6042	-3.60518	0.000117881	0.000801879
258697	Or5b21	4.58993	-1.47491	2.78615e-10	6.49734e-09
14871	Gstt1	4.58713	-0.429521	1.70625e-11	4.9836e-10
212541	Rho	4.58615	0.257376	8.85799e-15	3.90988e-13
14526	Gcg	4.57448	-2.43072	2.82921e-07	3.65526e-06
664876	Gm7385	4.5713	-3.83598	9.04361e-05	0.000634515
105887	Ugt3a1	4.53104	-3.54058	0.00087865	0.00452228
232035	Ccser1	4.50879	-1.5467	1.76446e-12	5.88154e-11
258458	Or2m13	4.48362	1.88941	1.79501e-38	7.22084e-36
675713	Gm17758	4.46024	-0.595305	5.87266e-13	2.09147e-11
384185	Arl9	4.44824	1.18428	5.69064e-27	9.59279e-25
223337	Ugt3a2	4.40802	1.34066	1.62043e-22	1.7596e-20
270599	Ct45a	4.38093	-3.10023	2.16586e-05	0.000180233
242274	Lrrc7	4.37933	-2.17442	3.14881e-07	4.01943e-06
18979	Pon1	4.36911	-2.23514	1.10933e-07	1.55218e-06
18588	Pde6g	4.34308	-0.377356	3.98764e-15	1.83328e-13
15395	Hoxa10	4.32732	-1.27095	4.019e-09	7.66556e-08
100038398	NA	4.30984	-2.19739	2.34998e-07	3.09715e-06
70291	Mkrn2os	4.29967	-2.56079	4.00179e-05	0.000309579
56838	Ccl28	4.29487	-2.70521	2.87833e-05	0.000232503
258352	Or52w1	4.26575	-3.66627	0.00100029	0.00505717
667488	Gm270	4.25184	-3.36409	3.57039e-05	0.00028048
100038425	NA	4.24065	-1.18282	1.32352e-05	0.000116607
12487	Cd28	4.21763	-0.557284	0.0808404	0.181215
381310	Stum	4.19424	1.53111	1.3045e-33	3.84828e-31
67071	Rps6ka6	4.17771	-3.13503	0.155299	0.292893
75886	Gstt4	4.17299	-2.70779	2.47138e-06	2.60999e-05
71412	Dhrs2	4.1562	-3.44166	0.150133	0.286045
71436	Flrt3	4.15076	-3.17537	0.158073	0.296678
238377	Gpr68	4.14366	0.936292	1.70637e-19	1.43141e-17
668577	Ighv1-73	4.12105	0.701733	0.0155199	0.0495673
665338	NA	4.11482	-1.57113	1.41729e-10	3.51641e-09
14664	Slc6a9	4.11028	1.23659	2.02997e-23	2.36384e-21
100041286	Snhg15	4.10691	5.13321	3.04283e-76	6.73225e-73
320189	NA	4.09414	-4.1997	0.00031466	0.00188094
69065	Chac1	4.08661	1.29306	1.2364e-24	1.64543e-22
50723	Icosl	4.07249	2.02422	7.30622e-29	1.46955e-26
100038577	Gm10790	4.04088	1.90595	4.06297e-26	6.30829e-24
230822	Ncmap	4.03764	-2.87553	0.0024285	0.01069
381917	Dnah3	4.0097	-1.7711	1.10093e-07	1.54164e-06
100043541	B630019A10Rik	4.0047	-1.62847	2.37669e-05	0.000195753
100503490	Gm19723	4.00019	-0.581324	3.58098e-14	1.45709e-12
442825	A230083G16Rik	3.95194	-2.67628	1.30863e-06	1.47628e-05
235086	Igsf9b	3.93288	-2.86612	0.150384	0.286462
75524	Tex48	3.92568	-4.26457	0.000549046	0.00303217
15458	Hpx	3.91986	-0.625128	8.05987e-12	2.4512e-10
13508	Dscam	3.91716	-2.78868	4.31665e-05	0.000331906
620790	Gm14443	3.90172	-0.531374	1.39522e-13	5.3569e-12
100039864	Snhg12	3.89589	7.04197	1.43953e-121	2.54797e-117
100526489	Mir669a-8	3.89505	-4.05404	0.336561	0.510115
107574	Trgc2	3.88771	-3.54081	0.284614	0.455404
244694	Kdm4d	3.87573	-0.885176	2.36103e-09	4.67976e-08
77647	Trat1	3.86338	-2.58225	3.66705e-06	3.726e-05
29865	Cabp5	3.85711	-3.76936	0.286008	0.456848
100041146	Pira13	3.85211	2.09746	1.60729e-18	1.17558e-16
625963	Gm6639	3.84607	-3.35405	0.00137452	0.00665092
269053	Gpr152	3.84535	2.57675	1.76831e-39	7.63392e-37
100503430	NA	3.81875	-1.2819	3.19018e-08	5.07789e-07
71354	Wdr31	3.81428	1.43651	1.74344e-17	1.09818e-15
547109	Trim43a	3.80978	-0.131084	3.64692e-14	1.48052e-12
69282	1700001J03Rik	3.80725	-0.871958	1.0808e-10	2.76846e-09
100861993	NA	3.80059	0.147408	7.83747e-09	1.41989e-07
545653	Gm13279	3.79116	0.131178	4.89925e-10	1.09907e-08
208171	Tmprss7	3.77404	-0.356383	4.79948e-15	2.18382e-13
75100	4930525D18Rik	3.74864	-2.59812	5.56313e-05	0.000414949
22750	Zfp9	3.74301	-1.72735	0.000111597	0.000764424
215772	Adgb	3.71025	-3.22525	0.00078183	0.00409541
11989	Slc7a3	3.70526	-0.231111	1.76301e-11	5.1409e-10
67981	Hormad1	3.70232	-2.51001	1.27715e-06	1.44536e-05
12405	Cbln2	3.69518	-1.77425	2.01163e-06	2.1804e-05
14415	Gad1	3.68886	0.8317	7.75388e-19	5.89029e-17
22029	Traf1	3.68414	1.75336	4.68346e-24	5.87924e-22
12444	Ccnd2	3.67094	7.36556	1.91169e-50	1.35347e-47
70143	2210414B05Rik	3.67042	-1.05396	6.81904e-11	1.81597e-09
73324	Clhc1	3.66068	1.14445	5.03666e-17	2.95195e-15
75860	Tex26	3.6581	-0.848368	0.000607012	0.00330182
67358	1700093K21Rik	3.6561	-3.1519	0.0125326	0.0417046
21922	Clec3b	3.64453	-2.2476	0.000397201	0.00229468
100861633	NA	3.63878	2.60113	1.32085e-24	1.73178e-22
170786	Cd209a	3.63324	0.261262	5.673e-10	1.26304e-08
626359	Wdr93	3.63189	-3.17179	0.00540951	0.0209103
544848	Gm5784	3.62976	-0.732783	1.40489e-09	2.89819e-08
14715	Gnrhr	3.62929	-1.68564	2.70391e-07	3.52424e-06
223920	Soat2	3.61705	-0.0930168	4.15725e-15	1.89648e-13
14409	Gabrr2	3.61185	-0.686678	1.32576e-10	3.30507e-09
259144	Or2r2	3.59075	-3.48478	8.73039e-05	0.000615404
19296	Pvt1	3.58017	2.99464	5.41779e-19	4.18755e-17
621239	Nhlrc4	3.56681	-3.12375	0.000752547	0.00396667
13650	Rhbdf1	3.55147	1.42389	6.70946e-22	7.11122e-20
675749	Gm10693	3.54488	-0.267151	1.73689e-07	2.33254e-06
100503924	Fcor	3.53837	-3.05774	0.000286127	0.00173675
93689	Lmod1	3.52909	-3.4047	9.6008e-05	0.000669296
320769	Prdx6b	3.52904	-3.85928	0.00114036	0.0056428
219132	Phf11d	3.5125	1.28009	6.08381e-19	4.68189e-17
23801	Aloxe3	3.49508	-3.63034	0.000625635	0.00338854
73090	2900092C05Rik	3.47238	-3.81059	0.000353903	0.00208109
333467	B020031M17Rik	3.46973	-3.2509	0.000259252	0.00159277
17926	Myoc	3.46411	-2.62213	3.85626e-06	3.89144e-05
78772	Hhipl2	3.46374	-0.615241	7.85641e-09	1.42187e-07
258380	Or9a7	3.4622	-2.59712	1.23417e-05	0.000109333
100502898	Gm19440	3.46001	-2.39544	1.9418e-05	0.000163511
55963	Slc1a4	3.45361	3.50373	1.44843e-31	3.56073e-29
100861725	NA	3.44545	0.260201	2.20531e-10	5.2465e-09
224224	Impg2	3.42905	2.32131	6.9827e-26	1.04741e-23
66293	Snhg16	3.41203	5.74593	1.62843e-80	4.80387e-77
68949	Zfas1	3.38478	7.93505	6.74598e-77	1.70577e-73
11535	Adm	3.37583	1.6027	1.36347e-16	7.44861e-15
232790	Oscar	3.37348	-2.51456	0.000142556	0.000947159
27280	Phlda3	3.3683	1.88376	6.02779e-21	5.86219e-19
100862035	NA	3.35415	3.58448	2.0988e-32	5.38388e-30
108760	Galnt16	3.34484	-1.41224	4.53074e-09	8.55861e-08
69221	2410006H16Rik	3.34292	8.15231	1.80241e-84	7.97566e-81
108802	Calr4	3.32355	-2.98822	0.0012672	0.0061977
246316	Lgi2	3.32284	1.26476	0.000437675	0.00248376
14128	Fcer2a	3.32178	4.05324	2.61988e-17	1.59354e-15
100126243	A030001D20Rik	3.3201	-1.0031	1.42389e-07	1.94167e-06
68763	1110038B12Rik	3.31983	6.80001	1.45138e-70	2.33541e-67
77558	9330179D12Rik	3.31051	0.732209	1.98557e-15	9.47295e-14
100503974	NA	3.30741	1.8695	2.1357e-14	9.02192e-13
319636	Fsd1l	3.29868	1.23902	1.18329e-09	2.4856e-08
545648	Gm13272	3.29057	-0.487191	8.21512e-09	1.48079e-07
258783	Or8b53	3.28752	-2.86051	0.00192108	0.00880339
330830	Drc7	3.25648	5.52952	1.0976e-73	1.94276e-70
319665	A430010J10Rik	3.25558	-3.34661	0.000311569	0.00186562
545645	Gm13283	3.24591	-0.119895	8.11535e-07	9.62746e-06
78558	Htra3	3.24257	1.37935	3.50163e-07	4.42074e-06
76380	Cep112	3.23364	1.59638	8.06472e-17	4.6047e-15
94088	Trim6	3.22914	0.051681	2.33753e-10	5.52393e-09
16870	Lhx2	3.2243	-1.33193	0.000466205	0.00263216
233878	Sez6l2	3.21959	3.16225	4.61747e-25	6.28687e-23
12522	Cd83	3.21903	2.0915	1.89833e-18	1.36034e-16
381350	Spag6	3.19505	-0.649898	6.19736e-12	1.94147e-10
103967	Dnm3	3.17515	-0.480817	9.0428e-11	2.36422e-09
320581	Idi2	3.17295	-0.406231	3.73504e-11	1.04275e-09
442803	A830005F24Rik	3.17262	-2.07419	0.000222427	0.00139807
100503433	Gm15433	3.16794	-1.66973	4.05323e-08	6.25477e-07
269902	Vmn2r57	3.16421	-2.18488	6.39492e-06	6.10518e-05
77337	Akr1c21	3.16253	-3.5433	0.00847914	0.0303684
320311	Rnf152	3.14869	-2.56265	5.78628e-05	0.000430324
60440	Iigp1	3.14686	1.38602	0.00502345	0.019702
100504267	Trp53cor1	3.14092	2.42988	9.19399e-20	7.93823e-18
213439	Gpr174	3.14042	2.66987	1.19942e-20	1.14756e-18
243653	Clec1a	3.13824	-2.68684	0.000200602	0.00127675
217935	Dync2i1	3.13559	2.6205	5.67545e-24	7.07433e-22
627872	Dnah7a	3.13508	-0.311456	9.45209e-08	1.34222e-06
11832	Aqp7	3.12816	-0.417915	3.5035e-11	9.85144e-10
11761	Aox1	3.11894	-2.49433	0.00323285	0.0136209
76294	Asb5	3.11837	-1.75286	5.05437e-05	0.000382645
171285	Havcr2	3.10371	-1.79812	1.74662e-06	1.91668e-05
20811	Srms	3.0951	-2.88625	4.87853e-05	0.000371078
227058	Dnah7b	3.08678	-3.22769	0.00929651	0.0327069
74846	4930405A21Rik	3.08383	-0.127743	6.65359e-11	1.7763e-09
319146	Ifnz	3.08289	0.317952	1.8575e-08	3.11637e-07
110542	Amhr2	3.08053	-0.386365	3.29409e-09	6.37217e-08
107766	Haao	3.073	4.99131	2.81496e-26	4.52953e-24
667794	Gm8817	3.07291	-2.44484	0.000192943	0.00123464
50765	Tfr2	3.06585	-0.048626	1.82914e-06	2.00221e-05
17883	Myh3	3.06574	-3.94414	0.00670966	0.0250128
16815	Lbx2	3.06328	-1.20307	5.47391e-09	1.01773e-07
76156	Fam131b	3.06234	0.218602	1.28003e-11	3.80783e-10
76399	Il31	3.06114	-2.74523	7.99822e-05	0.000569921
219131	Phf11a	3.06096	-1.62155	1.11042e-07	1.55248e-06
545654	Gm13285	3.05668	-0.503753	1.52867e-07	2.07496e-06
100034739	Gm17762	3.05607	-2.50081	0.000644724	0.00347385
777662	Ighd3-2	3.0512	4.14949	0.0147552	0.0476408
434130	Ccdc8	3.04696	-1.11184	5.05314e-06	4.94146e-05
331524	Xkrx	3.04487	1.6214	2.66101e-20	2.4404e-18
75533	Nme5	3.03761	-1.09291	1.65352e-07	2.22734e-06
74361	4931429L15Rik	3.0375	0.173012	2.43264e-12	7.95893e-11
272411	B3gnt6	3.03186	-1.59949	9.77136e-06	8.90593e-05
18590	Pdgfa	3.02905	-1.63895	3.45614e-05	0.00027261
269799	Clec4a1	3.02821	0.358569	1.89486e-12	6.30432e-11
100045778	Rnf223	3.02622	0.0825623	2.30355e-10	5.45093e-09
100502635	Gm11525	3.02323	-2.14922	2.08532e-05	0.000174351
100705	Acacb	3.01562	1.10284	8.24638e-13	2.89605e-11
433180	Spink6	3.01488	-2.20413	4.82715e-05	0.000367487
20304	Ccl5	3.0081	-1.23743	8.30206e-09	1.49488e-07
229672	Bcl2l15	3.00741	-1.06421	1.15642e-07	1.61528e-06
71425	Bpifb9a	3.00661	-0.841557	0.00223151	0.00996913
214639	4930486L24Rik	3.00398	-3.04699	0.516813	0.675629
16977	Lrrc23	3.001	0.141596	0.000189113	0.00121543
12816	Col12a1	2.99845	-1.30509	1.38483e-07	1.89571e-06
319739	B230303O12Rik	2.99809	1.57653	7.89561e-17	4.52273e-15
64380	Ms4a4c	2.98993	2.40777	1.14496e-11	3.42587e-10
241489	Pde11a	2.97882	-3.29637	0.523375	0.681759
100126431	Trgj1	2.97714	-2.60118	0.515197	0.674196
100503386	Tpbgl	2.96864	-3.2643	0.000851392	0.0044102
433492	Bpifb9b	2.96839	-0.642879	0.000755569	0.00397891
545655	Gm13287	2.95189	-0.786424	2.00236e-05	0.00016813
723852	Mir363	2.94931	-3.52196	0.51856	0.676981
215493	A3galt2	2.94858	2.34837	5.06532e-20	4.55107e-18
435791	Gm13271	2.94716	-1.15298	4.20638e-06	4.20876e-05
232367	Vmn2r27	2.94715	-3.27693	0.520458	0.678958
237625	Pla2g3	2.94665	-0.49895	3.48477e-09	6.7044e-08
75870	Tcam1	2.94467	1.6837	1.56922e-11	4.59855e-10
22410	Wnt10b	2.9335	2.13158	5.98946e-18	3.92643e-16
100038695	Gm10555	2.93311	-2.44636	0.012147	0.0406815
383563	Gpr25	2.92368	2.62603	2.53621e-18	1.76736e-16
73293	Ccdc103	2.92188	-1.73715	3.03457e-05	0.000243742
13115	Cyp27b1	2.91698	-1.71548	1.21721e-05	0.000107993
75863	Clec4g	2.91349	1.54291	7.53627e-10	1.63071e-08
16161	Il12rb1	2.90886	1.46794	2.38566e-16	1.25673e-14
18104	Nqo1	2.90642	-1.14295	1.77838e-08	3.0007e-07
228357	Lrp4	2.90505	2.90279	4.83305e-19	3.75197e-17
69189	Mcemp1	2.89176	0.606556	3.78232e-08	5.88804e-07
66607	Ms4a4d	2.88623	-2.23041	0.000131456	0.00088135
66910	Tmem107	2.88554	2.6763	2.38381e-18	1.67434e-16
18101	Nmbr	2.88554	-2.79614	0.0155582	0.0496627
100504591	Gm15987	2.8852	4.26379	4.55555e-19	3.56784e-17
100040213	Gm2666	2.86926	-1.82411	1.06217e-06	1.22638e-05
328783	Mslnl	2.86822	-1.79482	5.08938e-05	0.000384802
432745	4930447K03Rik	2.86792	-0.542114	3.56294e-08	5.60569e-07
435653	Fcrlb	2.86521	3.28642	9.43585e-30	2.03676e-27
73660	Cabp4	2.86394	2.51169	1.25519e-20	1.19446e-18
228775	Trib3	2.86363	1.99666	2.65098e-15	1.24462e-13
100216533	Snord55	2.86282	4.13036	7.25172e-05	0.000523259
227327	B3gnt7	2.85664	1.70547	3.41015e-10	7.8186e-09
71276	Ccdc57	2.84396	3.94679	5.35501e-35	1.75525e-32
69749	Epb41l4aos	2.84126	4.14827	5.23136e-42	2.57209e-39
100861855	Gm16170	2.83133	1.77996	1.44785e-11	4.27828e-10
53885	Nphp1	2.82098	4.04062	6.2542e-36	2.17058e-33
83673	Snhg1	2.81864	7.39389	1.00399e-58	1.26933e-55
70809	Clec2g	2.81252	3.09699	0.000401401	0.00231276
73523	Pebp4	2.811	-1.07351	6.15836e-08	9.09115e-07
387165	Mir147	2.80427	-1.75359	7.64692e-05	0.000548199
76925	Spata46	2.79835	-3.20724	0.0309987	0.0866105
20410	Sorbs3	2.79656	1.45283	4.85075e-13	1.75579e-11
100862355	NA	2.79304	-2.05251	8.57318e-05	0.00060568
271639	Adcy10	2.78533	0.1538	2.76511e-08	4.43319e-07
216188	Aldh1l2	2.78054	0.753468	3.20222e-09	6.21484e-08
407789	BC048644	2.78053	-1.79616	0.00124393	0.00610073
67685	Dnaaf4	2.77661	-0.415424	1.47966e-06	1.64613e-05
170770	Bbc3	2.77507	3.56234	1.01636e-30	2.39861e-28
106565	Dlk2	2.77385	-1.7881	0.000169143	0.00109785
16017	Ighg1	2.77127	0.499732	5.31258e-09	9.89818e-08
78242	Spink12	2.76677	-1.42115	3.98627e-06	4.00664e-05
18725	Pira2	2.76192	4.99168	6.15092e-17	3.56955e-15
70779	Prdm5	2.75607	1.07848	0.000487493	0.00273496
77057	Ston1	2.75575	2.38649	8.77375e-22	9.0816e-20
218244	NA	2.73942	-3.70757	0.00468686	0.0185837
258837	Or55b10	2.73786	-2.37543	0.000101152	0.000700192
387164	Mir146	2.73748	-3.22689	0.00038608	0.00224308
246709	Rgs13	2.73671	-1.40246	0.000106031	0.000731106
20728	Spic	2.73138	0.219255	6.04534e-10	1.34088e-08
239463	Fam83a	2.72191	-2.56537	5.17181e-05	0.00039042
75368	4930558K02Rik	2.72166	-3.71906	0.00658892	0.0246614
57248	Ly6i	2.7211	-0.509601	5.15878e-08	7.77109e-07
212392	Ccdc110	2.72103	-2.96458	0.00145446	0.00698064
212998	BC016579	2.72089	-2.28915	0.000583113	0.00319341
100038860	Or10h1	2.71506	-3.88407	0.00519884	0.0202545
56544	Vmn2r1	2.71317	-3.42359	0.0136291	0.0446637
99899	Ifi44	2.71247	1.02853	0.00377216	0.0155345
11754	Aoc3	2.7109	-1.28202	1.00432e-06	1.1695e-05
67313	Inava	2.69699	0.64569	6.4212e-10	1.40837e-08
382686	3110053B16Rik	2.69398	0.544147	2.90172e-11	8.23083e-10
216227	Slc17a8	2.68971	-0.592601	6.13208e-08	9.05991e-07
67790	Rab39b	2.68062	0.238818	2.64262e-10	6.1789e-09
236690	Nyx	2.68011	0.77343	3.80671e-10	8.67166e-09
268782	Agxt2	2.67919	-3.38668	0.007462	0.0272437
100041986	Gm3609	2.67893	-1.60519	9.53734e-06	8.73763e-05
15485	Hsd17b1	2.67856	-0.245401	1.27847e-09	2.66297e-08
545651	Gm13278	2.67281	1.03589	3.15269e-10	7.28493e-09
217333	Trim47	2.66725	0.742166	3.15866e-09	6.14376e-08
12156	Bmp2	2.6667	-3.62334	0.0306622	0.08586
227357	Espnl	2.65746	0.183399	1.27883e-09	2.66297e-08
240549	Gm4952	2.6574	-2.31176	0.000565198	0.00311167
78309	Cul9	2.65738	4.78247	1.52749e-34	4.74325e-32
631331	NA	2.65398	-1.83047	0.000227089	0.00142398
622178	NA	2.65054	2.28988	1.36621e-20	1.28627e-18
80979	Slc26a5	2.6457	-1.61012	1.27212e-05	0.000112414
71275	Noxred1	2.6382	1.32891	5.03837e-16	2.56262e-14
751548	Mir713	2.63574	-2.42254	0.000445049	0.00252318
72655	Snhg5	2.63562	6.80732	4.02313e-58	4.45059e-55
234740	Tmem231	2.63539	0.565332	3.31251e-06	3.39303e-05
668106	Gm8978	2.63027	-2.9799	0.0851968	0.188474
102448	Xylb	2.62992	2.78626	3.92102e-19	3.09831e-17
623312	Gm6416	2.62447	-1.48101	0.0067274	0.0250526
257926	Or55b4	2.62012	-0.88281	8.90401e-07	1.04441e-05
217845	Ifi27l2b	2.6139	-2.86301	0.000641111	0.00345755
630499	H2-K2	2.61351	5.87062	2.67636e-68	3.94763e-65
23882	Gadd45g	2.61315	3.76189	7.92809e-29	1.57671e-26
408254	A630019I02Rik	2.60928	2.50201	6.26484e-16	3.16822e-14
78725	Ly6g6g	2.60889	-1.91007	5.88711e-05	0.000437089
100502618	Gm19288	2.60655	1.03685	1.96405e-13	7.44404e-12
207521	Dtx4	2.59863	3.23978	6.81301e-24	8.31658e-22
28194	Apon	2.59773	-0.107651	1.70907e-05	0.000146563
332934	Zmynd12	2.59609	-2.06133	0.000411345	0.00235472
70859	Lrrc63	2.5897	-0.0041245	1.12689e-08	1.98074e-07
11722	Amy1	2.58716	-1.50102	2.71375e-06	2.83383e-05
100038371	Zfp389	2.58634	-1.99919	3.21035e-05	0.000255385
329375	Cfap77	2.58618	0.12235	7.17163e-08	1.04734e-06
12723	Clcn1	2.58334	1.73597	7.58268e-15	3.38069e-13
12270	C4bp-ps1	2.5803	-3.52386	0.00667546	0.0249221
73339	1700047G03Rik	2.58009	-2.52704	0.0002777	0.0016926
71583	9130008F23Rik	2.58006	-1.97422	0.00107538	0.00538882
170835	Inpp5j	2.57997	-0.975743	2.65058e-06	2.78099e-05
74435	Lrriq3	2.57773	-2.8577	0.00603766	0.0229229
18722	Pira1	2.5775	4.90822	1.05959e-18	7.88011e-17
100316680	Mir1903	2.57537	-0.793292	0.000237064	0.00147644
381318	Nsl1	2.57493	6.07828	2.22094e-43	1.26809e-40
271887	Rbbp8nl	2.5725	-3.5234	0.00300171	0.0128148
214425	Cilp	2.57141	-1.73802	2.46088e-05	0.000202218
21350	Tal2	2.57013	-3.28451	0.00182424	0.00843275
100502942	Gm4814	2.5653	-1.05944	1.21048e-06	1.37697e-05
195531	Zfp982	2.56457	0.322113	3.85953e-08	5.98193e-07
100502861	Ccdc13	2.56412	-3.27248	0.00315075	0.0133545
212670	Catsper2	2.56071	2.10093	2.65465e-19	2.11654e-17
76486	Ly6k	2.55523	0.904829	3.68587e-06	3.74082e-05
207607	Ccdc40	2.553	1.40567	2.82831e-10	6.58698e-09
381112	Arhgef33	2.5503	0.790693	2.14553e-08	3.53592e-07
17067	Ly6c1	2.54749	-0.326609	5.11548e-05	0.000386445
329324	Syt14	2.54596	-3.17158	0.0025788	0.0112481
114570	Crip3	2.54556	-3.48695	0.00739853	0.027051
244871	Zc3h12c	2.53491	1.91615	4.6974e-13	1.71078e-11
244962	Snx14	2.53405	5.10989	4.37025e-42	2.2101e-39
210808	Lacc1	2.53	1.8777	1.18329e-08	2.07164e-07
320256	Dlec1	2.52973	-0.785542	1.06953e-05	9.62906e-05
76108	Rap2a	2.52971	2.6693	3.18451e-18	2.19322e-16
76469	Cmya5	2.52914	3.94946	4.98519e-25	6.73571e-23
237038	Nox1	2.5266	-0.603351	2.43642e-07	3.20154e-06
100504739	Gm20382	2.52192	-2.88189	0.0847064	0.187741
65099	Irak1bp1	2.52067	1.17273	1.06846e-08	1.8874e-07
26938	St6galnac5	2.51371	-1.94786	0.000282441	0.00171617
81703	Jdp2	2.51362	0.991767	6.82271e-11	1.81597e-09
622924	Gm6370	2.51022	-3.32834	0.00930704	0.032719
234421	Cib3	2.50601	-1.10568	3.95472e-07	4.9434e-06
102075	Plekhg4	2.50498	-1.14784	3.69324e-05	0.000288993
50873	Prkn	2.49724	-2.21812	0.00160275	0.00759537
231296	Lrrc66	2.49524	-2.60335	0.00218858	0.00980211
69903	Rasip1	2.49358	-0.910054	2.33089e-05	0.000192339
545649	Gm13276	2.49257	0.906711	3.46202e-09	6.66788e-08
67690	Prss37	2.48503	-2.55323	0.00110629	0.00551119
13590	Lefty1	2.48461	-1.72715	0.000592209	0.00323584
100039655	Idi2l	2.48321	-2.4631	0.000133953	0.000896738
56464	Ctsf	2.48128	-0.903098	3.4648e-06	3.53877e-05
242669	Azin2	2.48082	-0.544452	3.36405e-05	0.000266201
110084	Dnah1	2.48056	4.70254	1.27595e-34	4.03291e-32
239739	Lamp3	2.47787	-1.10585	3.35939e-05	0.000266165
100038606	NA	2.47736	-2.30919	0.000868393	0.00447572
242341	Atp6v0d2	2.47715	-2.43787	0.0878887	0.192783
18726	Lilra6	2.47509	1.30441	2.47451e-06	2.61174e-05
214547	She	2.46855	-1.43181	5.92126e-05	0.000439071
22172	Tyms-ps	2.46742	-3.10399	0.0707358	0.164231
27404	Abca8b	2.46057	1.49779	1.99075e-10	4.80058e-09
26458	Slc27a2	2.45792	-2.21687	0.0204255	0.0618848
13070	Cyp11a1	2.45788	-3.85623	0.00791841	0.0286266
18218	Dusp8	2.45756	1.29374	2.23669e-10	5.29978e-09
71296	Crnde	2.45687	0.519462	1.59943e-05	0.000138503
27078	B9d1	2.45628	1.80383	1.00112e-10	2.57556e-09
100861644	NA	2.44389	-0.900149	0.0053935	0.0208747
108811	Ccdc122	2.44229	-0.139038	7.83041e-06	7.30233e-05
78372	Snrnp25	2.44041	4.33583	1.35588e-32	3.63622e-30
71981	Tdrd12	2.43646	-2.94052	0.00583141	0.022264
17299	Mettl1	2.43542	2.52276	4.102e-12	1.31057e-10
71776	Tha1	2.43412	0.543012	1.8544e-08	3.11473e-07
545646	Gm13290	2.43272	0.143473	3.12085e-06	3.22281e-05
14603	Cblif	2.43241	-4.04678	0.0195471	0.0597039
12587	Mia	2.4322	-0.631131	2.67281e-07	3.494e-06
73649	Cybrd1	2.42891	0.273601	1.26029e-09	2.63056e-08
20209	Saa2	2.42863	-3.0373	0.00324995	0.0136832
54672	Adgrg3	2.42805	5.0103	2.69111e-41	1.22135e-38
20539	Slc7a5	2.42718	6.52013	4.17406e-33	1.21116e-30
76260	Ttc8	2.42673	1.48356	1.08218e-09	2.29121e-08
94089	Trim7	2.42565	2.90075	2.75997e-14	1.14139e-12
17250	Abcc1	2.42535	3.69457	1.83035e-19	1.51389e-17
171188	Vmn1r32	2.42154	0.647252	2.06468e-08	3.4186e-07
241688	Dzank1	2.42144	0.269172	6.71126e-08	9.81729e-07
545650	Gm13277	2.42082	0.779791	2.5947e-08	4.19035e-07
258443	Or2m12	2.4138	3.69306	7.49601e-13	2.64302e-11
215866	Gm29673	2.41281	3.14732	8.76952e-16	4.37241e-14
20459	Ptk6	2.41229	-3.01101	0.0119621	0.0402145
628516	Igkv4-73	2.41084	2.16735	4.6546e-12	1.47646e-10
67752	Saxo4	2.40937	1.44971	2.01369e-10	4.8427e-09
387565	Cd300c	2.40856	-0.233826	2.176e-06	2.33143e-05
628398	Ighv6-4	2.40207	-2.27767	0.000260973	0.00160167
171395	Pkd1l1	2.40189	-2.80146	0.00856596	0.030636
52430	Echdc2	2.39967	-2.86983	0.0620685	0.148662
72131	2010310C07Rik	2.39601	-3.44851	0.00240718	0.010612
69202	Ptms	2.39391	2.14031	7.61955e-12	2.32528e-10
57746	Piwil2	2.38768	-1.38316	4.57641e-05	0.000350357
407788	Tsbp1	2.37766	-0.286119	1.96432e-08	3.27695e-07
544696	Tbc1d32	2.37701	3.90881	1.62839e-24	2.10383e-22
66808	9030624G23Rik	2.37361	-0.261012	1.09356e-06	1.25933e-05
100041062	Gm13286	2.36934	-1.10793	0.00185903	0.00857341
20613	Snai1	2.35826	-2.24632	0.000415166	0.00237429
71133	4933422A05Rik	2.35164	-0.266701	9.2107e-08	1.31475e-06
100038909	Pira12	2.34956	3.68417	8.65449e-11	2.26604e-09
668894	Vinac1	2.34666	1.05413	4.52322e-10	1.02249e-08
67552	Macroh2a3	2.33842	-0.0453089	7.73566e-05	0.000553217
67331	Atp8b3	2.33828	-1.0668	1.1448e-05	0.00010239
53856	Prg3	2.33601	5.30835	1.11443e-35	3.79334e-33
70957	Stamos	2.33489	-0.552439	4.66866e-06	4.60364e-05
110454	Ly6a	2.33384	0.714102	1.43718e-10	3.55777e-09
17957	Napb	2.33089	2.03367	1.30948e-15	6.42043e-14
14788	Gpr162	2.32271	-1.45223	1.42316e-05	0.000124334
56489	Ikbke	2.32268	3.26483	3.5016e-18	2.37465e-16
100504526	NA	2.32173	4.12853	2.24515e-21	2.24515e-19
628693	Phf11	2.32012	-1.55172	5.48846e-05	0.000410162
73368	Col20a1	2.31917	2.4565	1.30082e-10	3.25204e-09
100039706	Gm2381	2.31652	-3.23936	0.0363724	0.0983637
231014	Elapor2	2.31502	2.60695	1.08595e-14	4.73432e-13
50878	Stag3	2.31426	3.70095	6.33538e-08	9.30591e-07
30924	Angptl3	2.31378	-0.982125	0.00113895	0.00563743
735285	Mir700	2.3126	-1.19796	0.00086717	0.00447229
668257	Dgat2l6	2.31125	-3.80109	0.0198979	0.0605456
620078	Sp140l2	2.31028	3.13462	9.96455e-09	1.76903e-07
545652	Gm13275	2.30994	1.05845	1.51421e-08	2.58952e-07
67689	Aldh3b1	2.3033	4.98765	3.66178e-21	3.60075e-19
116904	Alpk3	2.30264	-0.451748	0.000742242	0.0039217
15405	Hoxa9	2.30098	2.01812	4.29993e-12	1.3664e-10
264134	Ift56	2.29977	3.03505	3.8599e-17	2.30035e-15
268515	Bahcc1	2.29626	5.27318	3.09039e-39	1.30238e-36
17318	Mid1	2.29535	7.22785	2.45453e-07	3.22054e-06
18426	Ovol1	2.29477	1.64201	1.0462e-13	4.03435e-12
73713	Rbm20	2.2943	-0.532087	0.00177588	0.00824582
235044	Plppr2	2.28828	-1.89787	0.00190782	0.00875509
100502641	Gm17511	2.28748	-2.40031	0.000768101	0.00403424
245026	Col6a6	2.28599	-1.36357	0.000279107	0.0017
18209	Ntn3	2.28274	-1.18469	0.00114145	0.00564664
64082	Popdc2	2.28271	0.00340408	4.93469e-08	7.45893e-07
621875	A530040E14Rik	2.28214	5.08508	3.25643e-20	2.95584e-18
75578	Fggy	2.28068	1.81422	3.1799e-14	1.30894e-12
626578	Gbp10	2.27983	1.84693	0.00370763	0.0153043
73598	1700001O22Rik	2.27911	-1.59204	0.0978229	0.208564
320277	Spef2	2.27494	5.16547	2.01085e-37	7.7374e-35
21828	Thbs4	2.27191	2.22643	1.09829e-09	2.32254e-08
234515	Inpp4b	2.26818	4.87177	6.02846e-29	1.22648e-26
381091	H2-Eb2	2.2676	3.53316	1.07738e-14	4.70855e-13
333307	Trim75	2.26636	-2.02797	0.0121908	0.0407897
208634	Tspan10	2.26477	-2.62778	0.00754688	0.0275025
12467	Cct6b	2.2638	-0.796674	3.52983e-06	3.59896e-05
106618	Wdr90	2.26004	5.69273	1.81975e-42	9.4734e-40
12575	Cdkn1a	2.25666	4.99261	2.05208e-31	4.97558e-29
170761	Nherf4	2.25647	-2.76658	0.00623755	0.0235404
71775	Inhca	2.2545	-2.46434	0.0094077	0.0330127
235415	Cplx3	2.25365	-1.7315	0.00019774	0.00126042
13924	Ptprv	2.24998	2.03071	2.73059e-10	6.37617e-09
67375	Qprt	2.24977	1.57328	5.47088e-13	1.96022e-11
229474	Fhdc1	2.24934	-0.372053	8.18518e-07	9.68803e-06
70426	Tekt5	2.24924	-2.94491	0.00372499	0.0153617
329541	NA	2.24881	-0.0662093	1.40979e-06	1.57732e-05
78250	Iqch	2.24797	-0.125374	2.87935e-05	0.000232503
387512	Tas2r135	2.24761	-2.78778	0.00202374	0.00918939
12035	Bcat1	2.24693	6.09726	2.32585e-50	1.58337e-47
434246	Trim72	2.24666	0.263918	1.35631e-06	1.5223e-05
13497	Drp2	2.24271	1.638	1.38052e-09	2.85457e-08
70928	Trim69	2.24107	0.818812	1.23174e-06	1.39934e-05
229521	Syt11	2.23812	1.71281	2.72867e-11	7.78991e-10
319765	Igf2bp2	2.23648	-1.2186	0.00227633	0.0101361
76574	Mfsd2a	2.23369	-1.23098	0.013061	0.0431387
78806	Stpg1	2.23355	-2.67512	0.00341474	0.0142616
104601	Mycbpap	2.23199	-1.46194	6.68801e-05	0.000487552
231668	Vsig10	2.23095	-0.395733	0.000355392	0.00208777
15402	Hoxa5	2.22852	3.58122	1.52883e-16	8.3007e-15
73844	Ankrd45	2.22794	-1.33665	0.0187606	0.0577199
74473	4933433H22Rik	2.22749	-1.73188	0.000931969	0.00475522
235416	Lman1l	2.22733	1.01442	3.57176e-05	0.00028048
100861837	NA	2.22683	6.82795	1.36251e-20	1.28627e-18
21924	Tnnc1	2.22505	-2.4242	0.0108512	0.0371863
639510	Ighv6-5	2.21669	-2.55464	0.00127144	0.00621326
18636	Cfp	2.20951	2.84595	3.34205e-12	1.08143e-10
320360	Ric3	2.20741	0.00979722	5.73647e-07	6.97839e-06
100502579	Gm19261	2.2053	-0.399242	2.693e-07	3.5152e-06
100503502	Gm10552	2.20361	4.91507	5.04195e-27	8.58101e-25
14809	Grik5	2.20023	3.27181	1.27377e-12	4.37781e-11
434325	Tmem221	2.19875	0.752672	1.61901e-05	0.000139856
66665	Msantd3	2.19501	0.551344	1.09069e-05	9.78469e-05
26382	Fgd2	2.19284	5.00038	7.59224e-07	9.05543e-06
13385	Dlg4	2.19201	2.23441	1.5698e-10	3.84841e-09
83771	Tas1r3	2.19077	4.37346	5.3023e-26	8.09058e-24
100503869	Mkln1os	2.18973	-1.57661	0.00264891	0.0115057
67252	Cap2	2.18838	1.88611	1.39154e-11	4.12567e-10
269209	Stk36	2.18572	0.132575	8.16447e-07	9.67925e-06
23919	Insl5	2.18348	-2.98937	0.00782265	0.0283441
381634	Gm1043	2.18202	2.33641	1.84026e-08	3.09625e-07
14872	Gstt2	2.18181	5.29356	3.96878e-23	4.53209e-21
69318	Fam24b	2.17768	-2.87063	0.00398972	0.0162674
100504196	Gm10023	2.17299	-0.81147	1.74135e-05	0.000148921
100502755	NA	2.16261	-3.82079	1	1
19270	Ptprg	2.16165	-3.37204	0.06154	0.147756
22658	Pcgf2	2.1609	1.15912	3.04417e-05	0.000244362
18631	Pex11a	2.16071	-2.92156	0.0260799	0.0755507
79565	Mettl27	2.16033	2.54118	1.18118e-14	5.08684e-13
100702	Gbp6	2.15965	3.02525	0.00367542	0.0151926
83553	Tktl1	2.15947	-1.70563	0.00181039	0.00838189
23947	Mid2	2.15445	-3.39153	0.0110098	0.0376131
434438	Iho1	2.15139	-0.017377	4.09246e-06	4.10172e-05
378431	Txlnb	2.15091	-0.999483	0.00141793	0.00682924
232408	Klrb1f	2.15014	0.129434	5.48046e-05	0.000409819
103768	Tubg2	2.1459	2.28055	0.00131331	0.00638793
103775	Slc25a41	2.1444	-2.56339	0.000974687	0.00494893
232409	Clec2e	2.14416	-3.50619	0.0958214	0.205445
12608	Cebpb	2.14271	0.372392	9.27275e-06	8.53054e-05
545527	Erich6	2.14202	0.0658826	3.45472e-08	5.44996e-07
100316686	Mir1901	2.13609	-2.24792	1	1
100775172	Ighv8-13	2.13425	-3.64141	1	1
100124431	Mir18b	2.13161	-3.17555	1	1
74574	Lvrn	2.13046	-2.75152	1	1
100503912	NA	2.12764	-1.25405	0.00502869	0.0197182
407790	Ndufa4l2	2.12397	-0.822583	3.50737e-05	0.000276527
100503848	NA	2.12301	-3.28618	0.1082	0.224724
76976	Arxes2	2.12042	0.364827	3.84998e-07	4.81929e-06
634346	Gm7135	2.11929	-3.30218	0.0178182	0.0553983
12352	Car5a	2.11896	-2.39954	0.0231864	0.0686746
100038526	Gm16008	2.1185	-2.11577	0.00202032	0.00917619
381287	Sp140l1	2.11833	3.48414	5.30044e-10	1.18307e-08
209692	Dhtkd1	2.11637	-1.29518	0.000492296	0.0027576
545647	Gm13289	2.11301	0.184495	7.08824e-05	0.000513134
76561	Snx7	2.11039	-0.945557	0.0140397	0.0457604
100503688	NA	2.10943	0.438923	5.45546e-05	0.00040864
97086	Slc9b2	2.10801	-1.84937	0.0155707	0.0496937
16578	Kif9	2.10452	3.91677	1.63502e-20	1.53121e-18
258154	Or5m11b	2.09905	-3.8441	0.0528734	0.131367
226123	Morn4	2.09857	-2.07363	0.00443727	0.0177852
241226	Itga8	2.09855	-3.90938	0.187479	0.337131
73816	4930401O10Rik	2.09829	-2.24518	0.00210502	0.00948544
76947	Ndufaf6	2.09753	3.23939	2.65527e-18	1.83587e-16
97848	Serpinb6c	2.09711	-1.87577	0.00106073	0.00533081
100038590	Gm10535	2.09697	-0.718182	0.00123932	0.00608125
17259	Mef2b	2.09276	0.202947	2.81251e-06	2.92487e-05
17314	Mgmt	2.08897	0.626479	3.61211e-06	3.67227e-05
19074	Prg2	2.08829	-0.213099	6.55898e-06	6.24323e-05
433470	AA467197	2.08814	-0.456322	7.44802e-06	6.97882e-05
71338	Tprg1	2.08799	-2.9353	0.00173281	0.00809255
319625	Galm	2.08762	-0.408806	2.28002e-05	0.00018867
207839	Galnt6	2.08563	1.30967	1.47401e-05	0.000128207
629242	Gm6958	2.08514	1.84663	7.20237e-08	1.05096e-06
194237	Rimkla	2.08281	-2.61516	0.0461208	0.118413
74088	Them7	2.08127	-3.36062	0.0269648	0.0776693
14299	Ncs1	2.07707	2.08582	1.31308e-06	1.47847e-05
231103	Gckr	2.07292	-2.81501	0.00690204	0.0255631
77022	2700099C18Rik	2.07278	4.79369	1.83196e-14	7.79462e-13
628705	Phf11c	2.07142	3.30923	1.5375e-16	8.32223e-15
18405	Orm1	2.06945	1.08142	0.000825591	0.00429414
26459	Slc27a5	2.06869	-2.10094	0.00233499	0.0103453
17769	Mthfr	2.06809	5.15824	2.59984e-30	6.05489e-28
668662	Gm9292	2.06725	-1.56776	0.000667799	0.00358075
114889	Vsx1	2.06572	-3.67337	0.191268	0.342062
234912	Cfap300	2.06461	0.566849	4.19381e-07	5.20186e-06
15403	Hoxa6	2.06432	2.2277	3.29906e-12	1.06948e-10
74931	4930481A15Rik	2.06241	4.70944	1.70092e-29	3.54192e-27
73644	2210039B01Rik	2.06147	-2.09351	0.000468029	0.00264162
218695	Gm10044	2.0612	-1.47569	0.00036637	0.00214388
12012	Baat	2.0603	-2.56126	0.00335728	0.0140548
14615	Gjc1	2.0603	-2.89098	0.0167828	0.0527255
14419	Gal	2.05988	-3.33305	0.0491177	0.124198
209737	Kif15	2.05855	8.15804	4.44083e-19	3.49345e-17
241636	Tgm6	2.05576	-2.85849	0.00547393	0.0211317
100503823	Gm16973	2.05461	5.87302	1.75945e-32	4.57975e-30
13198	Ddit3	2.0537	5.21821	2.89921e-31	6.93459e-29
71586	Ifih1	2.04946	2.95141	4.7193e-10	1.0641e-08
243312	Elfn1	2.04929	0.7565	0.000171637	0.00111281
219148	Fam167a	2.04772	3.67907	7.54155e-08	1.09864e-06
226419	Dyrk3	2.0475	2.90908	2.56926e-12	8.39038e-11
228765	Sdcbp2	2.04636	-0.695798	1.3294e-05	0.000117066
269275	Acvr1c	2.04608	-3.75272	0.0623114	0.149042
14999	H2-DMb1	2.04081	4.72336	1.00079e-15	4.9619e-14
24084	Tekt2	2.04056	-1.85171	0.000374103	0.00218319
71492	Bbs7	2.03856	1.2894	3.01015e-08	4.80864e-07
56874	Rnf32	2.03807	-3.54054	0.0592953	0.143456
360213	Trim46	2.03765	1.5395	4.21529e-06	4.21529e-05
227885	Gm13498	2.03712	-3.6122	0.0213808	0.0642785
83454	Nxf2	2.03706	-1.11655	0.000194283	0.00124146
74016	Phf19	2.03668	5.85514	4.62636e-30	1.06328e-27
270028	Nalf1	2.03351	-1.97721	0.0273833	0.0786187
76074	Gbp8	2.03092	1.04258	3.09392e-05	0.000247569
26447	Poli	2.02813	4.96277	1.24855e-31	3.11258e-29
20498	Slc12a4	2.02722	4.55668	8.31844e-26	1.23728e-23
66752	4933404O12Rik	2.02553	4.39285	1.69882e-23	1.99133e-21
218294	Cdc14b	2.02373	3.19831	4.68889e-18	3.10837e-16
213119	Itga10	2.02285	2.88728	2.92541e-13	1.09936e-11
170743	Tlr7	2.02011	1.53105	3.57242e-08	5.61481e-07
619313	I730030J21Rik	2.01991	-2.2096	0.0330844	0.0912708
100504404	H2-Ea	2.01905	-2.06236	0.00302587	0.0129055
102614	Rpp25	2.01513	-2.57706	0.00978949	0.0341427
75729	Fam227a	2.014	3.39878	4.04463e-18	2.71174e-16
54648	Ccdc120	2.00195	0.0960478	0.00022754	0.00142565
15233	Hgd	1.99878	-1.76724	0.00420208	0.0170043
23959	Nt5e	1.99804	1.04757	3.63722e-08	5.69723e-07
105193	Nhlrc1	1.99754	-1.71869	0.0547381	0.134808
75357	4930557J02Rik	1.99713	0.68507	9.07092e-08	1.29794e-06
387353	Tas2r126	1.99652	-3.53469	0.0101158	0.0350735
67586	Ubxn11	1.99637	3.68487	1.07098e-17	6.91834e-16
20503	Slc16a7	1.99618	1.64351	8.51875e-09	1.53078e-07
667387	Xlr4d-ps	1.9956	-2.5519	0.0271898	0.0781766
16411	Itgax	1.99451	6.83611	1.5403e-10	3.78529e-09
231602	P2rx2	1.99236	0.929538	6.92113e-06	6.54401e-05
65969	Cubn	1.98851	1.68124	3.32337e-09	6.42179e-08
11910	Atf3	1.98742	-1.46793	0.000544052	0.00301023
101502	Hsd3b7	1.9862	2.55971	2.40252e-12	7.87493e-11
319757	Smo	1.98539	1.90785	4.36759e-05	0.000335677
100043726	Gm4610	1.9832	-2.05509	0.0108954	0.0373014
14231	Fkbp7	1.98267	2.96576	2.48258e-13	9.36924e-12
212153	Ccdc191	1.98033	3.52643	1.65137e-17	1.0439e-15
68395	Gm53175	1.97995	8.21784	8.79216e-26	1.29684e-23
52377	Rcn3	1.97845	1.17017	0.000214203	0.00135021
12491	Cd36	1.9782	3.82914	8.97214e-10	1.9226e-08
75111	4930512H18Rik	1.97617	-3.17056	0.0523386	0.130496
433752	Frg2f1	1.97414	0.325584	1.20782e-06	1.37482e-05
66337	Fam229b	1.97359	-1.36674	0.0128488	0.0425649
78910	Asb15	1.97274	-2.91132	0.06631	0.15645
790912	Rab11fip4os1	1.97238	-2.61207	0.0230188	0.0682694
76670	Cfap70	1.97193	-0.106765	1.15599e-06	1.32606e-05
382864	Colq	1.97141	0.501632	4.95418e-05	0.000376186
380711	Rap1gap2	1.97009	0.00891149	1.1071e-06	1.2741e-05
16185	Il2rb	1.9678	-2.81425	0.0454252	0.117
72381	2210409E12Rik	1.96682	-3.65331	0.0313736	0.0874647
15007	H2-Q10	1.96653	5.25124	6.99073e-12	2.15193e-10
72927	Hepacam	1.96462	-2.42208	0.00380335	0.0156395
19682	Rdh5	1.96438	2.55815	3.37182e-14	1.37832e-12
57253	Tas2r108	1.96223	-1.22848	9.01259e-05	0.000632776
15400	Hoxa3	1.96124	3.04195	5.78005e-13	2.06264e-11
330070	Gm5107	1.95379	2.92908	1.22649e-10	3.10127e-09
50778	Rgs1	1.95255	-1.00768	0.000281057	0.00170952
279561	Wnk3	1.95206	0.634065	2.21775e-07	2.94038e-06
68201	Ccdc34	1.9514	5.30187	1.45081e-23	1.71195e-21
15423	Hoxc4	1.94958	-3.82931	0.176771	0.322581
791338	Gm10190	1.94923	-0.18586	0.000506314	0.00282616
71336	Rbks	1.94922	3.74486	1.05005e-18	7.84212e-17
14455	Gas5	1.94868	8.26007	9.62363e-33	2.62059e-30
14187	Akr1b8	1.94699	-2.97404	0.0464014	0.118961
107239	Carns1	1.94402	5.56651	5.24643e-13	1.88743e-11
56543	Kcnd3	1.93872	-1.3935	0.000686889	0.00366977
67349	1700086P04Rik	1.93802	-2.14275	0.00880097	0.0312806
404710	Iqgap3	1.93779	5.62654	1.5632e-15	7.58047e-14
209027	Pycr1	1.93387	1.24499	2.70318e-07	3.52424e-06
353130	Prss33	1.93304	-2.45138	0.00464418	0.0184599
100503319	Gm17281	1.93294	-0.752335	6.28135e-05	0.000461902
29863	Pde7b	1.93186	-0.757152	1.41867e-05	0.000124003
241634	Spdye4c	1.9306	-2.12476	0.0115533	0.0391149
22685	Zfp239	1.92951	1.8766	4.39436e-06	4.36477e-05
73824	Snhg6	1.92919	4.8316	3.15051e-25	4.39086e-23
12943	Pcdha10	1.92818	-2.81832	0.00930721	0.032719
15399	Hoxa2	1.92644	0.63912	1.89283e-06	2.06427e-05
666680	Gm8234	1.92585	-0.655521	8.32104e-05	0.000589601
102294	Cyp4v3	1.92474	2.21009	3.55729e-12	1.14898e-10
66257	Nicn1	1.92266	2.90966	3.31522e-11	9.34385e-10
269295	Rtn4rl2	1.91963	2.48976	1.38586e-12	4.71726e-11
109082	Fbxw17	1.91811	3.36256	8.88308e-17	5.02334e-15
100503600	Gm19792	1.91809	-1.95142	0.00231419	0.0102763
667946	Igkv3-3	1.91802	0.52064	7.32031e-05	0.000527349
30878	Apln	1.91662	-1.91735	0.00428825	0.0172858
77727	6030468B19Rik	1.91608	-3.17075	0.0453089	0.116871
214968	Sema6d	1.91383	0.114602	0.000118809	0.000807575
15000	H2-DMb2	1.91311	4.75632	6.64105e-12	2.05686e-10
73486	1700084J12Rik	1.91259	-3.21323	0.0351086	0.0956605
102747	Lrrc49	1.90589	3.0499	1.13584e-12	3.94203e-11
77552	Shisa4	1.90566	-1.88625	0.000500779	0.00279968
218440	Ankrd34b	1.90364	-2.04002	0.00275276	0.0118781
17910	Myo15a	1.90287	0.762745	2.39532e-08	3.90155e-07
100040711	NA	1.89827	-2.01941	0.00176131	0.00819106
71685	Galnt14	1.89803	1.71188	6.21741e-08	9.16305e-07
16728	L1cam	1.89766	2.1338	3.92248e-05	0.000304855
319634	Efcab5	1.89732	2.54115	7.69091e-11	2.03178e-09
270328	Gsdmc3	1.89652	-3.22771	0.0513137	0.128429
14969	H2-Eb1	1.89646	5.70468	3.39534e-16	1.76239e-14
100502736	Gm19345	1.89641	-0.0553606	2.36471e-05	0.000194948
13058	Cybb	1.89548	5.98221	3.90131e-16	2.0191e-14
16191	Il5	1.8952	-3.35147	0.09034	0.196827
16158	Il11ra2	1.89401	0.822479	0.000154478	0.00101457
665004	Gm53176	1.89111	-3.69828	0.175192	0.320241
84544	Cd96	1.89095	-0.681922	2.46484e-05	0.000202449
633979	Ak9	1.8891	-0.799025	0.000759157	0.00399556
68721	Cfap68	1.88675	3.65134	7.56402e-18	4.94034e-16
74426	4933402D24Rik	1.8866	-0.600787	0.00162185	0.00766945
442829	Ccin	1.8864	-2.71936	0.0101456	0.0351402
72753	2810442N19Rik	1.88406	-2.86566	0.0203445	0.0616923
667148	NA	1.88307	-1.31394	0.000229081	0.00143378
93842	Igsf9	1.88167	4.93758	5.84904e-14	2.31606e-12
100043176	Gm15628	1.88021	-0.391884	0.000436735	0.00248047
217265	Abca5	1.87946	2.15896	1.369e-11	4.06566e-10
22339	Vegfa	1.87834	5.30591	4.83285e-29	9.94668e-27
574417	Tas2r137	1.87688	-0.805081	1.71889e-05	0.000147312
76219	Arxes1	1.87628	-0.386885	1.70587e-05	0.0001465
73480	1700074H08Rik	1.8731	-3.35433	0.161391	0.301041
100040599	Potefam3a	1.87237	-0.750649	0.00016638	0.0010823
215928	Mfsd4b5	1.87174	-2.73132	0.0289769	0.081997
16775	Lama4	1.87055	-3.18447	0.0698	0.162561
74548	Gsdmc4	1.87024	-0.895102	4.21537e-05	0.000324682
16878	Lif	1.86988	-2.78124	0.272623	0.44197
140571	Plxnb3	1.8697	0.942279	3.52058e-07	4.4415e-06
67077	Catsperz	1.86817	-2.56703	0.00956055	0.0334629
17768	Mthfd2	1.86736	5.8118	3.86958e-26	6.0612e-24
13861	Epx	1.86689	-3.27448	0.0453167	0.116874
27267	Cars1	1.86661	6.56753	6.78821e-33	1.90716e-30
19294	Nectin2	1.86515	-0.281856	0.000627922	0.00339884
11987	Slc7a1	1.86259	6.5837	1.18376e-27	2.11642e-25
627821	Eddm13	1.8624	-2.13749	0.000995005	0.00503764
329207	Rbm44	1.86113	2.55424	4.90996e-06	4.82498e-05
107573	Trgc1	1.856	-0.725846	0.0953625	0.204621
26565	Pla2g10	1.85402	-0.964911	8.05909e-05	0.000572443
72628	Hoxaas3	1.85293	2.185	9.87048e-11	2.54676e-09
231691	Sds	1.85269	1.00111	2.30088e-07	3.03695e-06
100861920	NA	1.8526	-2.83565	0.039979	0.105648
27007	Klrk1	1.8516	-2.93728	0.024156	0.070941
100038595	Gm16287	1.85069	-2.42905	0.0300304	0.0844649
100862340	NA	1.84998	2.80945	2.39683e-09	4.7401e-08
224794	Enpp4	1.84989	1.61783	7.26739e-06	6.83245e-05
18442	P2ry2	1.84924	-3.17686	0.0386702	0.102989
381101	Dnph1	1.84853	2.37656	3.74542e-05	0.000292689
76901	Jade2	1.84717	4.47623	8.67857e-17	4.92342e-15
72027	Slc39a4	1.84602	-1.1279	0.003693	0.0152554
667547	Trav13d-2	1.84529	-3.24115	0.152038	0.288463
98256	Kmo	1.84384	6.30464	4.17385e-23	4.73572e-21
329659	E130311K13Rik	1.84178	-1.30121	0.00370118	0.0152813
75299	4930547M16Rik	1.83938	-3.15871	0.21534	0.372946
12265	Ciita	1.83821	6.23501	4.66243e-23	5.25636e-21
100503393	Gm14827	1.83779	-0.617527	0.00131197	0.00638658
108017	Fxyd4	1.83691	2.45548	4.01224e-11	1.11486e-09
16433	Cuzd1	1.83666	-3.15285	0.0341986	0.0937601
71599	Senp8	1.83534	2.58071	8.90126e-12	2.6886e-10
170735	Arr3	1.83434	0.636059	5.79694e-06	5.60382e-05
100042855	Gm10267	1.83307	-2.06946	0.00145349	0.00698064
234404	Nxnl1	1.83143	-1.68666	0.00422165	0.0170679
72569	Bbs5	1.83095	1.0033	3.77345e-07	4.72683e-06
207175	Cetn4	1.83032	-0.597312	0.00509054	0.0199122
208628	Kntc1	1.82817	7.09006	3.33414e-15	1.53683e-13
619597	Gal3st2c	1.8281	-0.888559	0.000193008	0.00123464
381785	Gm1070	1.82648	-2.00646	0.00168325	0.0079112
381126	Garem1	1.82475	-0.285096	0.000231167	0.00144479
18164	Nptx1	1.82292	0.567717	3.98349e-07	4.96883e-06
629303	Heatr9	1.82115	1.6098	8.1883e-07	9.68803e-06
320088	C030034L19Rik	1.82067	-2.6178	0.22461	0.38445
207592	Tbc1d16	1.81989	2.58427	7.6795e-09	1.39556e-07
100504250	Gm10088	1.8192	-1.17161	0.000746831	0.00394241
735263	Mir698	1.8185	1.03202	1.56603e-07	2.11917e-06
319562	9630028B13Rik	1.81725	-0.780957	0.00018121	0.00116974
93677	Lmod2	1.81593	-1.85944	0.00229598	0.0102031
269224	Pask	1.81391	6.0556	3.47928e-23	3.99891e-21
668208	Gm13288	1.81168	0.926054	1.39259e-05	0.000122024
433070	Vmn2r96	1.81143	-0.708453	0.0120205	0.0403573
70981	Potegl	1.80794	-2.04738	0.00718099	0.0263974
93674	Nat8f3	1.80756	-0.302246	0.00185137	0.00854478
110557	H2-Q6	1.8035	8.91706	2.1133e-18	1.50223e-16
74637	Shpk	1.8011	1.77304	8.56076e-09	1.53677e-07
18186	Nrp1	1.79983	3.60426	2.56273e-09	5.06253e-08
319688	5930422O12Rik	1.7991	-0.44633	3.94892e-05	0.000306561
74309	Osbp2	1.79578	-1.76945	0.000830864	0.00431776
791303	Gm10277	1.79526	-3.20143	0.0486537	0.123223
73287	Cabcoco1	1.79372	0.611843	1.17209e-05	0.000104515
73619	1700122E12Rik	1.79265	-0.861727	0.000773596	0.00405708
12919	Crhbp	1.79233	2.17672	2.33028e-05	0.000192339
77424	Spinkl	1.79172	-0.24174	2.50395e-05	0.000204806
75571	Spata9	1.79166	-0.315811	0.000134263	0.000898469
211480	Kcnj14	1.78826	-1.18399	0.00151756	0.00723622
100038638	Fmr1os	1.78681	-1.38881	0.0481694	0.122369
231858	Radil	1.7865	-3.51364	0.0383916	0.102385
16816	Lcat	1.78518	-0.0596977	0.000166814	0.00108472
22164	Tnfsf4	1.78392	-2.87787	0.0732972	0.16862
230163	Aldob	1.78362	-0.782374	5.79209e-05	0.000430575
74472	Stpg3	1.78176	-3.0635	0.0657888	0.155427
433100	AA388235	1.78144	2.56914	1.27966e-12	4.38952e-11
83396	Glis2	1.77731	3.03463	2.64734e-09	5.20644e-08
21960	Tnr	1.77274	0.109935	0.000621985	0.00337083
14086	Fscn1	1.77082	-0.900559	0.000414878	0.00237341
70484	Slc35d2	1.7696	0.764799	2.62646e-06	2.75895e-05
70807	Arrdc2	1.7682	4.32235	8.0677e-22	8.44961e-20
333883	Cd59b	1.76791	-2.69837	0.0289477	0.0819532
232414	Clec9a	1.76671	-1.23749	0.0639415	0.151949
171506	H1f8	1.76612	-3.02639	0.0146186	0.0472773
100316714	Mir1946b	1.76522	-1.56781	0.000822953	0.0042842
74682	Wdr35	1.76484	4.22506	2.29099e-17	1.408e-15
78697	Pus7	1.7635	4.30203	3.23316e-17	1.9399e-15
56087	Dnah10	1.76349	-1.09853	0.000705074	0.00375107
72446	Prr5l	1.76308	-0.182887	0.0122014	0.0408097
666926	Gm8369	1.76274	2.37852	1.0238e-05	9.26447e-05
54678	Zfp108	1.76109	-0.77824	0.00236027	0.010439
226040	Tmem252	1.75948	-1.58564	0.00211955	0.00953636
192885	BC005512	1.75939	1.3946	1.07455e-07	1.51069e-06
320406	Leat1	1.75927	-2.43171	0.0191301	0.0586326
214111	Slc24a1	1.75478	1.79975	7.90876e-09	1.42988e-07
66369	Dus2	1.7534	5.55652	4.68563e-30	1.06328e-27
192663	Abcg4	1.75338	-0.680556	8.33218e-05	0.000589918
100504455	Gm15834	1.75306	2.43949	2.14469e-10	5.11603e-09
69550	Bst2	1.75299	3.71596	3.57064e-13	1.32218e-11
100504121	Med9os	1.75255	-1.03363	0.0481133	0.122252
66060	Cystm1	1.7514	-3.19711	0.0343061	0.09398
76166	Cplane2	1.74695	1.57463	5.33902e-06	5.19235e-05
75259	4930556M19Rik	1.74603	-3.58162	0.224796	0.384731
20528	Slc2a4	1.74337	-2.55658	0.0610549	0.14697
211001	8030423F21Rik	1.74248	-2.04916	0.160767	0.300198
258532	Or2z9	1.74219	-3.62299	0.124425	0.248935
434484	Sp140	1.74215	6.23925	3.52476e-21	3.48538e-19
109660	Ctrl	1.74154	2.10019	3.02192e-10	7.01023e-09
320022	Terb1	1.74134	-2.52745	0.00783875	0.0283966
56358	Copz2	1.74127	-2.6729	0.0167271	0.0525971
76917	Flywch2	1.74112	-2.11267	0.0308653	0.0863059
108672	Zdhhc15	1.74068	3.39497	1.44384e-08	2.48358e-07
118449	Synpo2	1.74006	2.31436	0.000293889	0.00177537
29815	Bcar3	1.73978	4.76431	7.18426e-07	8.5978e-06
66011	Ranbp17	1.73899	1.76279	1.09011e-05	9.78469e-05
22359	Vldlr	1.73864	-0.732964	0.016715	0.0525684
791309	Gm9919	1.73677	0.711286	2.72981e-05	0.000221539
74337	Palm3	1.73587	0.609757	1.33735e-05	0.00011765
75558	Spata45	1.73269	-2.5048	0.00663864	0.0248056
330323	Mindy4	1.72891	0.772874	0.0150047	0.0483229
381922	Cdiptos	1.72856	-0.13751	0.00116411	0.00574267
70080	Igsf23	1.72846	-2.6696	0.27409	0.443292
75659	Wdr54	1.72318	-1.27974	0.00987984	0.0343968
213248	Wdr49	1.72237	-2.82433	0.02692	0.0775528
68695	Hddc3	1.72035	2.74712	7.72254e-11	2.03709e-09
66346	Ndufb11b	1.71966	-1.70665	0.000950472	0.00483847
242584	Dnai4	1.71934	3.58628	1.48265e-11	4.35929e-10
217517	Stxbp6	1.71848	-1.57439	0.0134552	0.0442186
18806	Pld2	1.71764	0.754139	8.75074e-06	8.08393e-05
66387	Nudt8	1.71631	0.773795	4.23315e-06	4.22837e-05
235435	Lctl	1.71521	2.95157	2.79446e-07	3.62358e-06
240638	Slc16a12	1.71361	-2.84775	0.0484101	0.122829
385211	Zfp986	1.71356	-0.071006	0.000252808	0.0015575
64242	Ngb	1.7134	-1.98215	0.0164571	0.0519698
105833	Ccdc65	1.71168	-3.1489	0.0446282	0.115401
69350	1700003G18Rik	1.71045	-3.4014	0.0637898	0.151656
73895	4930431P03Rik	1.71027	-3.84425	0.276759	0.446344
20475	Six5	1.70962	-1.35998	0.0177954	0.0553432
241877	Slc10a5	1.70921	-2.25179	0.0216515	0.0649399
433632	Gm5544	1.70854	-2.71118	0.0121597	0.040701
231287	Atp10d	1.70778	6.69592	2.95575e-24	3.7638e-22
75647	Ssmem1	1.7073	-2.8985	0.0364765	0.0985849
386655	Eid2	1.70539	-0.716159	0.00583285	0.0222647
66968	Plin5	1.70536	0.0312643	9.53219e-05	0.000664775
170942	Erdr1x	1.70343	9.14917	1.69718e-15	8.16306e-14
170484	Nphs2	1.70255	-3.46862	0.132818	0.261907
71544	Arhgap42	1.7017	0.434473	0.00267168	0.0115762
100038647	Gm10572	1.70149	-1.53333	0.00189007	0.0086849
16835	Ldlr	1.70037	3.25969	4.19123e-07	5.20186e-06
723848	Mir34a	1.6996	-1.90773	0.00289195	0.0124181
52653	Nudcd2	1.69947	4.73094	1.76243e-17	1.1044e-15
226409	Zranb3	1.69868	5.48181	1.51e-22	1.64982e-20
625603	Gm6607	1.69713	-0.772223	0.00606966	0.0230148
67978	Tctn2	1.69666	1.20918	2.29534e-06	2.44302e-05
100316758	NA	1.69495	-2.8898	0.0146024	0.0472422
60507	Qtrt1	1.69333	4.03867	2.19087e-15	1.04243e-13
17858	Mx2	1.69315	3.52613	0.00276674	0.0119326
226691	Ifi207	1.69269	-0.449216	0.000636309	0.00343793
320312	A430035B10Rik	1.69148	4.40011	1.68284e-15	8.11615e-14
100134990	Selenok-ps1	1.6912	-1.41182	0.00463352	0.0184341
72429	Dnajc25	1.69091	3.28865	1.54395e-12	5.22524e-11
12659	Ovgp1	1.68972	2.61367	2.35797e-08	3.85018e-07
100503636	1700123M08Rik	1.6876	0.216808	6.06837e-05	0.000448289
67307	Pbld2	1.68697	0.136491	1.09058e-05	9.78469e-05
654820	G530011O06Rik	1.68619	3.93181	4.7921e-13	1.73812e-11
545260	Arsi	1.68611	-1.9304	0.325718	0.499196
244867	Arhgap20	1.68494	-3.67909	0.44031	0.610125
66371	Chmp4c	1.6825	-1.96298	0.0135346	0.044388
56787	Ascl3	1.68101	-2.16555	0.00546867	0.0211159
12589	Ift81	1.68074	2.06077	3.77819e-08	5.88679e-07
66412	Arrdc4	1.68037	-0.00782962	0.00034364	0.00203019
245537	Nlgn3	1.67928	-0.829718	0.000338369	0.00200305
108037	Shmt2	1.67767	7.0656	8.36646e-22	8.71096e-20
14469	Gbp2	1.67624	3.39963	5.32552e-07	6.51879e-06
232156	Slc4a5	1.67604	0.734838	1.44097e-05	0.000125642
236451	Phf11b	1.67587	2.83836	6.85774e-07	8.23487e-06
100861668	Potefam3b	1.67536	-0.605343	0.00202692	0.00919678
211651	Fancd2	1.67416	6.27508	2.1875e-18	1.54258e-16
83768	Dpp7	1.67399	3.62509	1.68262e-12	5.63136e-11
12263	C2	1.67368	-1.71154	0.00390944	0.016003
56297	Arl6	1.67318	2.69911	5.11019e-10	1.14205e-08
239556	Cacna1i	1.67218	3.80565	2.39264e-06	2.53288e-05
170732	Trhr2	1.67172	-2.23111	0.00575203	0.0220036
100503966	NA	1.67129	0.986285	3.12054e-05	0.000249354
234407	Colgalt1	1.67019	8.81762	9.44543e-20	8.11573e-18
13404	Dmc1	1.6692	0.736079	0.000128992	0.000867827
100041797	NA	1.66721	3.91009	3.2761e-15	1.51798e-13
224617	Tbc1d24	1.66605	2.71826	2.10443e-10	5.03358e-09
68014	Zwilch	1.66538	5.48916	1.74194e-19	1.45073e-17
59289	Ackr2	1.66534	-2.9992	0.0864709	0.190484
69656	Pir	1.66491	-3.56721	0.253253	0.41901
74236	Gsdmcl1	1.66476	-3.09004	0.0196102	0.0598582
67723	Cep83os	1.6647	4.40151	6.2751e-17	3.62972e-15
100042555	Gm13305	1.66279	0.00688337	0.00226007	0.0100713
269954	Ttll13	1.66244	0.807275	3.99947e-06	4.01763e-05
100042513	Gm3878	1.65981	-3.21146	0.158622	0.297386
70615	Ankrd24	1.6595	2.13311	5.53092e-07	6.7562e-06
12348	Car11	1.65942	-2.08346	0.0124632	0.0415206
100503023	NA	1.65923	-1.68097	0.00631303	0.0237898
353155	Gjd3	1.65917	-3.17281	0.0932164	0.201137
338349	Cntln	1.65891	4.95171	9.15776e-13	3.19097e-11
17965	Nbl1	1.65888	-3.05979	0.0407023	0.107162
112419	Ifit1bl2	1.65885	-2.77754	0.0202266	0.061401
67469	Abhd5	1.656	1.06038	2.58116e-06	2.71621e-05
74405	Efhc2	1.65541	-3.53297	0.420877	0.592067
100502789	NA	1.6547	4.87608	1.92128e-09	3.8644e-08
233064	Wdr62	1.65254	5.90748	1.28453e-15	6.31561e-14
100043497	Nat8f7	1.64996	-0.841081	0.0238451	0.0702114
11451	Acrv1	1.64962	-3.54805	0.419551	0.591011
100861759	NA	1.64819	0.585927	3.18114e-05	0.000253289
232889	Pla2g4c	1.64777	2.49568	2.6266e-08	4.238e-07
17880	Myh11	1.64557	0.474103	3.03507e-05	0.000243742
624866	Lekr1	1.64556	1.22441	8.53773e-07	1.00745e-05
330483	Ceacam16	1.64452	0.894929	1.6206e-05	0.000139925
74091	Npl	1.64292	0.439382	0.00163853	0.00773798
626415	Potefam3e	1.64275	-0.540568	0.00619412	0.0233965
15116	Has1	1.63959	-2.00123	0.0193711	0.0592583
64177	Trpv6	1.63859	-3.38391	0.110707	0.228027
71264	4933432I03Rik	1.63797	-2.27853	0.00601685	0.0228586
277468	Slc39a12	1.63658	-3.38258	0.0310542	0.0867244
22171	Tyms	1.63645	6.49003	7.76095e-09	1.40747e-07
16582	Kifc3	1.63625	1.87402	1.85476e-08	3.11473e-07
21943	Tnfsf11	1.63551	-1.28697	0.403412	0.577174
320609	Strip2	1.63532	-1.22027	0.0012585	0.00616196
245532	Awat2	1.63486	0.862595	8.97478e-06	8.27363e-05
20515	Slc20a1	1.63438	6.05899	7.0752e-33	1.95674e-30
100503831	Gm38427	1.63385	-2.44053	0.0252233	0.0735506
319924	Apba1	1.63383	2.79058	4.69646e-11	1.2888e-09
78914	Nadsyn1	1.63307	4.72799	2.01361e-21	2.03662e-19
51801	Ramp1	1.63301	4.97425	9.10843e-16	4.52863e-14
58992	F12	1.63277	-3.20665	0.0240107	0.0706197
321003	Xpnpep3	1.63073	5.19039	6.05645e-24	7.44439e-22
60411	Cenpk	1.63061	4.35841	7.326e-10	1.5891e-08
330577	Saxo2	1.62913	-2.34954	0.0781016	0.176936
80888	Hspb8	1.62813	-2.12025	0.410774	0.583249
381903	Alg8	1.6279	4.98532	1.12589e-20	1.08305e-18
237940	Aoc2	1.62619	3.60982	2.78859e-11	7.94816e-10
76223	Agbl3	1.62511	2.12953	3.32084e-08	5.26692e-07
75051	Cfap210	1.62358	2.15543	1.83288e-09	3.70343e-08
328573	4930407I10Rik	1.62257	-2.84507	0.0210945	0.0635745
319922	Vwc2	1.62204	-2.30067	0.0574712	0.140136
12815	Col11a2	1.62036	2.88861	1.52752e-06	1.69299e-05
17865	Mybl2	1.62	6.69826	2.06479e-20	1.92351e-18
67410	4930449I24Rik	1.61943	-2.9289	0.0276086	0.0790861
66634	Mcm8	1.61613	4.25888	4.49911e-14	1.81399e-12
385668	Lca5l	1.61596	-0.717569	0.00333222	0.0139631
18733	Pirb	1.61507	4.46593	5.24079e-08	7.88288e-07
15018	H2-Q7	1.61487	8.75851	3.78032e-21	3.69677e-19
76826	Nubpl	1.61334	2.31582	1.46496e-09	3.00392e-08
71924	Tube1	1.61307	4.54333	8.79278e-15	3.8908e-13
78751	Zc3h6	1.61207	5.00508	1.43542e-21	1.47715e-19
277353	Tcfl5	1.612	-3.09467	0.0523565	0.130504
73845	Ankrd42	1.61101	-1.2213	0.00178635	0.00828832
100504251	NA	1.61053	-0.965553	0.0103822	0.0358636
74469	Taf7l	1.60861	-3.11619	0.162429	0.302375
12399	Runx3	1.60819	5.47043	1.76579e-17	1.1044e-15
667947	Gm12247	1.60633	-3.14051	0.302338	0.474551
67009	Ttc23	1.60604	1.03972	1.1721e-05	0.000104515
13036	Ctsh	1.60459	4.22871	3.53562e-08	5.56766e-07
272158	Poln	1.60447	3.49828	4.9768e-10	1.11506e-08
100861924	NA	1.60337	4.22153	2.67944e-06	2.80296e-05
140765	Tmprss3	1.60319	7.97356	2.25098e-19	1.82763e-17
70979	Fancd2os	1.60275	1.70519	3.28706e-06	3.3689e-05
15043	H2-T3	1.60257	-2.36995	0.0725735	0.167259
435366	Platr25	1.60255	0.453368	0.000592324	0.00323584
100861696	NA	1.60227	4.44598	8.83072e-06	8.15013e-05
13850	Ephx2	1.60222	-2.83371	0.0464237	0.119001
15024	H2-T10	1.6017	6.30664	1.99053e-28	3.8717e-26
320947	B930082K07Rik	1.60097	0.104722	0.00164129	0.00774482
77940	A930004D18Rik	1.6009	-2.37792	0.0436202	0.113307
110784	Nr3c2	1.59822	-0.879694	0.00209267	0.00944903
21838	Thy1	1.59757	1.67192	0.00141596	0.00682191
56554	Raet1d	1.59645	-0.000308928	0.000501911	0.00280512
75691	Anks6	1.5963	-0.691768	0.0106924	0.0367702
231821	Adap1	1.59578	4.66293	5.2918e-11	1.43218e-09
79456	Recql4	1.59426	4.92262	2.27452e-19	1.83831e-17
278279	Tmtc2	1.59384	-0.510093	0.0026909	0.0116452
231430	Cox18	1.59343	3.78422	9.67114e-14	3.74572e-12
329795	Tmem67	1.59327	3.77451	3.31398e-14	1.36096e-12
319772	C130050O18Rik	1.59164	0.960661	0.000151572	0.00099733
53902	Rcan3	1.59156	3.40002	1.48236e-08	2.53996e-07
237979	Sdk2	1.59119	-1.4691	0.0141167	0.0459712
12555	Cdh15	1.59061	-1.58924	0.00763549	0.0277854
545622	Ptpn3	1.58928	1.29969	3.4036e-05	0.000268945
20810	Srm	1.58839	4.673	1.65417e-12	5.56632e-11
54153	Rasa4	1.58551	5.4715	1.07502e-18	7.96146e-17
214523	Tmprss4	1.5852	-2.04747	0.164265	0.304928
100504234	Ccdc170	1.58408	-2.03309	0.00592857	0.0225717
381802	Tsen2	1.58289	2.65545	1.87493e-08	3.14243e-07
69640	Fam83g	1.58241	-0.363826	0.00195772	0.00894928
67661	Ift172	1.58213	6.35623	2.18999e-25	3.12604e-23
246728	Oas2	1.58185	3.21987	0.00694292	0.0256876
23961	Oas1b	1.5791	4.63647	5.26677e-11	1.42759e-09
320761	D630008O14Rik	1.57807	-0.294273	0.00523995	0.0203705
100316706	Mir1956	1.57709	-3.30813	0.0898872	0.196033
257947	Or55b3	1.57452	0.960943	5.04103e-06	4.93236e-05
107094	Rrp12	1.57429	5.00287	1.33468e-19	1.13032e-17
100042918	Uqcrh-ps1	1.57275	-2.81684	0.0662827	0.156409
269604	Gpr157	1.57185	1.94211	9.37485e-08	1.33388e-06
67417	Ears2	1.57144	3.07652	3.76905e-07	4.72465e-06
12702	Socs3	1.57025	1.33242	1.41698e-05	0.000123916
74396	4933407K13Rik	1.56881	5.47544	1.09754e-23	1.31259e-21
241158	Ankmy1	1.56861	-0.795519	0.000341356	0.00201921
18973	Pole	1.56838	7.75731	1.14583e-11	3.42587e-10
68667	Trpm4	1.568	2.64918	1.39394e-09	2.87897e-08
674895	Nek10	1.56576	-2.14411	0.00642005	0.0241007
100039794	Gm2427	1.56494	3.11664	3.48617e-07	4.40751e-06
75010	Tmbim7	1.56441	-1.91393	0.00330535	0.0138689
100503720	NA	1.56337	-2.19343	0.00894399	0.0316807
723816	Mir130b	1.56333	-2.08603	0.0894331	0.195225
107771	Bmyc	1.56142	1.59422	7.09111e-05	0.000513134
320148	B430306N03Rik	1.56106	1.90563	4.80597e-06	4.73113e-05
69716	Trip13	1.56094	5.10363	5.84753e-14	2.31606e-12
68099	Cibar1	1.56048	3.46494	1.04419e-09	2.21342e-08
74580	Pyroxd2	1.55912	-0.177428	0.00210103	0.00947471
12406	Serpinh1	1.55787	-0.148737	0.0866028	0.190537
83965	Enpp5	1.55784	-0.552538	0.00400969	0.0163228
100503000	Zfp993	1.55783	5.73911	7.4095e-27	1.23725e-24
625347	Gm6578	1.55781	-1.35339	0.00640302	0.0240521
229898	Gbp5	1.55775	4.15294	4.88157e-16	2.49722e-14
100502892	NA	1.55562	-2.90945	0.0434947	0.113031
21934	Tnfrsf11a	1.55503	-2.49611	0.0837432	0.186166
23936	Lynx1	1.55468	8.08571	6.98843e-20	6.18476e-18
241850	Abhd16b	1.55402	-2.33963	0.029767	0.0838573
64291	Osbpl1a	1.5534	3.17159	1.15677e-08	2.02721e-07
17869	Myc	1.55224	5.33805	1.40665e-12	4.77884e-11
69895	Snhg8	1.55211	5.07218	1.7855e-17	1.11279e-15
194231	Cnksr1	1.55175	-2.47639	0.0163596	0.0517172
621080	AI429214	1.55102	0.829601	1.26164e-05	0.000111655
225609	Gm9949	1.55045	-0.899642	0.00265552	0.0115288
223626	Them6	1.54876	5.44842	4.71143e-14	1.89098e-12
78785	Clip4	1.54773	-2.64235	0.426678	0.596918
75646	Rai14	1.54765	1.97594	0.00192746	0.00882314
226265	Eno4	1.54642	-2.83216	0.15012	0.286045
16534	Kcnn4	1.54551	3.38644	7.32849e-06	6.87775e-05
268391	A830031A19Rik	1.54423	-3.27228	0.0574817	0.140141
71733	Susd2	1.5437	0.910242	5.81318e-06	5.61032e-05
100503583	Fsbp	1.54282	4.17201	3.57535e-07	4.49778e-06
19076	Prim2	1.54178	5.93613	1.46068e-26	2.3939e-24
22652	Mkrn3	1.54157	-1.2307	0.0129926	0.0429449
66682	Trappc5	1.53988	5.90327	2.91772e-24	3.74229e-22
246727	Oas3	1.53749	1.30853	0.0180905	0.056048
246747	Adig	1.53706	-1.73712	0.00623601	0.0235397
18207	Nthl1	1.53609	1.22849	2.78585e-05	0.000225776
53314	Batf	1.53579	2.38721	1.6548e-08	2.80287e-07
67870	Enoph1	1.5354	4.12051	2.44601e-14	1.02109e-12
100502876	Kcnmb3	1.53511	1.13128	3.68496e-06	3.74082e-05
258334	Or2v2	1.53493	-2.15092	0.0174526	0.0544093
383080	NA	1.53489	-3.53758	0.126308	0.251892
100041241	Gm3227	1.53487	0.993118	0.0015395	0.00732309
230837	Asap3	1.53407	0.361303	0.000571233	0.00314196
382090	Cep162	1.53309	5.89155	6.66297e-28	1.22849e-25
100503754	Gm11725	1.53294	-1.92864	0.00982847	0.0342561
11981	Atp9a	1.53283	-0.830674	0.00112186	0.00557153
12942	Pcdha11	1.53249	-2.83459	0.0315878	0.087951
237412	Gm4924	1.53231	2.75373	2.7592e-09	5.4144e-08
243373	AI854703	1.53213	-0.418614	0.0185743	0.0572364
19352	Rabggtb	1.53186	5.64311	3.34593e-26	5.28777e-24
100038862	Btnl1	1.53182	-1.50848	0.04425	0.114632
107271	Yars1	1.53172	6.47974	3.91683e-25	5.37426e-23
140795	P2ry14	1.53162	-0.872582	0.00248611	0.0109012
240697	Mcmdc2	1.53153	1.23372	1.12502e-05	0.000100722
217700	Acot6	1.52851	-1.61394	0.0647424	0.15357
110082	Dnah5	1.52846	1.37958	3.43945e-05	0.000271535
100033459	Ifi208	1.5277	3.76301	1.49151e-05	0.000129537
207209	Ccdc154	1.52728	-0.185157	0.00111474	0.00554241
71213	Cage1	1.52697	2.26663	2.15218e-08	3.53976e-07
231646	Myo1h	1.52648	5.18804	3.3818e-20	3.05397e-18
224648	Bltp3a	1.52628	4.03843	2.96331e-13	1.11124e-11
72462	Rrp1b	1.52583	5.24503	2.4219e-18	1.69438e-16
71046	4933405L10Rik	1.52575	-2.56155	0.031264	0.0872414
68161	A930005H10Rik	1.5255	3.47329	3.92598e-11	1.09433e-09
100861990	NA	1.52526	2.9103	9.27492e-08	1.3221e-06
26557	Homer2	1.52371	-1.07549	0.0010795	0.00540207
16157	Il11ra1	1.52347	3.29085	7.00721e-09	1.28526e-07
14600	Ghr	1.52301	-1.61699	0.0125195	0.0416767
74121	Acoxl	1.52251	-2.27678	0.0390551	0.103811
433520	Gm14403	1.51937	-0.228429	0.000902449	0.0046313
22138	Ttn	1.51903	3.41705	1.60972e-08	2.73174e-07
100503594	4930534D22Rik	1.51804	-3.10759	0.150444	0.286494
192136	Sugct	1.51705	-1.14027	0.00280288	0.0120712
27219	Sgk2	1.51636	-3.22422	0.0527454	0.131178
57913	Pidd1	1.51575	5.87407	8.00336e-28	1.45065e-25
107477	Guca1b	1.51452	1.55171	3.25809e-06	3.34593e-05
100048701	AI847159	1.5143	-2.53764	0.0267537	0.07714
15410	Hoxb3	1.51401	-0.0403375	0.000919877	0.00470845
66468	Ska1	1.51348	4.62506	5.87133e-10	1.30392e-08
14083	Ptk2	1.51347	2.5308	7.57372e-09	1.37775e-07
245884	Garin1a	1.51308	-1.0139	0.0048504	0.0191421
328778	Rab26	1.5127	-0.358454	0.00727007	0.0266718
224656	Zfp523	1.51178	3.93537	4.99604e-13	1.80102e-11
12029	Bcl6b	1.51135	0.305075	0.00088838	0.00456704
19882	Mst1r	1.5079	2.49641	2.38013e-05	0.000195946
240063	Zfp811	1.50613	-1.24382	0.0084365	0.030228
277203	Tm4sf19	1.50613	-2.08419	0.0159349	0.0506278
18816	Serpinf2	1.50581	0.384055	0.000250287	0.00154466
56739	Rec8	1.50578	-1.04317	0.00189855	0.00871709
214230	Pak6	1.50468	-1.4626	0.0295744	0.0834344
226413	Lct	1.50427	1.6439	2.01885e-06	2.18689e-05
16336	Insl3	1.5034	1.6484	5.8106e-06	5.61032e-05
12769	Ccr9	1.50338	2.374	4.7274e-08	7.18241e-07
74179	1700030A11Rik	1.50316	-1.19544	0.0155279	0.049584
100861991	NA	1.50169	6.79732	7.23363e-20	6.36991e-18
21462	Tcp10b	1.50068	-3.42226	0.205956	0.361435
56370	Tagln3	1.49974	0.514144	2.57061e-05	0.000209819
30054	Rnf17	1.4996	0.585693	3.56815e-05	0.00028048
18729	Pira6	1.49959	-2.47896	0.0862549	0.19015
327743	Ccn6	1.49955	1.43857	0.000148848	0.000984167
68304	Poglut3	1.4995	1.37488	0.000100672	0.000697685
67317	1700022I11Rik	1.49805	1.01581	7.0135e-06	6.62074e-05
226041	Pgm5	1.49804	1.55292	0.000374533	0.00218498
27212	Snord35b	1.49798	1.046	0.000445569	0.00252451
100101919	Dnah7c	1.49778	-0.0357976	0.00136933	0.00662943
50931	Il27ra	1.4976	4.09012	9.13011e-13	3.19097e-11
100862004	NA	1.49587	8.68212	4.86406e-13	1.75702e-11
71624	4833411C07Rik	1.49446	-0.0209396	0.000399974	0.00230754
22601	Yap1	1.4943	-1.57472	0.0168403	0.0528523
21422	Tfcp2	1.49376	3.78523	2.02519e-12	6.71269e-11
100038614	Gm10791	1.4933	-3.20733	0.11795	0.238897
76843	Dtl	1.49174	7.15323	7.07349e-09	1.29607e-07
11905	Serpinc1	1.49124	1.0874	3.13041e-06	3.22932e-05
20383	Srsf3	1.48994	9.51019	2.13596e-20	1.9794e-18
230751	Oscp1	1.48916	1.64952	1.17086e-05	0.000104509
78767	Efcab11	1.48819	3.2298	1.05022e-07	1.48e-06
328489	Gm2093	1.48807	-0.657747	0.00249932	0.0109419
14711	Gnmt	1.4876	0.825933	0.00010493	0.000724925
100861604	NA	1.48726	-1.49552	0.111752	0.229389
14695	Gnb3	1.48643	0.834629	0.000436073	0.00247785
14960	H2-Aa	1.48631	6.64453	7.2008e-13	2.54908e-11
77428	9430083A17Rik	1.48629	3.2205	8.1966e-07	9.69137e-06
100503403	Gm13147	1.48455	-0.598824	0.00266064	0.0115453
56454	Aldh18a1	1.4811	6.27796	9.32453e-24	1.12275e-21
77772	Dcst1	1.48045	-1.77357	0.0134884	0.0442956
74013	Rftn2	1.47938	3.82806	7.96318e-10	1.71679e-08
11636	Ak1	1.47699	-2.30931	0.0499823	0.125822
69398	Cdhr4	1.47686	0.145767	0.00156423	0.0074347
97130	C77080	1.47681	2.08408	3.4053e-07	4.32071e-06
622708	Gm6345	1.47593	-2.15458	0.0813764	0.182209
338417	Scgb1c1	1.47575	-3.79878	0.118285	0.239439
432770	Rslcan18	1.47459	2.15958	2.02071e-07	2.69733e-06
170461	Stard6	1.47384	0.192763	0.000208649	0.00132038
106059	A430088P11Rik	1.47341	1.12998	0.00127783	0.00624107
217198	Plekhh3	1.47207	-0.64133	0.00570714	0.0218698
215693	Zmat1	1.47089	2.91534	1.26865e-08	2.20365e-07
319727	A330035P11Rik	1.47076	1.81601	2.88943e-07	3.72063e-06
69732	2410018L13Rik	1.47033	1.09102	0.0004227	0.00241193
213575	Dync2li1	1.47028	0.193927	0.000810996	0.00422692
72716	Gm45351	1.46877	0.560255	0.000110983	0.000761098
100503470	Gm16619	1.4687	0.592661	8.93336e-05	0.00062821
268445	Ankrd13b	1.46825	3.51717	2.39604e-08	3.90155e-07
58206	Zbtb32	1.4681	1.16199	2.93799e-05	0.000237129
84036	Kcnn1	1.46795	-1.73862	0.00986495	0.0343517
244183	Trim30b	1.46749	1.5137	5.37942e-06	5.22605e-05
546840	Ldlrad1	1.467	0.529097	4.75662e-05	0.000362585
227526	Cdnf	1.46605	0.758166	6.08417e-05	0.000449269
73449	Smim33	1.46443	-0.0967627	0.000110291	0.00075753
53604	Zpbp	1.46386	2.25382	2.18644e-07	2.90541e-06
69206	2010016I18Rik	1.46342	0.015378	0.000182775	0.00117898
14676	Gna15	1.46313	3.81761	7.29908e-12	2.23906e-10
320845	A230056P14Rik	1.46306	1.0414	3.06794e-05	0.000245935
71962	Castor1	1.46291	-0.916335	0.00169311	0.00794065
100504576	NA	1.46174	4.08197	3.67945e-11	1.02885e-09
69591	Mdrl	1.46151	0.795366	7.59305e-05	0.000544558
674921	Gm13623	1.46145	-2.023	0.0427809	0.111538
13116	Cyp46a1	1.45831	-0.289082	0.00672689	0.0250526
74777	Selenon	1.45806	2.81684	2.3346e-06	2.48034e-05
15586	Hyal1	1.45777	-2.05806	0.0227784	0.0677041
72371	2210408I21Rik	1.45645	2.58483	4.03773e-08	6.24173e-07
211535	Odad1	1.45559	2.68144	3.30732e-08	5.25018e-07
66153	Fbxo36	1.45477	-0.429544	0.00566775	0.0217423
11911	Atf4	1.45474	8.04909	6.30137e-20	5.60474e-18
384071	Slc25a34	1.45472	-2.43579	0.0249289	0.0728122
21683	Tecta	1.4536	-2.98277	0.0370215	0.0995564
666532	Zfp991	1.45327	5.87614	2.58541e-25	3.63189e-23
68355	2010204K13Rik	1.45271	-0.263917	0.0376394	0.100896
100163	Pafah2	1.45141	2.12372	2.03944e-06	2.20513e-05
258536	Or2b2b	1.45025	-2.86466	0.248792	0.413718
68108	Snhg17	1.44994	4.84298	5.86577e-15	2.64858e-13
72662	Dis3	1.44947	6.11513	3.87201e-28	7.29092e-26
20686	Spa17	1.44868	-0.289193	0.00879626	0.0312788
76889	Coq8b	1.44698	4.87893	1.0466e-18	7.84212e-17
215114	Hip1	1.44603	3.74198	1.41846e-06	1.58602e-05
56742	Psrc1	1.44509	4.44906	3.94231e-09	7.53552e-08
14171	Fgf17	1.44387	-2.67494	0.0647667	0.153607
230806	Crybg2	1.44352	2.44275	8.06127e-07	9.56972e-06
244958	Mrap2	1.44349	-1.16614	0.00200212	0.0091146
69908	Rab3b	1.44134	-1.85043	0.0190769	0.0585202
18545	Pcp2	1.43893	1.36714	6.04207e-05	0.000446906
64384	Sirt3	1.4384	4.90402	1.32134e-17	8.47383e-16
67144	Lrrc40	1.43809	5.73436	1.37517e-22	1.51184e-20
22755	Zfp93	1.43725	-0.342076	0.00281364	0.0121054
434437	Amt	1.43676	2.46572	1.38027e-07	1.89093e-06
69349	1700008O03Rik	1.43588	-2.99599	0.106045	0.221438
16918	Mycl	1.43498	0.871653	4.64963e-05	0.000355061
21819	Tg	1.43458	0.511611	0.000868593	0.00447572
213084	Cdkl3	1.43394	2.97531	2.16147e-09	4.30833e-08
19116	Prlr	1.43326	2.26084	8.84119e-07	1.03841e-05
12745	Clgn	1.43167	0.96864	0.0462068	0.118582
17948	Naip2	1.43138	1.97355	6.36874e-05	0.000467746
99633	Adgrl2	1.42998	4.05722	3.72886e-07	4.67759e-06
76872	Ccdc116	1.42987	0.44835	0.000299188	0.00180246
217203	Tmem106a	1.42677	2.03657	1.94951e-06	2.11825e-05
330627	Trim66	1.4261	-0.427932	0.00955551	0.0334519
74025	Nphp3	1.42575	3.5088	1.21265e-09	2.54011e-08
65115	Bean1	1.42563	-1.78548	0.00646654	0.0242495
319934	Sbf2	1.42516	5.03748	1.11409e-10	2.84551e-09
667928	Igkv3-9	1.42476	-0.921675	0.0554421	0.136235
217219	Fam171a2	1.42472	0.0256618	0.00512171	0.0200164
100038410	Gm10536	1.42311	-2.1405	0.0290655	0.0822345
387514	Tas2r143	1.42288	-2.67315	0.0521327	0.130093
19883	Rora	1.42191	-2.72852	0.0829203	0.184682
16973	Lrp5	1.42037	5.30136	4.45518e-17	2.6462e-15
414108	9230114K14Rik	1.42	1.95157	3.12313e-05	0.000249354
17537	Meis3	1.41827	1.12552	0.000205373	0.00130291
21935	Tnfrsf17	1.41791	-2.60748	0.0417458	0.109402
11471	Actl7b	1.41787	-2.35577	0.0542187	0.133845
76854	Gper1	1.41767	0.59118	0.00456626	0.0182156
72735	Eldr	1.41704	2.75831	2.08229e-06	2.24461e-05
381924	Itgad	1.41657	4.6494	3.3647e-08	5.32694e-07
105892	9030619P08Rik	1.41436	-2.07995	0.402608	0.576502
68241	Mcrip2	1.41436	1.58851	0.0043282	0.0174151
108897	Aif1l	1.41351	-2.44762	0.140997	0.274187
78403	2900041M22Rik	1.41184	-1.3771	0.0113613	0.0385608
78016	Ccdc150	1.41163	1.42353	5.00109e-06	4.9014e-05
14583	Gfpt1	1.41112	4.92563	7.04925e-14	2.77888e-12
216856	Nlgn2	1.41028	2.52264	1.76399e-05	0.000150398
626802	Gm14322	1.41022	0.0490258	0.00110943	0.00552066
22063	Trpc1	1.40876	-2.1544	0.0337329	0.0926987
234311	Ddx60	1.40821	2.85933	0.000560211	0.00308805
102124	Enkd1	1.40747	4.67824	1.20872e-14	5.19278e-13
619846	Igkv5-48	1.40697	2.10015	1.783e-05	0.000151799
207742	Rnf43	1.40673	-0.872754	0.00305855	0.0130198
69536	Hemk1	1.40642	3.55479	2.12343e-10	5.07216e-09
623474	Rad54b	1.40632	5.65636	7.56266e-10	1.63442e-08
15194	Htt	1.4057	7.45788	6.06453e-08	8.97509e-07
11639	Ak4	1.40473	-1.87912	0.134708	0.264838
15901	Id1	1.40382	0.222929	0.000538719	0.00298539
100504265	Gm20139	1.40145	-1.51987	0.0181143	0.0560972
545391	Catspere2	1.40116	-3.53488	0.0729519	0.167956
71682	Wdr27	1.401	-2.97783	0.171084	0.314519
73942	Fam151b	1.40072	2.23167	1.51061e-07	2.05202e-06
620695	Gm13889	1.4007	-1.78426	0.00844134	0.0302392
100861684	NA	1.40069	-0.480388	0.00201916	0.00917451
330149	Hfm1	1.40051	1.66744	1.67355e-06	1.84216e-05
403174	Msantd1	1.39908	0.852126	0.00029719	0.00179165
382421	Gm5176	1.39838	0.0457781	0.00535234	0.0207336
53623	Gria3	1.39661	3.74606	7.46683e-10	1.61766e-08
68852	Lrrn4cl	1.39627	-0.852505	0.00511061	0.0199862
53422	Ybx2	1.39524	-0.712528	0.0134513	0.0442186
76509	Plet1	1.3952	-3.23239	0.149564	0.285391
218793	Ube2e2	1.39492	-1.815	0.0882254	0.19329
100039348	Gm2176	1.39472	-2.36135	0.0917968	0.198947
15211	Hexa	1.39441	5.67711	3.09952e-21	3.08211e-19
330463	Zfp78	1.39277	1.45786	1.4365e-05	0.000125331
72107	Dscc1	1.3909	3.62508	3.10038e-07	3.97082e-06
791293	Gm9948	1.39025	2.52791	7.61223e-06	7.11762e-05
107527	Il1rl2	1.38932	0.327434	0.00321187	0.0135519
73862	Spmip7	1.38849	-0.89019	0.00483513	0.0190945
17857	Mx1	1.38755	2.46208	0.0542529	0.133855
13110	Cyp2j6	1.38744	-0.445083	0.013849	0.0452598
100504661	Gm20337	1.38522	-1.57221	0.0101549	0.0351606
327747	Mettl24	1.38512	-3.19283	0.106706	0.222305
106757	Catsperd	1.38511	-2.55627	0.0604968	0.145825
242466	Zfp462	1.38501	-3.48745	0.368197	0.542684
100900	Hscb	1.38466	3.21851	4.68405e-09	8.77329e-08
73358	1700054M17Rik	1.38455	-3.64606	0.0816275	0.182569
12235	Bub1	1.38444	6.80654	1.2455e-11	3.71135e-10
22036	Traip	1.38248	4.97051	1.62669e-12	5.48426e-11
107934	Celsr3	1.38214	-1.26686	0.0118904	0.0400189
14884	Gtf2h1	1.38004	6.78913	4.69834e-19	3.66347e-17
666009	Gm7889	1.38004	1.06047	0.0148992	0.0480423
50769	Atp8a2	1.37991	0.971002	0.000228851	0.00143285
21647	Dynlt2a1	1.37928	2.97862	3.59016e-08	5.6335e-07
631145	Fam90a1b	1.37912	-3.49251	0.398006	0.57195
69479	Cfap96	1.37909	1.84967	5.89919e-07	7.15176e-06
78826	P2ry10	1.37879	3.91901	8.80338e-09	1.57553e-07
24102	Trex2	1.37827	-3.52547	0.174193	0.318876
18407	Orm3	1.37683	2.76633	5.45779e-05	0.000408641
100862265	NA	1.37629	2.90089	1.60891e-05	0.000139162
628431	Hmgb1-rs17	1.37564	-2.03604	0.140712	0.273723
12716	Ckmt1	1.37333	-3.31607	0.175325	0.320352
55947	Dclre1a	1.37315	0.540298	0.000431389	0.00245521
622976	Gm6377	1.37243	0.0685803	0.000566612	0.00311848
235043	Tmem205	1.37217	0.00564988	0.00459481	0.0183006
63953	Dusp10	1.37181	4.45046	2.83344e-09	5.54165e-08
19362	Rad51ap1	1.37142	5.39719	5.28388e-09	9.85507e-08
60361	Ms4a4b	1.37098	1.12236	2.48358e-05	0.000203516
77097	Tanc2	1.36917	3.8855	4.0896e-11	1.1328e-09
434064	Gm5577	1.36822	-0.797028	0.00699942	0.0258751
20502	Slc16a2	1.36715	-2.46869	0.234863	0.396782
58240	Hs1bp3	1.36684	2.90995	8.31422e-06	7.71692e-05
619806	Igkv4-51	1.36607	1.05767	0.00176542	0.00820373
213582	Map9	1.36598	2.25639	4.43334e-06	4.40102e-05
216622	Fem1al	1.36478	0.5795	0.000128532	0.000866346
102680	Slc6a20a	1.36449	-0.049862	0.00070897	0.00377066
217371	Rab40b	1.3633	-2.43927	0.0382374	0.102097
319798	A730090N16Rik	1.36052	-0.983073	0.01123	0.0382253
13992	Khdrbs3	1.36039	3.27361	0.000559953	0.00308759
100049161	Gm13032	1.35992	-0.472805	0.00755298	0.0275191
73075	Ppil6	1.35956	-0.361498	0.00741756	0.0271094
545683	Gm13213	1.35904	-0.8464	0.00181131	0.00838197
69572	Mfsd3	1.35684	3.11165	1.70403e-08	2.88074e-07
100503475	NA	1.35599	0.478867	0.000543401	0.00300757
12933	Crmp1	1.35503	-3.08391	0.0683507	0.160155
66461	Ptpmt1	1.35426	3.49069	3.02962e-09	5.91227e-08
353499	Tmc4	1.35417	1.90392	1.76264e-05	0.000150355
13003	Vcan	1.35403	-0.513133	0.0994374	0.211264
13423	Dnase2a	1.3527	3.253	3.42264e-09	6.6064e-08
668433	4930544D05Rik	1.35199	-2.17928	0.0426161	0.111222
73836	Slc35b2	1.35176	5.70082	2.02143e-19	1.65659e-17
100504397	NA	1.35037	3.46095	3.06289e-09	5.97062e-08
57277	Slurp1	1.35002	1.34954	0.000115445	0.000787731
72125	Amer2	1.34997	-3.90911	0.111186	0.228598
59053	Hgh1	1.34972	4.97885	1.15025e-15	5.67114e-14
381196	Gm960	1.34957	-0.320461	0.00361189	0.0149708
259051	Or52n4	1.34863	-3.66911	0.142822	0.276581
18647	Cdk14	1.34859	-0.379175	0.00647859	0.0242896
75136	Rsph10b	1.34796	2.53979	1.52401e-05	0.000132295
56195	Ptbp2	1.34609	6.95207	7.53424e-12	2.30589e-10
320139	Ptpn7	1.34607	6.03134	1.0032e-16	5.61917e-15
338350	Acad12	1.34469	2.21797	1.19579e-06	1.36639e-05
72899	Macrod2	1.344	-0.0269864	0.00901495	0.0319106
20277	Scnn1b	1.34363	-0.726832	0.00448168	0.0179308
22401	Zmat3	1.34336	3.55428	4.92386e-07	6.06488e-06
69412	1700016L04Rik	1.34255	-2.77234	0.102684	0.216396
22283	Ush2a	1.34229	0.408873	0.000638929	0.00344788
121021	Cspg4	1.34108	-2.53494	0.0410378	0.10785
270035	Letm2	1.33957	3.30606	3.17283e-09	6.16455e-08
16980	Lrrn2	1.33687	-2.82579	0.0846129	0.187581
68918	1190005I06Rik	1.33525	-1.52413	0.0224275	0.0668258
258508	Or1o4	1.33439	2.02231	3.90429e-06	3.93318e-05
226999	Slc9a2	1.33402	-1.86036	0.216557	0.374615
268319	BC025920	1.33339	2.91704	1.08921e-07	1.52644e-06
21379	Tbrg4	1.33195	6.6428	2.1083e-16	1.124e-14
66978	Luc7l	1.33153	7.36327	1.8534e-17	1.15106e-15
107770	Tm6sf2	1.33071	-0.354418	0.00196525	0.00897907
50722	Dkkl1	1.32977	1.0527	0.00328783	0.0138033
94281	Sfxn4	1.32868	3.21509	9.4245e-09	1.68159e-07
56872	Pate4	1.32854	-2.42713	0.0806531	0.180887
14961	H2-Ab1	1.32563	7.08049	4.5136e-11	1.24247e-09
60425	Doc2g	1.32513	0.744889	0.000836758	0.00434329
50935	St6galnac6	1.32504	3.27763	2.60001e-07	3.40386e-06
69462	Slurp2	1.32459	0.999179	6.9241e-05	0.000503692
433801	Zfp268	1.32366	5.35065	5.70928e-15	2.58451e-13
57773	Wdr4	1.32281	4.97766	2.46346e-14	1.02355e-12
654810	Appbp2os	1.32207	1.50218	2.64773e-05	0.00021557
52028	Bbs1	1.32187	4.04172	2.50851e-11	7.18456e-10
231507	Plac8	1.3216	7.05681	1.02387e-11	3.0716e-10
19415	Rasal1	1.32111	6.00136	3.2882e-18	2.25384e-16
382118	Zkscan7	1.32	1.31226	8.28087e-05	0.00058699
16780	Lamb3	1.31964	1.71622	0.000171828	0.00111364
100042648	Gm3948	1.31955	-1.54505	0.0321022	0.0891029
26918	Ern2	1.31833	0.071754	0.00920996	0.032454
504186	Chrna10	1.31801	-2.67121	0.0753446	0.172259
70385	Spdl1	1.31684	5.1426	7.59929e-14	2.97583e-12
195733	Grhl1	1.31606	1.02162	0.000277855	0.00169295
100041639	Dynlt2a2	1.31552	3.0849	4.87164e-08	7.37622e-07
68255	Tmem86b	1.31488	4.95665	6.18441e-12	1.94085e-10
12649	Chek1	1.31418	5.28058	1.96214e-13	7.44404e-12
80782	Klrb1b	1.31413	-2.87826	0.0902356	0.196672
20226	Sars1	1.31347	6.73491	1.62932e-17	1.03365e-15
71520	Grap	1.31327	6.00604	7.86339e-20	6.8902e-18
108960	Irak2	1.31282	3.25088	1.29948e-05	0.00011466
19207	Ptch2	1.3127	-2.09525	0.0247093	0.0722422
23887	Ggt5	1.31186	-0.218972	0.00866027	0.0308797
29810	Bag3	1.31182	1.64097	0.00108472	0.00542052
320111	Prr18	1.31119	0.83386	0.000547345	0.00302466
225187	Ankrd29	1.31078	-2.46035	0.240303	0.403416
83964	Jam3	1.31005	3.10655	4.56225e-06	4.5138e-05
628144	Igkv9-123	1.3095	1.58148	4.42276e-05	0.000339622
380792	Ighe	1.30616	-4.04551	0.155125	0.29272
217335	Fbf1	1.30582	5.48581	3.66608e-17	2.19222e-15
100503584	Zfp534	1.30557	0.6729	0.00214291	0.00963168
22229	Ucp3	1.30537	0.161384	0.0016914	0.00793668
381546	Ccdc24	1.30514	-2.3231	0.0865284	0.190492
74568	Mlkl	1.30443	2.09233	3.88321e-05	0.000302185
16408	Itgal	1.30283	5.01453	1.19665e-06	1.36649e-05
67694	Ift74	1.3021	3.04763	1.54312e-07	2.08976e-06
14998	H2-DMa	1.30181	4.18629	6.19606e-10	1.37088e-08
17969	Ncf1	1.30144	5.47515	3.70742e-08	5.79693e-07
320485	B230312C02Rik	1.30108	-0.181028	0.00248749	0.0109035
330599	Gm16938	1.30093	1.27047	5.04716e-05	0.000382262
330914	Arhgap32	1.30038	4.56929	6.07185e-12	1.90891e-10
666257	Zfp660	1.30034	-3.11819	0.0813982	0.182235
434147	D930028M14Rik	1.30019	0.830782	6.92776e-05	0.000503692
234734	Aars1	1.29953	7.19945	2.86271e-17	1.73528e-15
56289	Rassf1	1.29575	5.65457	2.08245e-18	1.48626e-16
70024	Mcm10	1.29405	6.14994	3.92832e-09	7.51688e-08
17350	Mlh1	1.29375	5.57144	8.88997e-19	6.72447e-17
68162	A930003A15Rik	1.29319	-1.90357	0.011625	0.0393201
14607	Gip	1.29223	-3.45716	0.144178	0.278537
20392	Sgce	1.29152	1.97554	0.000474647	0.00267301
433791	Zfp992	1.29097	5.74777	2.0216e-19	1.65659e-17
71176	Fbxo24	1.28981	2.55166	1.16194e-06	1.33115e-05
66170	Chchd5	1.28928	4.31149	2.14945e-12	7.09799e-11
100861801	NA	1.2885	-0.369423	0.00454647	0.018153
338359	Supv3l1	1.28836	5.29499	2.45378e-17	1.49765e-15
329735	4933431E20Rik	1.28759	-1.72407	0.0806062	0.180828
210356	Nckap5	1.28741	-3.56265	0.652309	0.787262
77011	Ticrr	1.28739	6.95691	8.41342e-09	1.51339e-07
100503456	NA	1.28724	0.540151	0.000585856	0.00320645
414111	C130083M11Rik	1.28694	1.84543	6.81922e-05	0.000496913
100861913	C330026H20Rik	1.28683	1.99245	0.000122913	0.00083291
236047	Igkv4-74	1.28608	0.727497	0.00112489	0.00558346
71562	Afmid	1.28553	4.05531	3.55878e-07	4.48011e-06
19039	Lgals3bp	1.28545	3.15101	3.98088e-05	0.000308231
68354	Plekhd1os	1.28544	-2.16656	0.0329646	0.090997
69064	Fuom	1.28543	-0.36706	0.00542653	0.0209715
268857	Nlrc3	1.28382	4.34466	1.59773e-08	2.71442e-07
21821	Ift88	1.28344	3.87342	8.1412e-11	2.13797e-09
215445	Rab11fip3	1.28332	3.01402	1.43273e-06	1.59996e-05
234129	Tpte	1.28326	-1.7727	0.0108287	0.0371369
226162	Dpcd	1.2828	3.98307	6.40595e-10	1.40677e-08
380654	Cfap54	1.28262	-1.11309	0.0152193	0.0488618
56812	Dnajb2	1.28261	3.10129	2.08055e-06	2.24411e-05
18822	Plod1	1.28179	2.35991	9.25024e-05	0.000647663
77265	9430002A10Rik	1.28135	-1.9261	0.0375159	0.100641
12835	Col6a3	1.27962	-3.28254	0.389622	0.563581
225872	Npas4	1.27913	-2.41318	0.37929	0.55332
74194	Rnd3	1.27864	2.11517	0.000650305	0.00350073
233879	Asphd1	1.27837	0.260643	0.00101367	0.00511751
15460	Hr	1.27822	-0.253725	0.00507737	0.019865
19739	Rgs9	1.27803	1.09586	0.00348644	0.0145268
24013	Grk1	1.278	-2.01028	0.120052	0.242267
77996	Cutal	1.27669	-0.699704	0.0348741	0.0951551
20132	Rrh	1.27651	-2.72785	0.0987941	0.210124
13417	Dnah8	1.27516	8.29807	1.01242e-10	2.60086e-09
74528	Mgme1	1.27468	3.20718	1.61567e-07	2.18134e-06
18606	Enpp2	1.27438	-3.27995	0.133726	0.263374
211064	Alkbh1	1.27394	5.93166	1.06875e-19	9.13857e-18
18436	P2rx1	1.27266	0.457147	0.0146548	0.0473763
71985	Acad10	1.27251	3.332	3.27171e-07	4.16314e-06
56622	Adam21	1.27205	-0.375874	0.0137079	0.0448815
98365	Slamf9	1.27203	4.73074	1.10252e-09	2.32871e-08
228731	Nkx2-4	1.27129	-2.84621	0.0468317	0.119798
237754	Btnl9	1.271	-3.00002	0.192093	0.342955
14916	Guca2b	1.27093	-2.56845	0.0676217	0.158867
66948	Acad8	1.27071	3.56126	7.87934e-08	1.14409e-06
237716	Gpr75	1.27056	0.604955	0.00160387	0.00759865
11490	Adam15	1.27023	1.68862	0.000957556	0.00487313
22625	Map3k19	1.26989	0.232452	0.00308554	0.0131189
16149	Cd74	1.26975	8.63873	1.07761e-07	1.51258e-06
110350	Dync2h1	1.26898	6.88157	5.12476e-15	2.32585e-13
100039123	Gm14295	1.26863	2.23369	3.01425e-06	3.11637e-05
381059	Gm1604b	1.26774	1.9895	0.000638357	0.00344584
73333	Slc25a31	1.26753	-3.43974	0.220578	0.379704
80749	Lrfn1	1.26728	0.583357	0.00109322	0.00545071
18976	Pomc	1.26597	-0.703015	0.00546574	0.0211092
56873	Lmbr1	1.26524	1.57836	0.00268002	0.0116095
68964	Ctc1	1.26462	6.72462	2.1705e-18	1.53671e-16
53881	Slc5a3	1.26351	5.39595	5.52717e-13	1.97638e-11
108115	Slco4a1	1.26329	6.71151	1.95412e-17	1.20937e-15
74191	P2ry13	1.26136	1.47777	9.13658e-05	0.000640719
214642	Cped1	1.26117	0.116958	0.00486748	0.0192009
107045	Lars1	1.26104	6.89136	9.15072e-18	5.9547e-16
673430	NA	1.25994	-2.17453	0.283915	0.454654
103140	Gstt3	1.25948	1.18055	0.00113231	0.00561238
71876	Cenpu	1.25916	5.04473	4.53142e-14	1.82287e-12
239833	Lmln	1.2574	2.30716	9.2291e-06	8.4948e-05
387173	Mir155	1.25545	-3.26725	0.10584	0.221098
227683	Coq4	1.25531	3.20792	2.88481e-07	3.71895e-06
100048658	Ddx43	1.25508	-2.25896	0.145691	0.280419
269582	Clspn	1.25473	7.26134	7.72533e-09	1.40244e-07
75751	Ipo4	1.25472	4.70706	8.4264e-12	2.55827e-10
381741	Lrrc43	1.2546	-2.45075	0.0861387	0.189964
100862377	NA	1.2542	-1.42078	0.0983633	0.209409
67737	Ttc39d	1.25403	-2.65431	0.0583865	0.141781
353236	Pcdhac1	1.25396	-3.32097	0.152481	0.288839
66569	Gdpd1	1.25358	2.08038	1.88617e-06	2.05827e-05
66147	Necap2	1.25321	7.17155	1.29176e-16	7.07866e-15
20361	Sema7a	1.25315	1.22749	0.000151692	0.00099775
243538	Cfap100	1.25279	0.861017	0.00048986	0.00274644
78512	3300005D01Rik	1.25229	0.108575	0.00371887	0.0153436
100503685	Gm15567	1.25127	3.43661	2.68758e-08	4.32063e-07
13603	Opn3	1.25074	3.94606	1.77254e-07	2.37862e-06
381628	Adgrf3	1.25028	-0.669343	0.0154465	0.0494368
66966	Trit1	1.24955	5.58884	1.02665e-16	5.69645e-15
13487	Slc26a3	1.24927	-3.41528	0.189284	0.339274
17534	Mrc2	1.24816	-1.79542	0.0344666	0.0943194
68972	Tatdn3	1.24777	2.05213	5.69722e-05	0.000424236
12669	Chrm1	1.24733	-3.62873	0.209706	0.366117
231633	Tmem119	1.24694	1.84425	0.0236029	0.0697098
100039521	Gm2287	1.24693	-2.3032	0.0653859	0.154703
11858	Rnd2	1.24529	-2.353	0.0796301	0.179251
70025	Acot7	1.24519	4.17731	6.08618e-07	7.35327e-06
210762	Ppp1r36	1.24475	0.364292	0.00409439	0.0166179
73545	Cfap141	1.2441	4.74276	6.61761e-12	2.05494e-10
100494	Zfand2a	1.24407	4.56966	1.15003e-12	3.98349e-11
14159	Fes	1.2433	4.60174	1.11379e-08	1.9616e-07
67971	Tppp3	1.24304	-2.06664	0.05644	0.138144
100038730	Gm10387	1.24226	-3.49686	0.188194	0.338073
12350	Car3	1.24171	2.03247	0.00506335	0.0198277
338371	Endov	1.24135	5.68952	3.98759e-18	2.68367e-16
15370	Nr4a1	1.24042	2.38034	3.08889e-05	0.000247279
546143	Pierce2	1.24028	1.15162	0.000366398	0.00214388
109697	Cpa1	1.23963	-3.38179	0.24703	0.411568
353188	Adam32	1.23937	-2.09476	0.0671125	0.15809
100862201	NA	1.23865	5.49283	2.43361e-17	1.49048e-15
235330	Ttc12	1.2382	-0.917672	0.0183267	0.0566015
230784	Sesn2	1.23676	3.01546	1.41556e-07	1.9318e-06
102442	Dennd4a	1.23573	7.35187	4.71281e-16	2.42491e-14
68082	Dusp19	1.2355	2.42465	1.00713e-05	9.13224e-05
69538	Antxr1	1.23546	1.45382	0.000749995	0.00395675
19361	Rad51	1.23541	5.89781	1.32988e-07	1.83468e-06
237887	Slfn10-ps	1.2354	3.36278	1.26531e-05	0.000111868
623796	NA	1.23531	4.42866	5.39461e-10	1.20258e-08
381113	Cdkl4	1.23473	-0.997029	0.0366723	0.0989028
621603	Aldh3b2	1.23387	-1.55124	0.0550071	0.135357
22373	Wap	1.23369	-2.44859	0.0442436	0.114632
19085	Prkar1b	1.23288	-1.37528	0.0416506	0.109201
69207	Srsf11	1.23276	8.11313	4.75419e-16	2.43911e-14
231832	Tmem184a	1.23102	-0.350783	0.00314658	0.01334
106794	Dhx57	1.22801	7.51466	7.97122e-15	3.54499e-13
20849	Stat4	1.2277	3.42954	3.14464e-07	4.01879e-06
380795	Ighg3	1.22685	-1.18061	0.0349063	0.0952137
434586	Igkv4-71	1.22672	-0.332262	0.00867428	0.0309234
30049	Scd3	1.22549	0.327443	0.00236765	0.0104638
67426	Coq8a	1.22301	4.67218	2.22436e-09	4.4287e-08
83701	Srrt	1.22294	8.2768	2.5965e-15	1.22555e-13
19365	Rad52	1.22278	5.21908	1.53109e-15	7.44516e-14
224840	Treml4	1.22216	-3.22357	0.141883	0.275183
329384	Ptrh1	1.2218	1.15013	0.000189806	0.00121944
50776	Polg2	1.22169	4.18216	1.61898e-09	3.29758e-08
56847	Aldh1a3	1.22087	-0.569171	0.027194	0.0781766
93834	Peli2	1.2202	-0.0548426	0.0142688	0.0463578
213081	Wdr19	1.22009	3.70497	3.18556e-07	4.06228e-06
234825	Klhdc4	1.21986	5.43834	6.2251e-15	2.80367e-13
20353	Sema4c	1.21924	-0.192878	0.00576808	0.0220555
216443	Mars1	1.219	6.79492	2.76953e-16	1.45032e-14
433273	Gm5523	1.21802	-2.09086	0.032578	0.0902113
70045	Gpr15lg	1.21772	-3.2041	0.126297	0.251892
21778	Tex9	1.21725	5.34601	1.00786e-14	4.42659e-13
636752	Igkv4-62	1.21694	-0.58774	0.0475142	0.121007
234839	Piezo1	1.21686	6.94014	4.46617e-11	1.23133e-09
100628611	Mir5107	1.21638	6.30338	4.11979e-08	6.34641e-07
21939	Cd40	1.21637	4.98287	6.47664e-09	1.19538e-07
72121	Dennd2d	1.21605	2.62152	5.37958e-06	5.22605e-05
26378	Decr2	1.21531	2.26917	2.18728e-05	0.00018176
12902	Cr2	1.21476	3.60648	1.17678e-06	1.34729e-05
69681	Cdk3	1.21336	0.934564	0.000235207	0.00146642
76413	Spaca7b	1.21268	-1.20476	0.0703192	0.163512
75847	Crppa	1.21267	1.87885	0.000178041	0.00115138
22779	Ikzf2	1.21215	1.18746	0.00081697	0.0042568
100503381	Gm14022	1.21214	-2.2236	0.0924755	0.200026
70604	Dnajb14	1.21074	0.843035	0.000484321	0.00271984
233280	Nipa1	1.20905	0.530578	0.00318541	0.0134659
83456	Mov10l1	1.20869	-2.20617	0.0721738	0.166751
666043	Gm7904	1.20856	0.52177	0.00229568	0.0102031
240327	Iigp1c	1.20852	-2.61812	0.426395	0.596763
224814	Abcc10	1.20757	3.73519	5.57301e-08	8.31022e-07
242700	Ifnlr1	1.20754	0.827321	0.0039262	0.0160642
100316690	Mir1932	1.20722	-1.74859	0.0454842	0.117084
320452	P4ha3	1.20704	-2.24308	0.126071	0.251574
76311	1110019D14Rik	1.20674	1.11623	0.000263877	0.00161781
69368	Wdfy1	1.20617	5.07467	2.14539e-08	3.53592e-07
237868	Sarm1	1.20606	-0.809745	0.00465611	0.0184899
434218	Trim34b	1.20526	3.48268	6.15026e-07	7.42562e-06
100127111	Snord22	1.20503	2.29584	4.68338e-05	0.00035731
100038696	Gm10866	1.20394	-1.12969	0.0229182	0.0680739
56626	Poll	1.20362	3.58361	8.83161e-06	8.15013e-05
100043229	Gm10046	1.20257	-2.46122	0.216975	0.375007
109267	Ssc4d	1.20196	0.971128	0.00035305	0.00207746
244585	Rpgrip1l	1.20184	4.75097	3.72714e-12	1.19946e-10
68760	Synpo2l	1.20148	-1.60341	0.0368654	0.0992687
100042480	Nhsl2	1.2013	3.18813	2.73262e-07	3.55643e-06
232431	Gprc5a	1.20089	-2.26141	0.260781	0.428105
71827	Lrrc34	1.20081	-0.93544	0.00446754	0.0178863
67378	Bbs2	1.20053	2.42364	7.72126e-06	7.21575e-05
14854	Gss	1.20005	3.22995	1.44579e-06	1.6125e-05
12349	Car2	1.19971	5.72902	4.36648e-07	5.40467e-06
78257	Lrrc9	1.19959	0.615257	0.00209037	0.00944109
574428	Zmynd15	1.19923	-2.23288	0.0482423	0.122456
244058	Rgma	1.19871	-2.1247	0.0254926	0.0741771
110083	Dnah12	1.19718	-1.7851	0.0446185	0.115393
271305	Phf21b	1.19692	1.23119	0.000356843	0.0020949
56193	Plek	1.19687	4.76365	0.00108364	0.00541818
12552	Cdh11	1.19664	1.35649	0.000250927	0.00154753
211896	Depdc7	1.19648	-2.09391	0.168314	0.310653
16010	Igfbp4	1.196	5.25505	2.17505e-06	2.33143e-05
53814	Oaz3	1.19599	-0.0884699	0.00517284	0.0201717
75689	Higd1b	1.19529	-1.90131	0.0907338	0.197417
74455	Nsun6	1.19481	4.41999	9.37434e-11	2.44009e-09
105501	Abhd4	1.19389	3.78091	3.88705e-07	4.86225e-06
20715	Serpina3g	1.19387	3.66966	0.00471128	0.0186617
19212	Pter	1.19322	0.137213	0.0150172	0.0483536
21385	Tbx2	1.19317	-0.228892	0.0057205	0.0219115
381072	Abca17	1.19306	-0.663427	0.0131264	0.0433383
99662	Eps8l3	1.1918	-3.37712	0.317238	0.489853
70789	Kynu	1.19118	3.1602	0.000401538	0.00231279
13052	Cxadr	1.19075	3.02729	1.33817e-05	0.000117664
26922	Mecr	1.1904	3.8401	1.93479e-08	3.23379e-07
14027	Evpl	1.18987	0.882901	0.000871394	0.00448754
52892	Sco1	1.18964	4.51546	4.85583e-11	1.32841e-09
381260	Gm973	1.18791	-0.28206	0.0152424	0.0488841
73458	Aldh3b3	1.18746	-2.12942	0.0862076	0.190093
16500	Kcnb1	1.18671	2.41314	0.00024128	0.001499
269633	Wdr86	1.18662	0.556075	0.0223151	0.0665843
217707	Coq6	1.18596	4.9574	5.29053e-12	1.67389e-10
54367	Zfp326	1.18584	5.90476	8.55536e-17	4.86913e-15
66597	Trim13	1.18551	3.31089	5.29012e-07	6.49343e-06
208777	Sned1	1.1854	2.24301	3.13079e-05	0.00024973
239706	Mettl22	1.18496	3.24857	1.40631e-07	1.92065e-06
381598	2610005L07Rik	1.18455	8.00373	3.05511e-10	7.07793e-09
57260	Ltb4r2	1.18339	-1.829	0.0301365	0.0846826
100503676	Gm38426	1.18215	-0.220564	0.00360326	0.0149467
53895	Clpp	1.18213	4.49868	7.23745e-10	1.57568e-08
66282	Tma16	1.18176	3.58268	1.34717e-07	1.85358e-06
18764	Pkd2	1.18169	-0.840134	0.0842034	0.186931
70005	Znf41-ps	1.18038	6.29519	4.84688e-18	3.20111e-16
100503323	A230087F16Rik	1.18035	-3.12428	0.0962293	0.206056
434234	Rexo5	1.1802	4.82049	4.68241e-09	8.77329e-08
22165	Txk	1.17987	-2.10529	0.0571388	0.139478
100503045	NA	1.17973	2.18975	1.37129e-05	0.000120277
18669	Abcb1b	1.17828	3.64478	0.000140938	0.000937469
751866	Kis2	1.17736	0.782846	0.0195706	0.0597652
80861	Dhx58	1.17735	3.98069	3.28296e-06	3.36665e-05
239853	Adgrg7	1.17699	0.200966	0.0767298	0.17452
12803	Cntf	1.17635	2.92543	7.98756e-06	7.44105e-05
100038999	Gm13552	1.1762	2.87495	6.11696e-06	5.85561e-05
57743	Sec61a2	1.17608	5.01264	1.11843e-10	2.85249e-09
100040822	Gm1604a	1.17538	1.93777	0.000949512	0.00483497
23962	Oasl2	1.17527	1.82136	0.00650732	0.0243818
100503881	NA	1.17524	1.42443	0.000415569	0.00237583
66926	Trmt6	1.1741	5.36465	7.25389e-14	2.8532e-12
674842	Gm9631	1.17269	-0.597525	0.257262	0.42379
229488	Fhip1a	1.17236	-0.459486	0.00482752	0.0190688
78906	Misp	1.17172	-1.19779	0.0309344	0.0864745
14866	Gstm5	1.17169	-0.403132	0.0664134	0.156631
329065	Scd4	1.17107	1.13983	0.0103995	0.0359163
243374	Gimap8	1.17046	3.80799	0.000109284	0.000751489
67125	Tspan31	1.17017	4.2164	1.36627e-09	2.82843e-08
58182	Prokr1	1.16949	-1.47236	0.12132	0.244295
74152	Stra6l	1.16924	-1.37712	0.0200525	0.060911
94213	Ddx50	1.16852	6.64435	2.93559e-15	1.37098e-13
214105	Sox30	1.16851	-2.90767	0.143387	0.27725
11847	Arg2	1.16726	2.13097	1.75928e-05	0.000150141
19260	Ptpn22	1.16694	2.54964	0.00028869	0.00175053
215789	Phactr2	1.1667	4.6421	7.19262e-11	1.90869e-09
66261	Tm4sf20	1.16595	1.25225	0.0007032	0.00374222
77782	Polq	1.16565	6.36985	5.29752e-08	7.95303e-07
12532	Cdc25c	1.16512	4.74541	3.84027e-06	3.87973e-05
30877	Gnl3	1.16462	5.39642	1.54915e-12	5.23283e-11
22064	Trpc2	1.16462	5.72128	1.87819e-15	8.98486e-14
319504	Nrcam	1.16416	-1.5497	0.0424747	0.110934
235610	Atrip	1.16412	5.26693	1.90603e-13	7.25521e-12
71519	Cyp2u1	1.16405	-1.7756	0.0755118	0.172482
54373	Prss16	1.16395	1.17538	0.00496375	0.0195068
269878	Megf8	1.16311	1.98991	0.00104665	0.00526967
76138	Ccdc138	1.16297	4.16966	7.35682e-09	1.3452e-07
433931	Pigg	1.1612	4.30977	2.85655e-10	6.644e-09
234595	Slc38a7	1.16116	4.29031	1.196e-07	1.66294e-06
208624	Alg3	1.16107	4.10191	9.20745e-09	1.64452e-07
217169	Tns4	1.16099	-1.67688	0.141307	0.274548
240084	Cchcr1	1.16012	4.73187	1.41848e-10	3.51641e-09
69784	1500009L16Rik	1.15999	0.241007	0.0706308	0.164064
16949	Loxl1	1.15998	0.103748	0.00369894	0.0152756
16571	Kif4	1.15939	6.99839	1.96772e-06	2.13542e-05
242653	Cldn19	1.15916	-1.79779	0.0305432	0.0855404
16576	Kif7	1.15904	1.40621	0.00240263	0.0105972
70897	Garin2	1.1582	-1.31099	0.0753559	0.172259
16453	Jak3	1.15729	5.54533	4.73663e-13	1.72153e-11
15366	Hmmr	1.15714	6.97884	3.28202e-06	3.36665e-05
223774	Alg12	1.15647	4.76828	1.48103e-11	4.35929e-10
18599	Padi1	1.1543	0.0496676	0.0133668	0.0439925
21786	Tff3	1.15349	-1.9838	0.0766308	0.174403
214253	Etnk2	1.1517	3.40795	4.73822e-06	4.66703e-05
217038	Mrm1	1.15169	4.26561	3.8128e-09	7.30373e-08
30957	Mapk8ip3	1.15158	7.28378	1.26645e-10	3.17061e-09
78925	Srd5a1	1.15126	1.85728	0.000795622	0.00415904
73316	Calr3	1.15104	0.0127753	0.00875998	0.0311662
108853	Mtrf1l	1.15064	5.05513	5.25939e-11	1.42759e-09
72560	Naalad2	1.14997	1.22697	0.000580789	0.00318364
232875	Zscan18	1.14948	1.53007	0.00250971	0.0109792
20460	Stil	1.14947	6.75291	1.30177e-06	1.46947e-05
16768	Lag3	1.14919	-2.57631	0.0628917	0.150065
14677	Gnai1	1.14859	-2.84433	0.146813	0.281965
17063	Muc13	1.14824	0.86477	0.00753589	0.0274738
80720	Pbx4	1.148	3.18458	1.68397e-06	1.85247e-05
100504506	NA	1.14792	-0.739817	0.0822044	0.183436
21886	Tle2	1.14787	2.52114	0.0119341	0.0401508
56072	Lgals12	1.14753	-1.56979	0.0477975	0.121624
224661	Slc26a8	1.14593	-0.999034	0.047753	0.121545
19118	Prm1	1.14566	2.49877	2.23648e-05	0.000185413
218989	Tmem260	1.14521	4.70475	4.56168e-09	8.57132e-08
331493	Gm5127	1.14464	-0.282992	0.0139211	0.0454537
68701	Ppp1r27	1.14402	-2.21921	0.0575762	0.140294
100038649	Gm10690	1.14386	-1.46235	0.0544683	0.13426
72400	Pinx1	1.1434	3.78926	3.79473e-08	5.90217e-07
64011	Nrgn	1.14327	5.68594	2.74938e-06	2.86765e-05
74706	4930507D05Rik	1.14156	2.58122	5.01123e-06	4.90862e-05
107999	Gtpbp6	1.14146	5.23365	2.93166e-12	9.53869e-11
12774	Ccr5	1.14104	-1.52091	0.0719535	0.166394
71643	Zgrf1	1.1409	6.31836	1.30391e-10	3.25518e-09
434394	Gm5614	1.14089	-3.01542	0.151145	0.287323
380684	Nefh	1.14047	1.39491	0.00129562	0.0063175
67885	Mtln	1.14022	1.9066	0.00107093	0.00537286
338320	Mia2	1.14017	-3.90821	0.156745	0.294884
552913	Gm14634	1.13989	-0.439943	0.010103	0.0350358
15983	Ifrd2	1.13966	4.70012	5.37165e-08	8.04385e-07
68628	Fbxw9	1.13935	3.33008	6.04534e-07	7.30891e-06
269060	Dagla	1.13896	-3.17348	0.321477	0.494752
69665	Upk3bl	1.13889	-0.25335	0.0498846	0.125724
12447	Ccne1	1.13835	4.93256	1.3313e-07	1.83521e-06
70057	2210008F06Rik	1.1371	-2.02419	0.182572	0.330501
16416	Itgb3	1.13679	5.77043	6.49104e-05	0.000475544
67141	Fbxo5	1.13665	6.72848	2.56397e-07	3.35916e-06
100415915	A530072M11Rik	1.13634	0.465753	0.00200668	0.00912832
114714	Rad51c	1.13458	4.1051	1.34265e-06	1.50792e-05
103844	Inca1	1.13454	-0.311968	0.00858503	0.0306918
319545	D430020J02Rik	1.13399	4.18933	1.70672e-05	0.0001465
100861601	NA	1.13386	-1.49975	0.0426867	0.111373
217011	Nle1	1.13369	3.73174	1.04174e-07	1.47153e-06
243912	Hspb6	1.13257	3.59979	7.23595e-07	8.65381e-06
11542	Adora3	1.13237	-1.71338	0.100918	0.213667
77595	Nup210l	1.13203	3.91482	3.32063e-06	3.39938e-05
208084	Pif1	1.13195	5.77963	1.53352e-07	2.07836e-06
67052	Ndc80	1.13194	6.14953	2.14523e-09	4.28079e-08
231655	Oasl1	1.13193	3.12774	0.0169884	0.0531921
74490	Mamstr	1.13124	-1.69482	0.0275041	0.078876
67198	Spats2l	1.13117	-1.6599	0.0451377	0.11648
319477	Insyn1	1.13078	-2.5973	0.112545	0.230695
320007	Sidt1	1.1305	-0.0495454	0.00775671	0.0281513
20408	Sh3gl3	1.12848	-3.45192	0.341976	0.515453
72076	Mospd4	1.12842	-3.18043	0.170275	0.313552
14230	Fkbp10	1.12654	-0.424185	0.00879881	0.0312792
13807	Eno2	1.12603	-0.917067	0.0496639	0.125292
14772	Grk4	1.12457	3.40255	3.9566e-06	3.98361e-05
213956	Fam83f	1.12454	2.26303	0.000302351	0.00181719
282619	Sbsn	1.1242	2.53224	4.12586e-05	0.000318342
70729	Nos1ap	1.12317	-0.213342	0.0116306	0.0393316
69487	Ndufaf5	1.12313	3.75731	5.09195e-08	7.67697e-07
69358	Lrrc51	1.12232	2.3481	2.53491e-05	0.000207051
19126	Prom1	1.12229	-0.289594	0.00338468	0.0141528
320586	A630089N07Rik	1.12221	3.82422	9.66974e-06	8.84519e-05
66715	Henmt1	1.12191	-2.37301	0.10855	0.225167
12877	Cpeb1	1.12116	-3.36819	0.387764	0.561839
380718	Mks1	1.121	2.84669	3.54884e-06	3.61468e-05
627782	Gm6787	1.12062	-1.28432	0.0213288	0.0641713
54137	Acrbp	1.12054	4.66526	1.52852e-08	2.61147e-07
26373	Clcn7	1.12028	5.96831	3.11141e-17	1.8732e-15
230500	Efcab7	1.11996	3.32401	1.05022e-06	1.21416e-05
17279	Melk	1.11941	5.1356	0.00011048	0.000758235
78263	4632411P08Rik	1.11796	-1.31673	0.0488979	0.123695
212528	Trmt1	1.11662	6.43959	2.24834e-14	9.45264e-13
207965	Vcpkmt	1.11638	3.92465	8.00244e-08	1.15722e-06
216049	Zfp365	1.11599	-0.830514	0.0185107	0.05707
22590	Xpa	1.11597	3.66763	7.82464e-08	1.13801e-06
70605	Zdhhc24	1.11595	4.28941	9.75225e-10	2.0797e-08
76894	Mettl15	1.11565	2.87797	4.24408e-06	4.2369e-05
675812	Zfp605	1.11549	3.45839	9.84962e-07	1.14923e-05
68394	Ccdc163	1.11543	4.05864	6.62469e-08	9.70671e-07
22786	Zp1	1.11493	-1.96637	0.0733341	0.168683
238726	Fam81b	1.11464	-2.00124	0.076329	0.173922
75202	Spaca6	1.114	-0.821233	0.0392591	0.104173
17771	Tesmin	1.11379	0.239039	0.025464	0.0741259
14586	Gfra2	1.1136	6.26126	9.73292e-14	3.76141e-12
218544	Sgtb	1.11354	1.71756	0.000442259	0.00250817
214579	Aldh5a1	1.11317	-1.04206	0.0318453	0.0885704
665306	3930402G23Rik	1.11302	-0.910507	0.0226803	0.0675076
76267	Fads1	1.11255	5.36217	9.83453e-11	2.54118e-09
217138	Prr15l	1.11166	-1.80031	0.0530893	0.13183
15893	Ica1	1.11087	-0.352961	0.00822414	0.0295808
70885	Ints10	1.11073	5.30423	4.92753e-11	1.34387e-09
100861711	NA	1.10966	0.423712	0.00687222	0.0254633
17470	Cd200	1.10918	0.109619	0.0199725	0.0607099
74521	Ppp4r4	1.10858	-0.499883	0.0393346	0.104303
75173	Tex38	1.10801	-1.15802	0.0319822	0.0888535
98402	Sh3bp4	1.10788	-0.744812	0.0850012	0.18821
100041809	NA	1.10688	2.15946	0.000151418	0.000996687
100862362	NA	1.10682	-2.43003	0.102798	0.216477
76282	Gpt	1.10654	2.69691	2.50081e-05	0.000204643
319786	B930059L03Rik	1.1065	-0.587885	0.0179827	0.0558115
70808	4632415L05Rik	1.10628	5.02665	1.61689e-11	4.7304e-10
432999	A930007A09Rik	1.1059	-0.0184048	0.00983165	0.0342561
100628580	Mir5103	1.10569	0.351962	0.00210585	0.00948676
100862241	NA	1.10473	1.98794	0.0105566	0.0363666
100041586	Dynlt2a3	1.1041	2.85519	2.44892e-05	0.000201328
665769	Gsdmcl2	1.10408	-2.30198	0.0974683	0.207979
94254	Rcc1l	1.10406	4.57931	1.30372e-09	2.70527e-08
100861983	NA	1.10324	1.57752	0.000969372	0.00492618
26886	Cenph	1.10228	4.12435	3.23959e-05	0.00025748
13612	Edil3	1.10195	-2.89706	0.265555	0.433529
384009	Glipr2	1.10125	4.02964	1.21849e-07	1.69287e-06
100502868	Gm20597	1.10075	-2.13762	0.0797617	0.179443
66077	Aurkaip1	1.10073	5.48525	4.0008e-12	1.28055e-10
241070	Cmklr2	1.1007	-1.05853	0.0335006	0.092189
99100	Cep152	1.10062	6.57062	3.02649e-11	8.55733e-10
50760	Fbxo17	1.10055	0.592146	0.00966112	0.0337481
71755	Dhdh	1.10036	2.94203	8.18965e-06	7.61728e-05
70134	Misp3	1.10028	-2.95445	0.263311	0.430899
26909	Exo1	1.10007	5.65945	4.04338e-08	6.245e-07
16528	Kcnk4	1.09971	-2.68832	0.0946963	0.203512
11551	Adra2a	1.09898	-2.07991	0.0463417	0.118859
319574	Gm20735	1.09801	1.00811	0.00242452	0.0106754
230099	Car9	1.09792	1.4804	0.00112734	0.00559245
73246	Rassf6	1.09772	0.0557406	0.0674366	0.158579
100861960	NA	1.09737	3.43346	1.64083e-06	1.81064e-05
56720	Tdo2	1.09674	1.35505	0.00175037	0.00815056
74854	4930402F06Rik	1.09555	-2.28734	0.0868569	0.190927
20947	Swap70	1.09517	7.81419	1.44624e-11	4.27828e-10
233529	Kctd14	1.09432	0.811772	0.00663225	0.0247922
17110	Lyz1	1.09415	-1.19283	0.0220233	0.0658578
666747	Trim43b	1.09275	-2.50516	0.225471	0.385552
76952	Nt5c2	1.09271	7.22611	3.35253e-13	1.24926e-11
66566	Ntpcr	1.09159	2.73676	0.00024009	0.00149371
18761	Prkcq	1.09152	2.16159	0.00668998	0.0249605
71881	Apmap	1.09118	4.90072	9.96886e-11	2.5684e-09
14403	Gabrd	1.09004	-2.62108	0.101629	0.214787
60534	Fancg	1.08961	5.37975	2.11482e-12	6.99669e-11
231855	Ap5z1	1.0893	5.3368	1.33391e-12	4.55794e-11
58911	Sumf1	1.0888	4.65	1.21933e-10	3.08757e-09
72238	Tbc1d5	1.08857	6.30063	2.51958e-15	1.19562e-13
319358	C530047H08Rik	1.08848	1.98465	0.000218229	0.00137363
319487	A230028O05Rik	1.0884	0.431658	0.0280987	0.0802172
16580	Kifc5b	1.08779	5.2955	1.65673e-08	2.80346e-07
76229	Vmn2r29	1.08721	0.168019	0.0102894	0.0355846
100861984	NA	1.08707	4.87728	7.30843e-06	6.86256e-05
50909	C1ra	1.087	-0.0671665	0.0431021	0.112242
75497	Fabp12	1.08665	-3.5532	0.193691	0.345249
77352	Axdnd1	1.08634	-1.15674	0.0445042	0.115144
245847	Amdhd2	1.08614	4.73789	4.86958e-10	1.0938e-08
105171	Arrdc3	1.08585	5.92767	2.27687e-08	3.73153e-07
13386	Dlk1	1.08551	0.0735158	0.515405	0.674401
50767	Pnpla6	1.08521	5.98197	6.93551e-12	2.13865e-10
12267	C3ar1	1.08421	-1.09731	0.015906	0.0505633
70693	Adgra3	1.08369	0.872784	0.0575957	0.140303
69178	Snx5	1.08346	8.54943	6.64702e-12	2.05686e-10
78795	Armc9	1.08322	3.99282	1.40027e-07	1.91388e-06
16499	Kcnab3	1.08199	-0.544198	0.0745071	0.170826
100861628	NA	1.08193	1.33807	0.00507069	0.0198521
26372	Clcn6	1.08187	5.40946	4.25814e-12	1.35556e-10
56706	Ccnl1	1.08162	7.4377	3.96571e-12	1.27161e-10
11449	Chrng	1.08132	-2.61172	0.194963	0.346993
66501	1700029H14Rik	1.08112	-0.441821	0.0358693	0.0972411
20259	Scin	1.0811	3.21712	0.00273629	0.0118185
217887	Clba1	1.07926	1.63953	0.000366731	0.00214476
105148	Iars1	1.07852	7.37981	8.62438e-13	3.0228e-11
17951	Naip5	1.07843	3.53439	0.000352794	0.00207664
207667	Skor1	1.07833	-2.63639	0.120306	0.242588
54651	Usp27x	1.07832	0.0446328	0.00802958	0.0289752
69635	Dapk1	1.07799	-0.165325	0.15345	0.290085
67441	Isoc2b	1.07773	1.50434	0.00048237	0.00271046
100312956	Pate3	1.07765	-2.69571	0.156849	0.295029
77836	Mlana	1.07729	-2.15628	0.0822164	0.18344
100503822	NA	1.07723	2.82355	3.66488e-05	0.000287028
235048	Zfp599	1.07668	3.27915	3.46721e-06	3.53919e-05
20425	Shmt1	1.07584	4.93821	4.71101e-08	7.17233e-07
57745	Zfp112	1.07561	0.47023	0.00225665	0.0100586
243168	Hsd17b13	1.0752	0.170981	0.0300819	0.0845829
235312	C1qtnf5	1.07512	3.04065	3.07337e-05	0.000246148
259172	Mfrp	1.07512	3.04065	3.06297e-05	0.000245648
98711	Rdh10	1.075	3.97243	5.73286e-08	8.51272e-07
227622	Paxx	1.07483	4.95341	8.89445e-10	1.91058e-08
100504653	4930555A03Rik	1.07465	-0.38492	0.0287687	0.0815512
68697	1110036E04Rik	1.07373	-3.48084	0.236404	0.398927
100861985	NA	1.07272	4.83345	2.22549e-08	3.65409e-07
70796	Zdhhc1	1.07228	2.34193	0.000504529	0.00281765
71746	Rgl3	1.07214	-3.66611	0.23388	0.395573
52118	Pvr	1.07161	2.2931	9.28519e-05	0.000649596
100088	Rcc1	1.07003	6.56686	8.62879e-09	1.54741e-07
67086	1700020N18Rik	1.06979	-0.603784	0.0107804	0.0370225
320554	Tcp11l1	1.06938	-1.00292	0.0632302	0.150588
108800	Ston2	1.0692	0.503464	0.166638	0.308233
217216	Hrob	1.06856	4.77721	0.000487503	0.00273496
227736	Cfap157	1.06845	0.784446	0.00498588	0.0195807
50926	Hnrnpdl	1.06814	8.03968	5.29594e-12	1.67389e-10
100041433	Zfp981	1.06682	-0.795605	0.15407	0.291009
628571	Igkv4-63	1.06624	-0.497598	0.0189124	0.0580907
112418	1700102P08Rik	1.06605	1.90306	0.000201018	0.00127894
100862276	NA	1.06591	3.24035	0.000202547	0.00128767
237806	Dnah9	1.06556	0.881551	0.00992798	0.0345169
100126242	Frs3os	1.06555	-1.22373	0.0539217	0.13328
268935	Scube3	1.06511	-1.9652	0.146954	0.282114
71206	Katnal2	1.06484	-1.61651	0.284195	0.45502
213435	Mylk3	1.06418	-2.30728	0.092313	0.199846
619301	Tmem253	1.06391	1.48491	0.000864444	0.00446213
19275	Ptprn	1.06366	-1.05663	0.0581275	0.141268
66208	Nenf	1.06365	1.5205	0.00419748	0.0169896
70536	Qpct	1.06362	-2.43143	0.496274	0.658968
170759	Atp13a1	1.06359	7.38122	2.07518e-11	5.98218e-10
80860	Ghdc	1.06357	3.29291	2.11616e-06	2.27558e-05
72199	Mms19	1.06244	6.99378	3.20696e-12	1.04153e-10
69279	1700001D01Rik	1.06183	0.716064	0.00834182	0.0299622
12051	Bcl3	1.06096	4.74504	2.82999e-05	0.000229144
230777	Hcrtr1	1.06085	-3.11968	0.127954	0.254385
442801	Arhgef15	1.05978	-1.1036	0.0296833	0.0836945
320225	Catsperg1	1.05975	0.894389	0.00358451	0.0148759
100043771	Josd1-ps	1.0597	0.423728	0.00477388	0.0188821
107815	Scml2	1.05953	0.20414	0.0767985	0.174654
76650	Srxn1	1.05893	-1.96042	0.144477	0.278809
433855	AI506816	1.05887	3.5772	6.24199e-05	0.000459258
14132	Fcgrt	1.05873	-0.619016	0.105113	0.219917
67736	Yju2b	1.0582	4.26122	6.92638e-09	1.27175e-07
75316	Taf1d	1.05761	6.34755	1.51972e-12	5.15309e-11
80708	Pacsin3	1.05726	-0.860388	0.0167347	0.0526117
73405	1700055D18Rik	1.05694	0.294774	0.00869363	0.0309675
14061	F2	1.05588	0.126512	0.0132656	0.0437117
67851	Mtres1	1.05572	2.68794	7.27439e-05	0.000524681
71769	Bbs10	1.05548	2.93643	1.24121e-05	0.000109902
73102	Slc22a23	1.05516	1.64756	0.000597714	0.00325926
380712	Tlcd2	1.05512	0.681227	0.0076829	0.0279063
16194	Il6ra	1.05501	3.71387	4.34069e-06	4.32602e-05
72621	Pdzd11	1.054	4.46839	3.64339e-09	6.99436e-08
103406	Zfr2	1.05354	1.3006	0.00978805	0.0341427
72047	Ddx42	1.05346	7.31522	1.68304e-12	5.63136e-11
68659	Gask1b	1.05173	-2.45498	0.256358	0.422966
414076	BC051537	1.05173	3.04121	0.000143174	0.000950913
216867	Slc16a11	1.05137	0.705311	0.00166873	0.00785546
11937	Atp2a1	1.05121	3.50454	4.62806e-05	0.000353699
100503437	Gm19691	1.05112	-0.509948	0.019881	0.0605045
434223	Gvin3	1.05073	7.41549	1.87966e-11	5.46305e-10
229665	Ampd1	1.04978	-0.581291	0.0086832	0.0309365
381066	Zfp948	1.04963	2.03591	0.000109995	0.000755792
208908	Ccdc62	1.04932	1.51377	0.00112658	0.00559025
68662	Scgb3a1	1.04865	0.869918	0.00201247	0.00914993
78176	4930471C04Rik	1.04854	-3.42551	0.322801	0.49597
69815	Krtcap3	1.04754	3.17028	0.000130845	0.000877585
50500	Ttpa	1.04749	-0.751106	0.491245	0.654709
80987	Nckipsd	1.0474	4.925	2.23135e-10	5.29422e-09
233040	Fbxo27	1.04699	-2.39836	0.212032	0.369131
58186	Rad18	1.04616	5.20233	1.57925e-08	2.69294e-07
71919	Rpap3	1.04614	5.5152	3.06758e-13	1.14549e-11
67434	Ankrd33b	1.04571	5.66525	4.50308e-09	8.51544e-08
67917	Zcchc3	1.0456	3.08268	0.000369537	0.00215952
628072	Igkv14-130	1.04528	-1.10801	0.0680767	0.159724
320590	Svopl	1.04481	0.537811	0.00247313	0.0108555
665928	NA	1.04442	-2.9807	0.163832	0.304444
71804	Mtfr2	1.04376	4.12941	5.76809e-06	5.58202e-05
76501	Commd9	1.0437	4.17928	8.26173e-08	1.19179e-06
72026	Trmu	1.04326	4.0119	9.15664e-08	1.30809e-06
100217459	Snord70	1.04253	0.0332899	0.0207207	0.0626506
56527	Mast1	1.0422	2.01072	0.000586864	0.00321097
54200	Sult2b1	1.04199	0.50715	0.00822873	0.0295913
69504	Zfp932	1.04152	2.59781	3.33675e-05	0.000264607
15932	Idua	1.04108	5.1462	4.5752e-11	1.25747e-09
[truncated: 15,701 more rows]

## Sheet: Ctrl_sPre vs eLPre
ENTREZID	SYMBOL	logFC	logCPM	PValue	adj.P.Val
16142	Iglv1	8.39852	6.81254	9.77041022754055e-312	1.72936e-307
110786	Iglc2	8.40622	5.92518	0	2.34762e-305
404737	Iglj1	9.40469	5.18812	2.63808e-252	1.55647e-248
110787	Iglc3	8.24313	6.72352	2.0058e-226	8.87566e-223
404740	Iglj3	8.78771	5.02748	2.41806e-224	8.55992e-221
404739	Iglj2	8.85476	4.94927	8.38512e-222	2.47361e-218
12802	Cnr2	6.15547	5.81846	5.892e-210	1.48983e-206
110612	Iglv2	8.87689	4.95089	3.02232e-176	6.68689e-173
12481	Cd2	4.9347	6.33399	2.06122e-173	4.05373e-170
214854	Neurl3	4.63748	5.86721	1.60105e-139	2.83387e-136
69169	Fcmr	5.00412	5.11345	7.70006e-137	1.23901e-133
16136	Igll1	-5.55667	7.02001	3.24279e-133	4.78311e-130
21673	Dntt	-5.53259	6.18397	3.79929e-129	5.17288e-126
320139	Ptpn7	-4.16672	6.03134	3.68342e-125	4.6569e-122
72160	Tmem163	4.95443	5.89696	1.90532e-124	2.24828e-121
74100	Arpp21	-5.17188	4.72726	4.91304e-122	5.43505e-119
330830	Drc7	-4.31452	5.52952	3.55738e-120	3.70386e-117
225266	Klhl14	5.21519	6.26778	6.98967e-112	6.87318e-109
106618	Wdr90	-3.90221	5.69273	3.33912e-111	3.11066e-108
328795	Ubash3a	-4.83064	5.28946	1.16038e-104	1.02694e-101
22362	Vpreb1a	-5.0945	6.332	1.39468e-104	1.17552e-101
15162	Hck	5.30705	6.28709	1.16284e-101	9.35558e-99
13609	S1pr1	3.40003	6.18426	4.32117e-101	3.32542e-98
269224	Pask	-4.16652	6.0556	4.56217e-99	3.3646e-96
21853	Timeless	-3.7859	6.30688	2.3917e-98	1.69332e-95
74016	Phf19	-3.99456	5.85514	1.6937e-97	1.15302e-94
74617	Scpep1	3.53051	5.52403	2.50253e-97	1.64055e-94
23834	Cdc6	-4.19899	6.06923	4.02337e-97	2.54334e-94
12649	Chek1	-4.00285	5.28058	9.86283e-97	6.01973e-94
78416	Rnase6	4.2457	5.3139	1.88044e-95	1.10946e-92
110749	Chaf1b	-3.69533	5.38617	1.75616e-94	1.00271e-91
23936	Lynx1	3.85449	8.08571	2.1978e-94	1.21566e-91
110880	Scn4a	3.43188	5.51853	2.78944e-94	1.49616e-91
66131	Tipin	-3.30648	5.9008	5.58299e-94	2.90644e-91
13136	Cd55	3.63659	6.24527	7.26263e-94	3.67281e-91
327762	Dna2	-3.5321	5.38384	6.10265e-92	3.00047e-89
51801	Ramp1	-4.4051	4.97425	6.50767e-92	3.11313e-89
404743	Iglv3	6.39078	5.60846	6.78736e-90	3.16148e-87
12571	Cdk6	-3.05636	6.23123	1.9682e-87	8.93261e-85
14586	Gfra2	-3.12212	6.26126	3.57506e-87	1.58196e-84
12190	Brca2	-2.96396	6.3308	4.26472e-86	1.84111e-83
27221	Chaf1a	-3.83781	6.69441	4.58314e-86	1.93147e-83
21939	Cd40	4.9748	4.98287	1.63437e-85	6.628e-83
17869	Myc	-4.67609	5.33805	1.64764e-85	6.628e-83
18715	Pim2	3.16653	6.30359	4.7908e-85	1.88438e-82
171543	Bmf	3.68454	7.62485	1.38718e-84	5.33763e-82
21781	Tfdp1	-3.28509	6.9672	5.53071e-84	2.05202e-81
17865	Mybl2	-3.64138	6.69826	5.5648e-84	2.05202e-81
57913	Pidd1	-2.75918	5.87407	6.74027e-84	2.43475e-81
244071	Agbl1	6.14204	3.885	1.04123e-82	3.68597e-80
110074	Dut	-4.16804	6.53543	2.42511e-82	8.41656e-80
76184	Abca6	6.60885	3.82803	1.12574e-81	3.83186e-79
26909	Exo1	-4.21157	5.65945	1.28984e-81	4.30757e-79
66953	Cdca7	-3.9408	6.73648	9.2921e-81	3.04574e-78
19366	Rad54l	-3.19692	5.77584	4.74161e-80	1.52594e-77
64011	Nrgn	-5.22862	5.68594	3.59187e-79	1.13529e-76
53867	Col5a3	5.57729	8.12503	1.67801e-78	5.21066e-76
19075	Prim1	-3.71442	5.49305	1.36514e-77	4.16603e-75
110385	Pde4c	5.50906	4.67388	1.63116e-77	4.89348e-75
12530	Cdc25a	-2.76254	6.11968	5.88811e-77	1.73699e-74
13998	Fgd6	3.88891	5.82089	8.48874e-77	2.46313e-74
667865	Igkv6-17	7.04014	2.78475	8.85279e-77	2.52733e-74
108156	Mthfd1	-3.67345	5.71607	1.0835e-76	3.04413e-74
12447	Ccne1	-4.3349	4.93256	1.60232e-76	4.43142e-74
12544	Cdc45	-3.50456	5.90162	3.09699e-76	8.43334e-74
217946	Cdca7l	-3.26213	5.29999	5.81274e-76	1.55887e-73
381318	Nsl1	-3.53014	6.07828	3.84377e-75	1.01544e-72
68732	Carmil1	3.83295	6.02766	4.05905e-75	1.05655e-72
640340	Igkv8-16	7.70517	3.09331	5.74076e-75	1.47263e-72
75605	Kdm5b	2.93493	7.03979	6.23416e-75	1.57635e-72
79456	Recql4	-3.37044	4.92262	1.538e-74	3.83418e-72
621893	H2ac21	-3.41394	5.91443	1.60418e-74	3.94361e-72
218973	Wdhd1	-3.28047	6.8309	5.73138e-74	1.38966e-71
239319	Card6	3.01754	6.62255	1.13896e-73	2.72426e-71
15201	Hells	-3.33629	6.92863	3.72357e-73	8.78763e-71
72054	Cyp4f18	3.1119	6.20972	4.52098e-73	1.05291e-70
56045	Samhd1	3.00024	8.04674	9.4996e-73	2.18367e-70
330256	Gm20559	3.58727	5.48093	1.3799e-72	3.13131e-70
73750	Whrn	2.61818	6.38545	2.83795e-72	6.35844e-70
14229	Fkbp5	-3.2514	5.76744	5.0993e-72	1.12822e-69
102371	Myzap	2.92048	5.31605	6.26877e-72	1.36984e-69
70024	Mcm10	-4.36587	6.14994	8.50397e-72	1.83561e-69
19891	Rpa2	-2.92617	6.2221	9.9116e-72	2.11368e-69
73656	Ms4a6c	4.657	5.03997	1.3653e-71	2.87689e-69
11492	Adam19	3.41603	8.78585	1.69383e-71	3.52715e-69
18968	Pola1	-3.51628	7.61079	6.34163e-71	1.3052e-68
106795	Tcf19	-3.79265	5.95286	1.22982e-69	2.50205e-67
211651	Fancd2	-3.59817	6.27508	2.27889e-69	4.58368e-67
12575	Cdkn1a	-3.54604	4.99261	3.03449e-69	6.03488e-67
23917	Impdh1	-2.97614	6.39237	3.32998e-69	6.54895e-67
68729	Trim37	-2.86012	6.44042	1.01998e-68	1.98391e-66
241627	Wdr76	-3.02398	6.80374	2.72238e-68	5.23762e-66
20810	Srm	-4.17022	4.673	8.77684e-68	1.67043e-65
68014	Zwilch	-3.36053	5.48916	9.23306e-68	1.73857e-65
16907	Lmnb2	-2.90709	6.41035	1.06338e-67	1.98125e-65
140765	Tmprss3	-3.28107	7.97356	1.34526e-67	2.48032e-65
381783	Igkv5-43	7.76664	2.63606	2.04057e-67	3.72351e-65
13557	E2f3	-2.57046	5.65334	2.43829e-67	4.40384e-65
71946	Endod1	-3.57104	5.34841	4.19985e-67	7.50883e-65
108005	Igkv3-7	7.23353	2.64545	1.13136e-66	2.00251e-64
17215	Mcm3	-3.43464	7.87022	1.3117e-66	2.29872e-64
17219	Mcm6	-3.95252	8.21054	2.79149e-66	4.84405e-64
81897	Tlr9	2.88224	6.24064	9.57117e-66	1.64475e-63
16190	Il4ra	3.0771	6.46258	1.13469e-65	1.93115e-63
237877	Atad5	-3.16911	7.00153	1.14754e-65	1.93443e-63
71069	Stox2	5.0739	2.92043	1.60989e-65	2.68821e-63
71643	Zgrf1	-3.21636	6.31836	2.19424e-65	3.62972e-63
268930	Pkmyt1	-3.34559	5.24352	9.69657e-65	1.58916e-62
68070	Pdzd2	3.00674	6.27686	1.30125e-64	2.11304e-62
54672	Adgrg3	-3.099	5.0103	1.34949e-64	2.17145e-62
72151	Rfc5	-2.55859	5.89156	1.54743e-64	2.46753e-62
233876	Hirip3	-2.54445	5.60012	4.16303e-64	6.57907e-62
12035	Bcat1	-2.55857	6.09726	1.04768e-63	1.64106e-61
17218	Mcm5	-3.84699	8.01904	1.23728e-63	1.92103e-61
22363	Vpreb1b	-5.38956	3.86229	5.64431e-63	8.68734e-61
18752	Prkcg	4.87064	4.2861	5.69971e-63	8.69697e-61
60530	Fignl1	-3.52215	6.39038	1.44453e-62	2.18531e-60
12144	Blm	-2.88033	6.34562	1.82684e-62	2.74026e-60
226823	Kctd3	2.73286	7.31705	2.57461e-62	3.82946e-60
12189	Brca1	-3.00991	6.91607	3.68953e-62	5.44206e-60
18007	Neo1	6.66926	2.19755	4.86132e-62	7.11118e-60
13433	Dnmt1	-3.12657	9.10363	5.03772e-62	7.30883e-60
70238	Rnf168	-2.42596	5.9321	7.07865e-62	1.01863e-59
238673	Zfp367	-3.19253	5.95843	2.25658e-61	3.22108e-59
18538	Pcna	-3.1061	8.50185	3.26354e-61	4.62117e-59
14599	Gh	4.91922	3.16559	4.36576e-61	6.13285e-59
13555	E2f1	-3.44992	5.26944	6.45088e-61	8.9906e-59
17068	Ly6d	3.33366	8.16248	7.14203e-61	9.87609e-59
56452	Orc6	-2.97564	5.05329	9.48875e-61	1.30194e-58
100504727	BE692007	5.31674	4.23443	1.76488e-60	2.40295e-58
677858	Igkv8-24	7.35753	1.83454	2.7227e-60	3.67877e-58
630499	H2-K2	2.52977	5.87062	5.72365e-60	7.67489e-58
17216	Mcm2	-3.55947	7.88739	5.82843e-60	7.75664e-58
20556	Slfn2	5.40372	6.21873	9.50088e-60	1.25497e-57
236930	Ercc6l	-3.51114	5.9286	1.15484e-59	1.51412e-57
19385	Ranbp1	-2.82822	6.45498	1.16857e-59	1.52086e-57
214901	Chtf18	-3.6589	5.3955	4.83823e-59	6.25085e-57
12703	Socs1	3.05032	4.82131	5.91209e-59	7.5829e-57
269582	Clspn	-3.85093	7.26134	1.05778e-58	1.34696e-56
14020	Evi5	3.12207	4.5009	2.09813e-58	2.65263e-56
219072	Haus4	-2.88358	5.51339	5.40136e-58	6.78043e-56
434685	Igkv8-23-1	6.88475	2.92328	5.93286e-58	7.39518e-56
67177	Cdt1	-2.57554	6.14022	6.09477e-58	7.54388e-56
18034	Nfkb2	2.64121	6.86867	6.17639e-58	7.59182e-56
12051	Bcl3	4.88888	4.74504	6.37665e-58	7.78392e-56
18974	Pole2	-2.84734	4.70209	7.62669e-58	9.24605e-56
22036	Traip	-3.30009	4.97051	7.79497e-58	9.38578e-56
20515	Slc20a1	-2.22625	6.05899	8.08245e-58	9.66617e-56
17217	Mcm4	-3.31175	7.62915	9.40049e-58	1.1167e-55
27401	Skp2	-3.31911	5.883	1.25302e-57	1.47857e-55
237911	Brip1	-3.28295	6.54056	2.17233e-57	2.54637e-55
22247	Umps	-2.42831	5.80865	2.25696e-57	2.62816e-55
20878	Aurka	-3.00192	5.88296	2.90277e-57	3.35811e-55
19361	Rad51	-4.10261	5.89781	3.21949e-57	3.70032e-55
108089	Rnf144a	-2.49558	5.62053	3.89161e-57	4.44397e-55
21844	Tiam1	-3.07329	5.20903	7.36892e-57	8.36089e-55
68201	Ccdc34	-3.21209	5.30187	7.61006e-57	8.57949e-55
74478	Snx29	2.92124	6.42638	8.68227e-57	9.72634e-55
18140	Uhrf1	-3.66265	9.19884	9.05551e-57	1.00807e-54
66940	Shisa5	2.40864	6.38088	1.02017e-56	1.12857e-54
16881	Lig1	-4.31106	7.60024	1.58165e-56	1.73883e-54
27354	Nbn	-3.54356	4.46228	3.47744e-56	3.79943e-54
226409	Zranb3	-2.8298	5.48181	3.74638e-56	4.06815e-54
72749	Tonsl	-2.54369	5.31684	6.21636e-56	6.70912e-54
320563	Islr2	4.72067	3.52122	7.30908e-56	7.84065e-54
270685	Mthfd1l	-2.84503	6.65102	7.76939e-56	8.28423e-54
110785	Iglc1	9.60216	6.55292	1.11157e-55	1.17813e-53
208628	Kntc1	-3.94924	7.09006	2.07111e-55	2.18207e-53
18973	Pole	-3.96575	7.75731	3.23174e-55	3.38472e-53
101565	Ccp110	-2.39692	5.65542	3.6179e-55	3.76687e-53
20352	Sema4b	2.61056	8.51106	8.17974e-55	8.46675e-53
17427	Mns1	-3.31809	4.25507	1.01812e-54	1.04771e-52
76843	Dtl	-4.50572	7.15323	1.27981e-54	1.3094e-52
226830	Smyd2	-5.41477	2.93236	1.32416e-54	1.34699e-52
18226	Nup62	-2.59167	6.82996	1.50347e-54	1.52065e-52
12482	Ms4a1	5.85371	6.11265	1.52672e-54	1.53539e-52
117167	Steap4	2.78319	5.73575	2.05104e-54	2.04949e-52
105841	Dennd3	3.22107	5.97176	2.0687e-54	2.04949e-52
69716	Trip13	-3.40864	5.10363	2.07264e-54	2.04949e-52
17768	Mthfd2	-2.82082	5.8118	2.38009e-54	2.34042e-52
76267	Fads1	-2.75524	5.36217	3.2493e-54	3.17749e-52
20521	Slc22a12	5.92809	2.3758	4.16076e-54	4.04645e-52
11799	Birc5	-3.18304	6.44183	4.6714e-54	4.51824e-52
22256	Ung	-4.77964	4.32023	6.60875e-54	6.35733e-52
13730	Emp1	-5.64242	2.91284	9.31589e-54	8.91304e-52
12416	Cbx2	-2.423	5.62635	1.15609e-53	1.10015e-51
74048	Vsir	3.31146	4.38758	1.30251e-53	1.23286e-51
16184	Il2ra	3.40468	8.03778	1.71001e-53	1.60995e-51
13809	Enpep	-3.41518	4.99083	2.66659e-53	2.48526e-51
19698	Relb	2.6027	5.41459	2.66779e-53	2.48526e-51
231327	Ppat	-2.67606	5.49915	2.78256e-53	2.57861e-51
100504576	NA	-3.56452	4.08197	3.25655e-53	3.00213e-51
11987	Slc7a1	-2.69365	6.5837	3.62277e-53	3.32243e-51
67037	Pmf1	-2.56959	5.8886	4.26829e-53	3.89426e-51
51797	Ctps1	-2.51376	5.52837	5.0214e-53	4.55788e-51
50927	Nasp	-2.52012	6.78223	5.56835e-53	5.02856e-51
20873	Plk4	-3.00904	6.45	9.7309e-53	8.74299e-51
271221	Rubcnl	2.19435	6.14497	1.03576e-52	9.25909e-51
240084	Cchcr1	-2.84955	4.73187	1.24006e-52	1.10297e-50
235604	Camkv	-4.87539	3.49556	1.94217e-52	1.71882e-50
57434	Xrcc2	-3.43392	4.13904	2.24897e-52	1.98043e-50
12235	Bub1	-3.31456	6.80654	3.99314e-52	3.49894e-50
77011	Ticrr	-3.69212	6.95691	4.58245e-52	3.99553e-50
12545	Cdc7	-2.86937	5.56624	4.80671e-52	4.17052e-50
72155	Cenpn	-3.33683	5.87225	7.04124e-52	6.07951e-50
104806	Fancm	-2.5862	6.25181	9.08762e-52	7.80829e-50
100861958	NA	-3.49147	5.23067	1.22558e-51	1.04796e-49
106344	Rfc4	-2.50749	5.43465	1.3821e-51	1.17612e-49
373864	Col27a1	2.66491	6.14852	1.59417e-51	1.35008e-49
52009	Jpt2	-3.86045	5.57818	1.93726e-51	1.63283e-49
30938	Fgd3	2.28126	6.52499	2.59415e-51	2.17613e-49
12226	Btg1	2.48311	9.96353	3.69848e-51	3.08788e-49
107435	Hat1	-2.33247	5.5605	5.00289e-51	4.15733e-49
22390	Wee1	-3.09427	6.31834	5.39402e-51	4.46141e-49
11975	Atp6v0a1	2.72606	5.15197	5.49727e-51	4.52566e-49
545850	Igkv5-45	7.30768	2.12648	5.83103e-51	4.7782e-49
269378	Ahcy	-3.09909	7.03648	7.60859e-51	6.20609e-49
12494	Cd38	2.51922	8.16735	7.98285e-51	6.48149e-49
16973	Lrp5	-2.59727	5.30136	9.67976e-51	7.82337e-49
21778	Tex9	-2.40639	5.34601	1.0617e-50	8.54183e-49
12448	Ccne2	-2.50558	6.33212	1.32393e-50	1.06034e-48
242248	Bank1	3.98338	4.78956	1.65965e-50	1.32323e-48
20133	Rrm1	-3.11588	8.37843	3.75157e-50	2.9777e-48
53885	Nphp1	-3.40225	4.04062	4.49026e-50	3.54811e-48
170439	Elovl6	-2.2877	7.0345	6.95314e-50	5.4698e-48
20135	Rrm2	-4.01577	8.4193	7.05858e-50	5.52818e-48
381290	Atp2b4	-4.83732	3.71802	7.99384e-50	6.23308e-48
70472	Atad2	-2.70695	8.24552	8.0299e-50	6.23374e-48
215387	Ncaph	-3.08227	7.03866	8.15419e-50	6.30259e-48
14450	Gart	-2.29937	6.34231	8.54032e-50	6.57233e-48
114663	Impa2	-3.10921	4.16	8.7828e-50	6.72967e-48
68275	Rpa1	-2.6927	7.30219	1.01192e-49	7.70993e-48
57441	Gmnn	-3.41692	4.91867	1.01492e-49	7.70993e-48
384515	Igkv4-68	6.47673	2.0805	1.05507e-49	7.98069e-48
75796	Cdyl2	2.14243	5.87324	1.44053e-49	1.08499e-47
17220	Mcm7	-2.61897	8.37079	1.57472e-49	1.18104e-47
22137	Ttk	-3.25898	5.87717	1.77864e-49	1.32835e-47
70025	Acot7	-3.9267	4.17731	1.86388e-49	1.38424e-47
104732	Tedc1	-2.57243	5.51548	1.86911e-49	1.38424e-47
68026	Pclaf	-4.11988	7.97043	2.09791e-49	1.54721e-47
66910	Tmem107	-4.88254	2.6763	2.77431e-49	2.03756e-47
110033	Kif22	-2.45803	6.96327	3.05144e-49	2.23184e-47
445007	Nup85	-2.1361	6.14587	4.44278e-49	3.2361e-47
70572	Ipo5	-2.67912	7.74639	4.98722e-49	3.61778e-47
100861772	NA	-2.78242	5.25044	5.50368e-49	3.97613e-47
14156	Fen1	-2.67845	6.54674	6.10191e-49	4.3904e-47
330286	D630045J12Rik	-5.3373	3.05834	7.18201e-49	5.14663e-47
77626	Smpd4	-2.07329	6.30345	9.47067e-49	6.75931e-47
72787	Ndc1	-2.85483	5.55656	1.02618e-48	7.29451e-47
66634	Mcm8	-3.26441	4.25888	1.09879e-48	7.77943e-47
12419	Cbx5	-3.25379	8.84659	1.57842e-48	1.11307e-46
20877	Aurkb	-2.83734	6.87858	1.71886e-48	1.2073e-46
338523	Kdm7a	2.60899	7.383	1.7283e-48	1.20913e-46
67628	Anp32b	-2.63784	7.71341	1.95561e-48	1.36277e-46
12021	Bard1	-3.28274	6.69919	2.79325e-48	1.93885e-46
16985	Lsp1	2.41936	7.46401	3.00368e-48	2.07676e-46
327957	Scimp	5.48997	2.93832	3.41496e-48	2.35194e-46
381903	Alg8	-2.59263	4.98532	5.24709e-48	3.59975e-46
68222	Cimip2a	-2.50564	5.05128	5.73559e-48	3.91969e-46
18722	Pira1	4.99227	4.90822	6.79929e-48	4.62624e-46
11982	Atp10a	-3.85728	4.41869	6.82174e-48	4.62624e-46
100088	Rcc1	-2.84384	6.56686	7.53624e-48	5.09128e-46
19076	Prim2	-2.13078	5.93613	8.22281e-48	5.53399e-46
77744	Bora	-2.67695	5.69379	8.79062e-48	5.89371e-46
19118	Prm1	5.17243	2.49877	1.06432e-47	7.10889e-46
229499	Fcrl1	4.28965	4.44933	1.12096e-47	7.45905e-46
666704	Samd1	-3.11153	5.73366	1.29294e-47	8.57119e-46
102920	Cenpi	-3.3846	5.2317	1.41014e-47	9.31324e-46
67488	Calcoco1	2.50672	6.12211	1.51085e-47	9.94127e-46
240672	Dusp5	2.44471	5.50748	1.57277e-47	1.02874e-45
68816	Ppil1	-2.10686	5.8537	1.57508e-47	1.02874e-45
67041	Oxct1	-3.32018	6.6213	1.81975e-47	1.18417e-45
11796	Birc3	2.71831	7.52569	1.90487e-47	1.23502e-45
19362	Rad51ap1	-3.63631	5.39719	2.41421e-47	1.55954e-45
269717	Orai2	1.96852	6.07651	3.31911e-47	2.1363e-45
69885	Aunip	-3.71415	3.31083	3.69809e-47	2.3716e-45
67895	Ppa1	-4.29174	3.9369	4.11885e-47	2.6319e-45
22339	Vegfa	-2.44923	5.30591	5.54507e-47	3.53049e-45
15452	Hprt1	-2.24956	6.13621	6.8896e-47	4.37082e-45
66929	Asf1b	-3.60863	6.66418	7.60556e-47	4.8078e-45
272551	Gins2	-2.81339	4.99646	9.0104e-47	5.67559e-45
107272	Psat1	-2.62719	6.57642	9.89157e-47	6.20854e-45
381822	Lockd	-3.04893	4.22334	1.0543e-46	6.59405e-45
78826	P2ry10	3.95814	3.91901	1.14846e-46	7.15764e-45
12763	Cmah	2.53887	7.44472	1.26785e-46	7.87403e-45
66329	Susd3	2.67572	4.65568	1.50032e-46	9.28521e-45
16599	Klf3	2.51169	5.31192	1.57619e-46	9.72076e-45
22092	Rsph1	-2.52651	4.91401	1.70096e-46	1.04538e-44
19419	Rasgrp1	2.23072	7.00973	1.8666e-46	1.14321e-44
320209	Ddx11	-2.2751	5.62143	2.6875e-46	1.6403e-44
64291	Osbpl1a	-4.00562	3.17159	3.3976e-46	2.06658e-44
623474	Rad54b	-3.47903	5.65636	3.8602e-46	2.33992e-44
216892	Spns2	2.82501	4.45187	4.53157e-46	2.7375e-44
12322	Camk2a	3.78953	3.05921	5.33504e-46	3.20475e-44
20492	Slbp	-2.4193	7.08831	5.34125e-46	3.20475e-44
236266	Alms1	-2.56905	6.97094	5.64894e-46	3.37791e-44
338351	Akap17b	2.69687	4.4751	6.53226e-46	3.89296e-44
108912	Cdca2	-3.18854	6.46583	7.21468e-46	4.28523e-44
73804	Kif2c	-3.20629	6.00773	8.85944e-46	5.24455e-44
12290	Cacna1e	3.93364	9.26018	9.1511e-46	5.39915e-44
98256	Kmo	2.75355	6.30464	1.13874e-45	6.69622e-44
56380	Arid3b	2.18162	5.82259	1.32538e-45	7.76796e-44
66977	Nuf2	-3.31455	6.28132	1.7376e-45	1.01504e-43
14766	Adgrg1	-2.34768	7.62724	2.30757e-45	1.34355e-43
56419	Diaph3	-3.24407	6.09348	2.68614e-45	1.55884e-43
71909	Haus5	-2.08172	5.53631	2.89277e-45	1.67327e-43
219114	Ska3	-2.88287	5.00685	3.2103e-45	1.85089e-43
69270	Gins1	-3.76776	4.13467	3.27227e-45	1.88049e-43
18972	Pold2	-3.14344	5.42855	4.09069e-45	2.34321e-43
67054	Paics	-2.65826	7.32648	4.26227e-45	2.43362e-43
19650	Rbl1	-2.54876	7.37747	4.50467e-45	2.56375e-43
56150	Mad2l1	-3.20069	6.06079	5.15473e-45	2.92432e-43
58186	Rad18	-2.70498	5.20233	5.41605e-45	3.06275e-43
51944	Knstrn	-2.5445	6.10632	5.45023e-45	3.07226e-43
72565	Uaca	-3.59381	3.57196	5.89347e-45	3.31157e-43
14357	Dtx1	2.42374	5.98756	6.04635e-45	3.38672e-43
208836	Fanci	-2.02084	6.2849	7.08354e-45	3.95516e-43
108671	Dnajc9	-2.32355	6.78303	7.62866e-45	4.24614e-43
269424	Jade1	-2.14571	6.03939	7.91816e-45	4.39346e-43
100862107	NA	-2.05963	5.90112	1.12997e-44	6.25014e-43
216233	Socs2	-2.36282	5.5167	1.15918e-44	6.39176e-43
80914	Uck2	-2.48885	5.14022	1.29373e-44	7.11148e-43
67849	Cdca5	-3.48203	5.83274	1.53665e-44	8.42067e-43
20419	Shcbp1	-3.3733	5.67006	1.99963e-44	1.09239e-42
234865	Nup133	-1.97619	6.14167	2.45969e-44	1.33958e-42
16580	Kifc5b	-2.8083	5.2955	2.47574e-44	1.34419e-42
20442	St3gal1	2.22621	6.87443	2.73236e-44	1.47899e-42
319545	D430020J02Rik	-3.96503	4.18933	2.76504e-44	1.49211e-42
243910	Nfkbid	2.56151	5.25604	3.19519e-44	1.719e-42
227753	Gsn	-4.13992	7.22716	3.28528e-44	1.7621e-42
68298	Ncapd2	-3.06184	9.12662	3.98035e-44	2.12846e-42
20641	Snrpd1	-2.53802	5.22106	4.3559e-44	2.32227e-42
231570	NA	2.33746	5.85303	4.63174e-44	2.46191e-42
12444	Ccnd2	-3.3753	7.36556	5.28225e-44	2.79928e-42
217410	Trib2	2.49459	6.71001	5.97231e-44	3.15552e-42
230073	Rigi	2.64986	6.59304	6.93632e-44	3.65395e-42
21929	Tnfaip3	2.09847	6.75255	7.11298e-44	3.7359e-42
213211	Rnf26	-2.13243	6.08402	7.2519e-44	3.79759e-42
13040	Ctss	2.22716	5.47928	9.01568e-44	4.7073e-42
210544	Tbc1d31	-2.28355	5.84374	9.25314e-44	4.81708e-42
70385	Spdl1	-2.50932	5.1426	1.04069e-43	5.4018e-42
67052	Ndc80	-2.73958	6.14953	1.28723e-43	6.662e-42
21877	Tk1	-2.14537	5.99532	1.34387e-43	6.93482e-42
381784	Igkv6-25	6.79611	1.59183	1.38312e-43	7.11664e-42
20539	Slc7a5	-2.84407	6.52013	1.4527e-43	7.43279e-42
80876	Ifitm2	-4.06217	2.95392	1.45296e-43	7.43279e-42
70235	Poc1a	-2.87308	4.52228	1.89746e-43	9.67868e-42
100861846	NA	-4.24032	3.68841	1.91811e-43	9.7559e-42
667435	Igkv17-121	5.43962	2.28948	2.84447e-43	1.44261e-41
320685	Dctd	-5.48772	2.03238	3.66974e-43	1.85584e-41
109242	Kif24	-2.03868	6.09163	4.22257e-43	2.12933e-41
20667	Sox12	-4.01592	3.37596	4.38211e-43	2.2035e-41
212377	Mms22l	-2.46999	6.68405	5.35689e-43	2.68603e-41
21335	Tacc3	-3.09852	6.94698	6.48153e-43	3.24077e-41
100861907	NA	-3.93181	5.59808	7.85036e-43	3.91412e-41
76044	Ncapg2	-3.79638	7.80822	8.43937e-43	4.19598e-41
15925	Ide	-2.20991	6.73829	8.87112e-43	4.39829e-41
100502766	Kifc1	-2.94073	6.32429	9.226e-43	4.56146e-41
77428	9430083A17Rik	5.16381	3.2205	9.34494e-43	4.6074e-41
30954	Siva1	-3.2211	4.67109	9.86604e-43	4.8508e-41
20778	Scarb1	-2.28099	5.55218	1.06166e-42	5.20536e-41
19348	Kif20a	-2.5972	6.9541	1.20267e-42	5.88048e-41
72080	Sapcd2	-3.13966	5.82791	1.23646e-42	6.02901e-41
70785	Dennd1c	2.60781	5.66694	1.48082e-42	7.2007e-41
66098	Chchd6	-4.41089	2.57401	1.71166e-42	8.30038e-41
233064	Wdr62	-2.93697	5.90748	1.9105e-42	9.23933e-41
17207	Mcf2l	3.23129	4.58646	2.1084e-42	1.01686e-40
108022	Igkv6-15	5.98639	1.99766	2.31768e-42	1.11475e-40
108147	Atic	-2.35511	5.96676	2.87501e-42	1.37907e-40
78605	6430706D22Rik	-2.24445	8.75773	3.04887e-42	1.45851e-40
108961	E2f8	-3.80094	7.32982	3.0734e-42	1.46628e-40
54392	Ncapg	-3.16027	7.20729	3.21201e-42	1.5283e-40
68526	Gpr155	2.48937	6.63321	3.25981e-42	1.54688e-40
58184	Cnot9	-2.16117	6.65057	3.9791e-42	1.88316e-40
232065	Igkv8-19	7.89016	1.22189	4.80562e-42	2.26825e-40
70466	Ckap2l	-3.2314	6.59788	6.43999e-42	3.03159e-40
70699	Nup205	-2.26202	8.09585	7.15507e-42	3.35928e-40
100862258	Gm21596	-2.2188	8.38771	7.20749e-42	3.37494e-40
26365	Ceacam1	2.11921	6.80675	8.2068e-42	3.83273e-40
100861856	NA	-2.38252	7.25189	9.18073e-42	4.27629e-40
12614	Celsr1	-2.40541	5.1925	1.12489e-41	5.22585e-40
19882	Mst1r	-4.80485	2.49641	1.13579e-41	5.26271e-40
18817	Plk1	-3.09059	6.84805	1.17747e-41	5.44155e-40
623796	NA	2.92977	4.42866	1.1894e-41	5.48241e-40
692187	Igkv2-137	4.68247	2.39147	1.20734e-41	5.55065e-40
234515	Inpp4b	2.92218	4.87177	1.27773e-41	5.85902e-40
13411	Dnah11	-3.18231	3.77295	1.65382e-41	7.56397e-40
50918	Myadm	2.07856	5.56023	2.0764e-41	9.47224e-40
16598	Klf2	2.51482	7.69179	2.35404e-41	1.07112e-39
20491	Sla	2.06658	6.20674	2.82404e-41	1.28168e-39
12442	Ccnb2	-3.03039	6.87914	2.93856e-41	1.33024e-39
14793	Cdca3	-3.14087	6.4634	3.10586e-41	1.40239e-39
77782	Polq	-3.05311	6.36985	3.24901e-41	1.4633e-39
56489	Ikbke	-3.65718	3.26483	3.3894e-41	1.52265e-39
15354	Hmgb3	-2.25268	5.67867	3.50498e-41	1.57058e-39
77976	Nuak1	2.35311	7.03772	3.56736e-41	1.5945e-39
620017	Igkv5-39	7.31959	1.34791	3.94621e-41	1.75939e-39
12236	Bub1b	-3.11933	7.8509	4.41677e-41	1.96424e-39
208154	Btla	3.04535	5.08806	5.03131e-41	2.23193e-39
71924	Tube1	-2.8795	4.54333	6.23991e-41	2.76116e-39
107373	Fam111a	-2.32077	7.13018	6.45216e-41	2.84796e-39
213391	Rassf4	2.2631	6.55037	7.4074e-41	3.26147e-39
17969	Ncf1	3.47127	5.47515	8.2191e-41	3.60988e-39
209737	Kif15	-3.22773	8.15804	9.08269e-41	3.9793e-39
18129	Notch2	2.44525	7.53072	9.20236e-41	4.02177e-39
70021	Nt5dc2	-3.43987	5.38053	1.00803e-40	4.39463e-39
243433	Igkv17-127	5.22224	2.38537	1.02521e-40	4.45851e-39
57257	Vav3	-2.34627	4.8107	1.03872e-40	4.50622e-39
16534	Kcnn4	-4.9901	3.38644	1.07256e-40	4.64164e-39
16319	Incenp	-2.69107	7.78489	1.16365e-40	5.02354e-39
227613	Tubb4b	-2.47342	8.07584	1.22013e-40	5.25456e-39
692161	Igkv19-93	3.32316	3.30534	1.25999e-40	5.41305e-39
320981	Enpp6	-5.16965	2.9611	1.26931e-40	5.43988e-39
50798	Gne	1.98411	6.86728	1.54005e-40	6.58427e-39
12566	Cdk2	-1.87271	6.47139	1.56327e-40	6.66742e-39
692245	Igkv12-46	5.12151	2.99659	1.84979e-40	7.87049e-39
212937	Tifab	-2.11103	6.42205	2.25834e-40	9.58575e-39
80905	Polh	-1.94835	6.23762	2.34039e-40	9.91027e-39
67141	Fbxo5	-3.12485	6.72848	2.62694e-40	1.10971e-38
14841	Haspin	-2.70774	5.00189	3.05395e-40	1.28702e-38
381280	Hjurp	-2.20503	9.09789	3.14304e-40	1.32142e-38
258443	Or2m12	5.92454	3.69306	3.28647e-40	1.37845e-38
20460	Stil	-3.39893	6.75291	3.32326e-40	1.39059e-38
16010	Igfbp4	-3.60665	5.25505	3.34035e-40	1.39444e-38
338349	Cntln	-3.23766	4.95171	3.35495e-40	1.39724e-38
20425	Shmt1	-2.7052	4.93821	4.08411e-40	1.69692e-38
214253	Etnk2	3.84524	3.40795	4.90094e-40	2.03154e-38
71988	Esco2	-3.50539	6.22012	5.2142e-40	2.15634e-38
68421	Lmbrd1	2.01552	6.20408	5.99088e-40	2.47176e-38
18969	Pola2	-1.86145	6.36441	6.04804e-40	2.48954e-38
26367	Ceacam2	2.1586	5.35093	6.22963e-40	2.55834e-38
319581	Xkr5	-3.73873	2.77726	7.85014e-40	3.21637e-38
29856	Smtn	-2.47492	5.23527	8.24553e-40	3.37058e-38
67121	Mastl	-2.45708	5.3834	9.00706e-40	3.67339e-38
60504	Il21r	3.04885	5.65171	9.34701e-40	3.80326e-38
73212	3110082I17Rik	-4.34666	2.61777	1.03888e-39	4.21748e-38
13445	Cdk2ap1	-1.97702	6.11237	1.18826e-39	4.81287e-38
66468	Ska1	-3.40226	4.62506	1.197e-39	4.83721e-38
63959	Slc29a1	-3.28906	6.20629	1.2008e-39	4.84148e-38
107823	Nsd2	-2.19472	9.03763	1.25752e-39	5.05868e-38
320586	A630089N07Rik	-3.51579	3.82422	1.42419e-39	5.71614e-38
243420	Igkv1-135	4.0665	5.05642	1.47777e-39	5.91778e-38
381101	Dnph1	-5.75773	2.37656	1.72946e-39	6.91004e-38
667914	Igkv3-12	6.265	2.58703	2.00077e-39	7.97605e-38
54124	Cks1b	-3.12483	5.75013	2.07404e-39	8.24955e-38
27056	Irf5	2.14816	6.37269	2.20979e-39	8.76375e-38
19384	Ran	-2.49988	8.24139	2.21322e-39	8.76375e-38
29870	Gtse1	-2.89031	6.14449	2.33194e-39	9.21326e-38
15284	Hlx	2.4479	4.37028	2.44554e-39	9.64054e-38
12349	Car2	-3.31345	5.72902	3.84695e-39	1.51313e-37
102124	Enkd1	-2.4258	4.67824	4.18237e-39	1.64142e-37
71846	Syce2	-3.38609	3.51868	6.02957e-39	2.36114e-37
326619	H4c1	-3.45517	9.0765	6.23123e-39	2.43472e-37
218977	Dlgap5	-2.82962	6.3937	7.06652e-39	2.75501e-37
404710	Iqgap3	-3.31968	5.62654	9.41377e-39	3.66206e-37
67333	Stk35	-1.92421	5.58551	9.62766e-39	3.73705e-37
76131	Depdc1a	-2.91514	5.32249	1.02907e-38	3.98566e-37
56702	H1f5	-3.40283	10.0232	1.07843e-38	4.16772e-37
19373	Rag1	3.02774	10.3573	1.1068e-38	4.26804e-37
78658	Ncapd3	-2.25818	7.69025	1.17366e-38	4.51605e-37
71963	Cdca4	-2.05811	6.19203	1.25815e-38	4.82679e-37
16818	Lck	-2.66108	4.91857	1.25987e-38	4.82679e-37
52653	Nudcd2	-2.65537	4.73094	1.37429e-38	5.25376e-37
16071	Igkc	2.14175	9.13971	1.37883e-38	5.25975e-37
105988	Espl1	-3.1225	7.08564	1.4171e-38	5.39413e-37
12227	Btg2	2.40236	8.95554	1.46765e-38	5.57455e-37
11931	Atp1b1	2.63912	9.41897	1.69409e-38	6.42084e-37
233016	Blvrb	1.92511	5.45953	1.72541e-38	6.5256e-37
22171	Tyms	-4.02188	6.49003	1.81575e-38	6.85262e-37
12874	Cpd	-2.77807	5.01896	1.97477e-38	7.4369e-37
209086	Samd9l	2.53715	6.99229	2.42397e-38	9.1092e-37
22142	Tuba1a	-3.20881	9.63751	2.4568e-38	9.213e-37
12449	Ccnf	-3.27366	7.21862	2.47183e-38	9.24975e-37
384783	Irs2	1.93644	6.56867	2.80268e-38	1.04657e-36
100504448	NA	3.39457	3.04887	3.53447e-38	1.31706e-36
67187	Zmynd19	-2.81393	4.16942	3.65976e-38	1.36088e-36
100862279	NA	3.87713	3.22341	3.76123e-38	1.39568e-36
620400	Igkv8-21	5.78272	1.3261	4.44091e-38	1.64444e-36
16765	Stmn1	-3.34357	8.41732	5.19047e-38	1.91798e-36
51788	H2az1	-2.59021	8.59491	5.32516e-38	1.96365e-36
71819	Kif23	-2.81426	7.01313	5.37897e-38	1.97937e-36
100042025	Gapdh-ps15	-2.25085	6.16838	5.92387e-38	2.17536e-36
228421	Kif18a	-2.79397	5.72768	6.10205e-38	2.23615e-36
72107	Dscc1	-3.66742	3.62508	6.32784e-38	2.31411e-36
666634	Gm8203	-2.53935	7.21496	6.68241e-38	2.43874e-36
70083	Metrn	-2.43498	4.57652	6.96367e-38	2.53615e-36
19363	Rad51b	-3.66924	3.44625	7.78393e-38	2.82907e-36
14702	Gng2	2.06336	5.70389	8.53498e-38	3.09568e-36
72097	Cracdl	-5.05133	2.85939	8.73754e-38	3.16267e-36
100042069	Impdh2-ps	-2.65002	5.10961	9.65405e-38	3.48728e-36
226539	Dars2	-2.14752	5.05849	1.14404e-37	4.12414e-36
628516	Igkv4-73	7.51773	2.16735	1.1911e-37	4.27734e-36
15450	Lipc	4.10623	3.39833	1.19137e-37	4.27734e-36
56449	Ybx3	-2.52081	6.04463	1.20578e-37	4.32032e-36
66422	Dctpp1	-3.13088	4.14374	1.27469e-37	4.55797e-36
16994	Ltb	2.92882	4.51851	1.32893e-37	4.74236e-36
67196	Ube2t	-2.8902	4.02432	1.36795e-37	4.87177e-36
72657	Selenoh	-2.53121	5.37645	1.43961e-37	5.11669e-36
52679	E2f7	-3.66471	6.20265	1.66718e-37	5.91365e-36
319554	Idi1	-2.72493	4.38308	1.68193e-37	5.95402e-36
50911	Exosc9	-2.35535	6.58293	1.73349e-37	6.12429e-36
269346	Slc28a2	2.44132	6.82947	1.75273e-37	6.17994e-36
23918	Impdh2	-2.23679	6.74303	2.06437e-37	7.26427e-36
66442	Spc25	-3.08059	5.43689	2.14685e-37	7.53954e-36
12704	Cit	-3.01571	7.19102	2.53195e-37	8.87437e-36
637227	Igkv6-23	7.54743	0.806003	2.62056e-37	9.16679e-36
319189	H2bc18	-3.51483	9.41491	2.72016e-37	9.49641e-36
230098	Arhgef39	-2.46307	4.72859	2.86982e-37	9.99917e-36
233406	Prc1	-2.72999	7.22764	3.22085e-37	1.12002e-35
66090	Ypel3	2.04839	6.9702	3.55713e-37	1.23421e-35
69706	Lrr1	-3.82226	3.80677	3.56318e-37	1.23421e-35
60411	Cenpk	-3.56734	4.35841	4.11561e-37	1.42278e-35
18950	Pnp	-1.86717	6.28472	4.53928e-37	1.56618e-35
212943	Tent5a	3.10585	4.67584	4.81808e-37	1.6589e-35
100503512	NA	-3.59202	10.2408	4.82675e-37	1.6589e-35
52808	Tspyl2	2.23297	5.37247	4.90658e-37	1.68307e-35
22035	Tnfsf10	-4.26929	3.62432	6.04661e-37	2.07011e-35
57080	Gtf2ird1	-3.15588	3.73816	6.06036e-37	2.07082e-35
100504643	Gm20326	-6.41533	1.1068	6.19636e-37	2.11321e-35
22143	Tuba1b	-3.57518	10.6079	6.34274e-37	2.15897e-35
26886	Cenph	-3.58545	4.12435	6.74451e-37	2.29132e-35
100041230	H4c17	-2.89296	8.52092	6.99741e-37	2.37268e-35
13605	Ect2	-3.02246	7.09402	7.39488e-37	2.50267e-35
22154	Tubb5	-2.73422	10.6179	7.96705e-37	2.69116e-35
16478	Jund	2.07646	7.97459	8.20205e-37	2.76526e-35
80838	H1f1	-3.09465	10.2323	8.30926e-37	2.79608e-35
14433	Gapdh	-2.34874	7.11956	9.02881e-37	3.03245e-35
66531	Cmc2	-2.5078	4.39838	9.20266e-37	3.08498e-35
217653	Mis18bp1	-2.87957	6.57465	1.4344e-36	4.7994e-35
100503344	Gm19645	-2.75707	10.1418	1.4811e-36	4.9463e-35
56351	Ptges3	-2.06099	6.86818	1.76732e-36	5.89106e-35
327766	Tmem26	2.92663	3.74207	1.86774e-36	6.2141e-35
243219	2900026A02Rik	-1.88724	5.82879	2.01339e-36	6.67796e-35
27214	Dbf4	-2.36027	5.90583	2.01471e-36	6.67796e-35
73921	Scpep1os	3.56861	2.88369	2.03274e-36	6.72515e-35
108105	B3gnt5	2.04192	7.15075	2.03996e-36	6.72702e-35
15519	Hsp90aa1	-2.302	8.93795	2.04091e-36	6.72702e-35
100503440	NA	-2.54865	7.96875	2.07688e-36	6.83285e-35
114714	Rad51c	-3.10035	4.1051	2.2151e-36	7.27409e-35
234258	Neil3	-3.3091	6.64148	2.26431e-36	7.41581e-35
433855	AI506816	-3.50242	3.5772	2.26664e-36	7.41581e-35
100503366	Gm19658	-3.79561	9.34233	2.43007e-36	7.93585e-35
58207	Slc43a3	-1.96037	7.21505	2.52288e-36	8.22374e-35
72194	Fbxl20	2.19243	6.75228	2.62876e-36	8.55315e-35
319173	H2ac10	-3.79627	9.34192	2.8937e-36	9.3979e-35
77128	Crebrf	2.17302	7.05333	3.11901e-36	1.01111e-34
54141	Spag5	-2.95167	7.11417	3.7122e-36	1.20121e-34
13610	S1pr3	4.29766	2.67281	4.01434e-36	1.2966e-34
12369	Casp7	-2.31728	4.5575	4.85371e-36	1.56486e-34
100861967	NA	-2.92398	8.72596	4.93161e-36	1.58708e-34
252838	Tox	-6.15819	1.5024	5.27038e-36	1.69303e-34
319161	H4c18	-2.92723	9.26219	5.35134e-36	1.71592e-34
68395	Gm53175	2.403	8.21784	5.82264e-36	1.86367e-34
78697	Pus7	-2.66144	4.30203	7.86122e-36	2.51162e-34
219148	Fam167a	-5.18285	3.67907	9.43902e-36	3.01028e-34
97165	Hmgb2	-2.66834	9.01892	9.60683e-36	3.05829e-34
67731	Fbxo32	2.49646	4.59149	1.05515e-35	3.35299e-34
16571	Kif4	-3.26158	6.99839	1.13041e-35	3.58572e-34
245688	Rbbp7	-2.04601	7.20824	1.14279e-35	3.61849e-34
107022	Gramd2b	2.58305	6.12232	1.17527e-35	3.7147e-34
16906	Lmnb1	-2.59926	8.99484	1.20805e-35	3.81148e-34
110052	Dek	-2.21632	8.38859	1.21998e-35	3.84229e-34
628541	Igkv4-69	6.33479	1.31588	1.30653e-35	4.10756e-34
207278	Fchsd2	2.00234	6.95735	1.3955e-35	4.3795e-34
68743	Anln	-2.98523	6.97797	1.44892e-35	4.5391e-34
234967	Slc36a4	2.13236	4.76156	1.55087e-35	4.84991e-34
235952	Igkv4-57	6.31575	1.80578	1.61371e-35	5.03751e-34
218203	Mylip	2.19935	7.73057	1.64008e-35	5.11081e-34
72662	Dis3	-1.6456	6.11513	1.66978e-35	5.19422e-34
72415	Sgo1	-2.53756	5.72064	1.68654e-35	5.23715e-34
70789	Kynu	5.23059	3.1602	1.70276e-35	5.27825e-34
17237	Mgrn1	1.88609	6.67984	1.85379e-35	5.73637e-34
19339	Rab3a	2.29123	4.51403	1.98773e-35	6.14009e-34
66197	Cks2	-2.67962	5.70999	2.15057e-35	6.63155e-34
73683	Atg16l2	1.8747	6.39008	2.25812e-35	6.95109e-34
76524	Cln6	-3.02	3.71172	2.67686e-35	8.22575e-34
66307	Isoc1	-2.4444	4.9681	2.69354e-35	8.26266e-34
78733	Troap	-2.58117	5.04196	2.8882e-35	8.84448e-34
116870	Mta1	-1.90657	6.63759	3.38525e-35	1.03487e-33
381306	Firrm	-2.15347	5.4401	3.47e-35	1.05895e-33
235493	Atosa	1.89542	5.35466	3.70696e-35	1.12932e-33
12534	Cdk1	-3.18554	6.63881	4.08775e-35	1.24318e-33
50492	Thop1	-2.39976	5.21334	4.14294e-35	1.2578e-33
16842	Lef1	-2.29459	7.08979	4.1989e-35	1.27261e-33
54125	Polm	2.49703	8.14662	4.22032e-35	1.27692e-33
76498	Paqr4	-3.32726	3.59943	5.66145e-35	1.71003e-33
108024	Igkv6-20	7.74088	1.04372	5.68456e-35	1.71408e-33
100503555	NA	-3.11611	8.68308	5.86534e-35	1.76559e-33
74106	Dcaf6	2.12176	5.76919	6.15054e-35	1.84829e-33
12567	Cdk4	-2.11178	7.23471	6.90057e-35	2.07017e-33
67967	Pold3	-1.8697	6.52462	7.5018e-35	2.24673e-33
68964	Ctc1	-1.80162	6.72462	8.33068e-35	2.49076e-33
26934	Racgap1	-2.87712	7.37588	8.70463e-35	2.59818e-33
381778	Igkv16-104	5.14504	1.22858	9.24306e-35	2.75425e-33
654472	Gm12070	-2.31901	7.2205	9.89993e-35	2.94371e-33
19699	Reln	5.83424	7.86381	9.91214e-35	2.94371e-33
628268	Igkv2-109	5.67313	1.95427	1.14905e-34	3.40674e-33
70645	Oip5	-2.94059	4.21555	1.30207e-34	3.85395e-33
209334	Gen1	-2.67386	5.61459	1.32795e-34	3.92399e-33
434025	Igkv9-120	4.21303	2.30372	1.37037e-34	4.03992e-33
544963	Iqgap2	-2.41407	6.18295	1.37175e-34	4.03992e-33
18301	Fxyd5	-3.35419	3.27582	1.43887e-34	4.23056e-33
12925	Crip1	-2.52778	6.13404	1.51817e-34	4.45631e-33
385253	Igkv4-55	6.9352	1.8373	1.58566e-34	4.64671e-33
68051	Nutf2	-1.91357	5.76644	1.61364e-34	4.7209e-33
73728	Psd	2.83162	4.56107	1.69493e-34	4.95053e-33
100040465	NA	-3.81393	4.47015	1.71816e-34	5.01012e-33
68549	Sgo2a	-3.22093	6.36317	1.75355e-34	5.10492e-33
217935	Dync2i1	-3.83232	2.6205	1.87488e-34	5.44916e-33
15510	Hspd1	-2.06928	7.11426	1.92998e-34	5.60011e-33
237823	Pfas	-1.95334	7.09866	2.31223e-34	6.69827e-33
15077	H3c14	-3.40279	11.107	2.33712e-34	6.75931e-33
171170	Mbnl3	-2.23075	6.96841	2.54163e-34	7.33879e-33
21915	Dtymk	-1.68817	5.93795	2.57208e-34	7.41463e-33
666907	Ms4a4a	5.58686	1.01017	2.68913e-34	7.73944e-33
97122	H4c14	-3.17385	7.76011	2.98888e-34	8.58817e-33
75612	Gns	1.84738	7.30663	3.59087e-34	1.03012e-32
74044	Ttf2	-2.004	6.6439	3.77136e-34	1.08015e-32
319157	H4c6	-3.49333	8.86395	3.81888e-34	1.09199e-32
216856	Nlgn2	-4.02276	2.52264	3.89899e-34	1.1131e-32
102747	Lrrc49	-3.33159	3.0499	3.99289e-34	1.13807e-32
18037	Nfkbie	1.94076	7.02913	4.47851e-34	1.27443e-32
70454	Cenpl	-2.55247	5.1644	5.13384e-34	1.45857e-32
68283	Matcap2	-2.75032	4.1192	5.29109e-34	1.50084e-32
319166	H2ac8	-3.50094	9.10616	6.52871e-34	1.84893e-32
434041	Igkv8-27	5.03052	1.92535	6.55669e-34	1.85389e-32
224132	Slc49a4	2.52382	5.13001	6.89281e-34	1.94582e-32
22166	Txn1	-2.1254	6.26854	6.97566e-34	1.96607e-32
104086	Cyp27a1	5.43609	1.83844	7.09922e-34	1.99771e-32
13821	Epb41l1	3.78291	2.68979	7.38518e-34	2.07488e-32
216198	Tcp11l2	2.68931	6.07981	7.42614e-34	2.08309e-32
381924	Itgad	3.42874	4.6494	7.53966e-34	2.11158e-32
70458	2610318N02Rik	-2.79157	4.25528	8.03524e-34	2.24682e-32
70218	Kif18b	-2.82649	6.97349	8.16053e-34	2.27825e-32
103733	Tubg1	-2.01159	5.48832	8.99454e-34	2.50714e-32
12934	Dpysl2	-1.94386	6.96521	1.22237e-33	3.40187e-32
75317	Parpbp	-2.64642	5.16169	1.25508e-33	3.48744e-32
319710	Frmd6	-2.60487	4.25369	1.31559e-33	3.64983e-32
66471	Anp32e	-2.04734	7.99588	1.37419e-33	3.80645e-32
210035	Nemp1	-1.89935	5.70641	1.51812e-33	4.19854e-32
22637	Zap70	-4.57867	3.56784	1.6174e-33	4.46616e-32
227541	Camk1d	1.79869	6.0004	1.8498e-33	5.09993e-32
107995	Cdc20	-2.57446	6.7757	1.90563e-33	5.24567e-32
545851	Igkv12-44	4.56474	2.1952	2.00004e-33	5.49701e-32
52276	Cdca8	-3.08595	6.4421	2.0532e-33	5.63436e-32
20655	Sod1	-2.14141	6.20673	2.08626e-33	5.71622e-32
12043	Bcl2	-3.46003	2.54415	2.12895e-33	5.82416e-32
234736	Rfwd3	-2.2033	7.7279	2.62069e-33	7.15838e-32
319165	H2ac7	-3.57173	9.80691	2.72699e-33	7.43725e-32
12428	Ccna2	-3.16913	8.43989	2.90467e-33	7.90965e-32
232889	Pla2g4c	-3.5865	2.49568	2.92784e-33	7.96049e-32
14211	Smc2	-2.95193	7.90713	3.35543e-33	9.10908e-32
18725	Pira2	4.42135	4.99168	3.36223e-33	9.11354e-32
16848	Lfng	-2.39881	4.5643	3.38047e-33	9.13724e-32
16828	Ldha	-2.27407	7.3851	3.3813e-33	9.13724e-32
53605	Nap1l1	-2.01751	8.10932	3.72408e-33	1.00467e-31
319822	Smyd4	-2.71297	3.72312	3.72921e-33	1.00467e-31
71804	Mtfr2	-2.88549	4.12941	3.95629e-33	1.06423e-31
22146	Tuba1c	-3.09566	9.03409	4.14052e-33	1.1121e-31
30877	Gnl3	-2.00355	5.39642	4.56431e-33	1.22407e-31
384410	Igkv4-92	4.72323	1.35357	5.51785e-33	1.47755e-31
434197	Fam169b	2.29804	5.42064	5.90686e-33	1.57933e-31
230484	Usp1	-2.27619	7.37138	5.96569e-33	1.59265e-31
100502698	Rubcn	2.02377	7.95325	6.01594e-33	1.60365e-31
19734	Rgs16	3.8363	2.74646	6.24883e-33	1.66322e-31
209032	Zc3hav1l	-2.67975	3.85182	6.50832e-33	1.72969e-31
227327	B3gnt7	-5.32031	1.70547	6.57535e-33	1.74488e-31
69399	1700025G04Rik	-3.34449	2.77906	6.8761e-33	1.82196e-31
110557	H2-Q6	2.5281	8.91706	7.39088e-33	1.95543e-31
170829	Tram2	1.98533	5.46611	7.72289e-33	2.04023e-31
319183	H2bc11	-3.28686	9.62959	8.26682e-33	2.18067e-31
21917	Tmpo	-2.35354	9.20439	1.15255e-32	3.03574e-31
56430	Clip1	-1.97133	5.15517	1.16407e-32	3.06153e-31
11303	Abca1	3.37696	6.6158	1.16921e-32	3.07048e-31
381293	Kif14	-2.93274	6.55815	1.38294e-32	3.62638e-31
21389	Tbx6	2.68414	4.40428	1.52264e-32	3.9868e-31
17472	Gbp4	3.1871	5.67368	1.64347e-32	4.29682e-31
12261	C1qbp	-2.12098	5.55383	1.71392e-32	4.47439e-31
100040766	Mroh2a	-2.04082	5.55624	1.71724e-32	4.47645e-31
110763	Igkj5	2.44816	5.15238	1.79776e-32	4.67948e-31
170753	Zfp704	-2.02985	5.3153	2.08411e-32	5.41686e-31
100043508	Ptges3-ps	-2.39422	4.58052	2.09408e-32	5.43477e-31
66336	Cenpp	-2.68336	4.0212	2.4011e-32	6.22247e-31
78833	Gins3	-2.39867	4.31003	2.41158e-32	6.2405e-31
100861729	NA	-2.29691	5.01429	2.59742e-32	6.71157e-31
20557	Slfn3	-2.68597	3.99466	2.77378e-32	7.15684e-31
67956	Kmt5a	-1.88762	6.62721	2.82384e-32	7.27541e-31
67062	Slc25a53	2.513	5.20667	2.93977e-32	7.56306e-31
109212	Pimreg	-3.05329	4.96904	3.42265e-32	8.79258e-31
434428	Gm5620	-3.16239	5.68211	3.48263e-32	8.93369e-31
677289	Prr33	3.13689	3.77802	3.6633e-32	9.38357e-31
71085	Arhgap19	-3.0024	6.76911	3.92292e-32	1.00341e-30
319160	H4c12	-3.22611	9.00735	4.06341e-32	1.03784e-30
21681	Alyref	-2.03564	6.63564	4.1561e-32	1.05999e-30
100037278	Niban3	2.12968	9.89465	4.40199e-32	1.12108e-30
231147	Sh3tc1	2.28074	4.37102	4.65442e-32	1.18367e-30
16551	Kif11	-3.09869	8.60359	4.95656e-32	1.2587e-30
100862317	NA	-3.2946	4.15231	5.09149e-32	1.29111e-30
14235	Foxm1	-2.55386	7.43167	5.23493e-32	1.32558e-30
66622	Ubr7	-1.94882	6.27035	5.45052e-32	1.3782e-30
75379	4930599N23Rik	2.7046	3.80027	5.7625e-32	1.45467e-30
52033	Pbk	-3.31975	6.24706	5.76937e-32	1.45467e-30
17345	Mki67	-3.12487	11.1237	5.84055e-32	1.47052e-30
667859	Igkv8-18	8.95549	1.47286	5.98076e-32	1.50368e-30
70097	Sash1	-2.86506	3.39153	6.06347e-32	1.52232e-30
22701	Zfp41	-1.95249	5.74396	6.56141e-32	1.645e-30
67629	Spc24	-3.69178	5.40525	7.40569e-32	1.85404e-30
385120	Igkv4-70	7.06981	0.784251	7.8377e-32	1.95943e-30
98415	Nucks1	-2.54535	9.15002	7.92441e-32	1.97831e-30
380928	Lmo7	4.48418	2.05126	8.44042e-32	2.10416e-30
97114	H3c15	-3.33411	10.3175	9.46596e-32	2.35651e-30
14957	H1f3	-2.5888	10.1778	1.0141e-31	2.52101e-30
67492	Zfand4	-2.93404	3.48768	1.02123e-31	2.53518e-30
216505	Pik3ip1	1.92401	5.75935	1.09604e-31	2.71707e-30
240590	Dmrt3	11.1672	-0.387559	1.13609e-31	2.81241e-30
55989	Nop58	-1.79496	6.58366	1.14164e-31	2.8222e-30
21973	Top2a	-3.2077	10.2936	1.14972e-31	2.83822e-30
268566	Gphn	-1.64461	6.12898	1.26778e-31	3.12531e-30
16154	Il10ra	2.66166	6.53232	1.32992e-31	3.27394e-30
15267	H2ac18	-2.68548	10.186	1.41948e-31	3.48955e-30
245240	9930111J21Rik2	2.30157	6.97468	1.43393e-31	3.52018e-30
67155	Smarca2	1.80056	6.23567	1.43625e-31	3.521e-30
27428	Shroom3	-6.32242	1.34474	1.43824e-31	3.521e-30
54650	Sfmbt1	-2.35899	5.97312	1.5461e-31	3.77983e-30
18670	Abcb4	1.83002	6.05718	1.57589e-31	3.84734e-30
224171	Cip2a	-2.66988	6.93359	1.98209e-31	4.83236e-30
100503116	NA	-1.87752	6.63644	2.24951e-31	5.47679e-30
260305	Nphp4	-2.50811	3.9304	2.26773e-31	5.51358e-30
20937	Suv39h1	-2.10259	6.53401	2.42267e-31	5.88221e-30
80986	Ckap2	-2.74763	5.37268	2.59752e-31	6.29811e-30
231549	Lrrc8d	1.61203	5.78806	2.64723e-31	6.40986e-30
16647	Kpna2	-2.55332	7.62998	2.65121e-31	6.41072e-30
18755	Prkch	-3.06345	3.26216	3.18681e-31	7.69529e-30
69684	Aarsd1	-2.06972	4.77483	3.33275e-31	8.03675e-30
212073	Syne3	-1.70505	6.64969	3.35675e-31	8.0836e-30
66659	Acp6	-1.83436	5.307	3.51132e-31	8.44435e-30
100504266	Gm20140	2.44498	3.84044	3.64609e-31	8.75654e-30
666938	Bend4	-2.92807	4.21319	3.74915e-31	8.99187e-30
68612	Ube2c	-2.80008	6.5264	3.83732e-31	9.19086e-30
218442	Serinc5	2.53819	10.0347	4.06839e-31	9.73116e-30
11891	Rab27a	-2.13719	4.8173	4.33939e-31	1.03653e-29
68203	Diras2	1.92153	5.8117	4.4125e-31	1.05258e-29
67042	Ift27	-2.38642	4.47975	4.47507e-31	1.06607e-29
208084	Pif1	-2.59922	5.77963	5.43409e-31	1.29279e-29
56338	Txnip	2.16853	8.32212	5.52309e-31	1.3122e-29
319156	H4c4	-3.02447	9.71415	5.7228e-31	1.35782e-29
99167	Ssx2ip	-2.5438	4.4565	5.8686e-31	1.39055e-29
105847	Lmf2	-1.62893	5.90523	5.88559e-31	1.39271e-29
74410	Ttll11	-4.41981	2.6447	5.99601e-31	1.41695e-29
100504368	NA	-1.91696	5.37783	6.01843e-31	1.42035e-29
381776	Igkv2-112	7.04093	0.617829	6.11211e-31	1.44054e-29
15191	Hdgf	-1.97487	8.11489	6.40944e-31	1.5086e-29
399548	Scn4b	-2.88954	3.41414	6.74656e-31	1.58585e-29
18733	Pirb	3.82562	4.46593	7.40203e-31	1.73761e-29
667214	9930111J21Rik1	2.32185	7.457	7.41573e-31	1.73852e-29
170799	Rtkn2	-2.78708	5.10583	7.61994e-31	1.78403e-29
56375	B4galt4	-4.17262	1.94478	8.06619e-31	1.88602e-29
100504591	Gm15987	4.25093	4.26379	8.16409e-31	1.90639e-29
65972	Ifi30	2.68919	5.88339	8.46267e-31	1.97351e-29
17245	Mdm1	-1.8466	5.38782	9.38144e-31	2.18489e-29
14870	Gstp1	-2.40457	6.53634	9.97546e-31	2.32018e-29
69274	Ctdspl	-3.96638	3.10355	1.05406e-30	2.4484e-29
319154	H3c13	-3.29427	10.6012	1.06102e-30	2.46133e-29
70779	Prdm5	-6.69595	1.07848	1.10084e-30	2.55038e-29
22214	Ube2h	1.8023	7.54006	1.19366e-30	2.76181e-29
15270	H2ax	-3.09052	9.08543	1.19998e-30	2.77281e-29
20249	Scd1	1.9672	7.16592	1.38816e-30	3.20346e-29
319934	Sbf2	2.67079	5.03748	1.40908e-30	3.2475e-29
75580	Zbtb4	2.11668	5.76758	1.45212e-30	3.34232e-29
14067	F5	5.27645	5.48418	1.60083e-30	3.67983e-29
319192	H2ac19	-2.66208	10.1556	1.65848e-30	3.80741e-29
69195	Tmem121	-4.39698	1.76403	1.79209e-30	4.10881e-29
434040	Igkv8-28	6.50203	0.793845	1.82514e-30	4.17917e-29
100862276	NA	-3.46051	3.24035	1.88807e-30	4.31767e-29
16477	Junb	2.00472	5.742	1.9186e-30	4.38183e-29
18813	Pa2g4	-1.8627	7.50082	1.92183e-30	4.38356e-29
268697	Ccnb1	-2.82452	6.93262	2.17699e-30	4.95917e-29
384419	Igkv8-30	5.31784	1.17133	2.19474e-30	4.99317e-29
66140	Ska2	-2.61421	4.93387	2.21459e-30	5.03187e-29
71276	Ccdc57	-2.62766	3.94679	2.23548e-30	5.07282e-29
107094	Rrp12	-2.00791	5.00287	2.29192e-30	5.19424e-29
320332	H4c16	-2.38996	6.63301	2.29742e-30	5.20005e-29
13844	Ephb2	-3.86808	1.85909	2.39061e-30	5.40406e-29
208647	Creb3l2	2.30334	4.03884	2.77683e-30	6.26911e-29
12615	Cenpa	-1.86055	6.9802	2.79081e-30	6.29265e-29
15018	H2-Q7	1.98107	8.75851	2.90839e-30	6.54943e-29
433374	Gm20743	3.50114	6.47695	2.95181e-30	6.63877e-29
14218	Sh3pxd2a	1.9104	5.5212	3.01729e-30	6.77741e-29
319164	H2ac6	-2.99014	9.11722	3.07359e-30	6.89512e-29
72119	Tpx2	-3.0353	7.55398	3.59142e-30	8.0466e-29
66967	Edem3	2.09545	8.83088	3.81163e-30	8.52918e-29
104884	Tdp1	-1.55777	5.75993	4.63096e-30	1.03495e-28
74107	Cep55	-2.84761	6.06857	4.7072e-30	1.05066e-28
192197	Bcas3	1.69144	5.85358	4.86101e-30	1.08363e-28
22177	Tyrobp	3.33325	2.74643	5.00368e-30	1.11403e-28
234396	Ankle1	-2.90107	5.29136	5.29744e-30	1.17795e-28
619846	Igkv5-48	4.63879	2.10015	5.36953e-30	1.19248e-28
18186	Nrp1	-3.5922	3.60426	5.45128e-30	1.20912e-28
18005	Nek2	-2.95148	6.50071	6.54269e-30	1.44938e-28
15289	Hmgb1	-1.93106	9.06987	6.92012e-30	1.53108e-28
16529	Kcnk5	-3.29365	3.22816	7.26522e-30	1.60542e-28
71878	Fam83d	-2.6992	4.18751	7.48868e-30	1.65274e-28
66570	Cenpm	-3.13611	4.89173	7.50674e-30	1.65466e-28
74901	Kbtbd11	-3.93209	2.20115	7.95778e-30	1.7519e-28
100503583	Fsbp	-3.6727	4.17201	8.22282e-30	1.808e-28
56473	Fads2	-2.31962	4.39513	8.28934e-30	1.82036e-28
12862	Cox6a2	2.91459	3.81054	9.85826e-30	2.16222e-28
19701	Ren1	3.7043	2.50255	1.04773e-29	2.29516e-28
108907	Nusap1	-3.06785	7.4564	1.06415e-29	2.32824e-28
71704	Arhgef3	1.65773	6.21288	1.15263e-29	2.51871e-28
16098	Igkv1-117	4.45829	2.84929	1.18722e-29	2.59109e-28
319158	H4c9	-2.97236	6.84511	1.2878e-29	2.80714e-28
70769	Nolc1	-1.69046	6.27218	1.29223e-29	2.81334e-28
692182	Igkv9-129	3.94908	1.86287	1.35604e-29	2.94863e-28
12532	Cdc25c	-2.99022	4.74541	1.411e-29	3.06438e-28
319153	H3c11	-2.97037	9.496	1.42754e-29	3.0965e-28
626583	Igkv3-2	3.84012	3.30629	1.53626e-29	3.32824e-28
72612	Hpf1	-1.80917	5.2708	1.61422e-29	3.49286e-28
77777	Ulbp1	-2.43303	5.17522	1.79291e-29	3.87478e-28
330662	Dock1	-3.68361	2.05118	1.80054e-29	3.88653e-28
244329	Mcph1	-2.06064	5.05331	1.91689e-29	4.13264e-28
667728	H2af-ps2	-2.70843	7.8911	1.96059e-29	4.22172e-28
12945	Dmbt1	6.5528	0.163467	2.06771e-29	4.44696e-28
14582	Gfi1b	-2.707	3.79099	2.1128e-29	4.53842e-28
69928	Cenps	-2.1999	4.15284	2.30105e-29	4.9368e-28
381831	Igkv4-58	7.06074	0.807585	2.43749e-29	5.22319e-28
67553	Gstcd	-2.10268	4.80673	2.56964e-29	5.49971e-28
13361	Dhfr	-1.78461	6.26309	2.88833e-29	6.17434e-28
231633	Tmem119	-5.55286	1.84425	2.96341e-29	6.32719e-28
270906	Prr11	-2.94081	6.10336	3.11992e-29	6.65333e-28
18221	Nudc	-1.78827	6.0734	3.40483e-29	7.25217e-28
234577	Cpne2	-2.65626	3.63167	3.98863e-29	8.48542e-28
353156	Egfl7	-4.25593	2.43975	4.53547e-29	9.63718e-28
56459	Sae1	-1.73854	7.32071	4.5767e-29	9.71314e-28
15366	Hmmr	-2.94724	6.97884	4.8511e-29	1.02832e-27
16898	Rps2	-2.34757	9.1783	5.37831e-29	1.13871e-27
12417	Cbx3	-1.85045	7.72696	5.92789e-29	1.25357e-27
12580	Cdkn2c	-2.79945	5.40592	6.03792e-29	1.27531e-27
14026	Evl	1.54677	6.30627	6.16679e-29	1.30098e-27
15288	Hmbs	-2.14384	4.61888	6.57124e-29	1.38465e-27
17121	Mxd3	-1.83832	5.73167	6.62068e-29	1.39341e-27
319176	H2ac20	-3.0021	8.10793	7.06721e-29	1.48562e-27
240641	Kif20b	-2.28032	6.99413	7.14427e-29	1.50004e-27
692152	Igkv13-84	5.71394	0.516539	7.25884e-29	1.52229e-27
268515	Bahcc1	-1.93428	5.27318	7.81078e-29	1.6361e-27
268465	Eme1	-2.00152	5.15573	8.08548e-29	1.69164e-27
55982	Paxip1	-1.67503	7.02081	8.22175e-29	1.71812e-27
217216	Hrob	-3.70772	4.77721	8.66602e-29	1.80883e-27
228836	Dlgap4	1.81823	5.37065	9.01425e-29	1.8793e-27
319188	H2bc22	-3.14813	9.68109	9.34931e-29	1.94686e-27
14869	Gstp2	-2.32241	6.27408	9.37328e-29	1.94955e-27
664862	Gpr137b-ps	1.91392	5.50292	9.4984e-29	1.97326e-27
12745	Clgn	-6.38234	0.96864	9.58893e-29	1.98973e-27
268480	Rapgefl1	1.72206	6.6439	1.07451e-28	2.22702e-27
75786	Ckap5	-2.0653	8.36041	1.11921e-28	2.31696e-27
70099	Smc4	-2.26368	9.05665	1.13715e-28	2.35134e-27
100861919	NA	-1.96673	4.99403	1.16084e-28	2.39753e-27
77891	Ube2s	-2.08688	7.58753	1.16252e-28	2.3982e-27
69719	Cad	-1.89059	7.06754	1.2261e-28	2.52571e-27
229841	Cenpe	-2.8449	7.67977	1.22718e-28	2.52571e-27
108037	Shmt2	-1.95296	7.0656	1.51908e-28	3.12285e-27
319182	H2bc9	-3.12191	8.21839	1.56371e-28	3.21088e-27
319701	Fbxo48	-2.95891	3.4807	1.56802e-28	3.21598e-27
72512	Sting1	1.50767	5.83608	1.693e-28	3.46829e-27
26885	Casp8ap2	-1.66269	6.67522	1.74306e-28	3.56673e-27
100038464	Gm15441	2.12874	6.67852	1.81338e-28	3.70633e-27
69736	Nup37	-2.22664	4.19657	1.87111e-28	3.81992e-27
22780	Ikzf3	1.75993	9.16784	2.11345e-28	4.30968e-27
66934	Dsn1	-2.61274	4.82181	2.24542e-28	4.57353e-27
319171	H2ac24	-3.53883	10.4569	2.26179e-28	4.60158e-27
98365	Slamf9	2.41172	4.73074	2.30985e-28	4.69395e-27
69639	Exosc8	-1.61392	5.50016	2.50975e-28	5.09432e-27
76464	Knl1	-2.9023	7.8708	2.52271e-28	5.11478e-27
666668	Gm8225	-2.33084	4.64626	2.55346e-28	5.17119e-27
28036	Larp7	-1.79609	5.53975	2.57243e-28	5.20365e-27
100503176	NA	-2.07769	7.19959	2.84925e-28	5.75705e-27
59008	Anapc5	-1.78279	8.31645	3.00267e-28	6.06011e-27
100861681	NA	-2.46899	3.89116	3.19195e-28	6.4348e-27
381782	Igkv4-50	5.04094	1.61152	3.31934e-28	6.684e-27
68024	H2bc4	-2.85961	9.57225	3.87836e-28	7.80079e-27
100504255	Gm12159	4.58163	1.50918	4.87057e-28	9.78538e-27
171567	Nme7	1.65413	6.01125	4.9249e-28	9.8833e-27
211305	Fbxw13	10.3355	-0.162897	5.04866e-28	1.01202e-26
59310	Myl10	-6.09445	2.47612	5.22238e-28	1.04566e-26
56354	Dnajc7	1.77284	8.51851	5.49323e-28	1.09865e-26
381417	Slc28a2b	2.6886	4.19289	6.51649e-28	1.30183e-26
11881	Arsb	-2.43889	4.2321	8.0773e-28	1.61182e-26
236573	Gbp9	2.85656	6.71497	8.56045e-28	1.70631e-26
67603	Dusp6	1.85903	6.81405	8.61025e-28	1.7143e-26
68867	Rnf122	2.22667	4.19026	8.64667e-28	1.71962e-26
210274	Shank2	3.82494	3.46898	1.10168e-27	2.18853e-26
666390	Gm13237	-2.79053	6.30461	1.13724e-27	2.25663e-26
66525	Timm50	-1.79812	5.33746	1.20937e-27	2.39707e-26
319167	H2ac11	-3.15928	10.4169	1.30531e-27	2.58434e-26
107503	Atf5	-2.19042	4.20448	1.37336e-27	2.71603e-26
52609	Cbx7	2.26566	6.68686	1.47817e-27	2.92005e-26
15983	Ifrd2	-2.32643	4.70012	1.49694e-27	2.95383e-26
66578	Mis18a	-1.96463	4.78603	1.59666e-27	3.1471e-26
71354	Wdr31	-4.80147	1.43651	1.66054e-27	3.26935e-26
100503130	Gm15964	-2.45364	3.81774	2.11571e-27	4.1609e-26
24061	Smc1a	-1.7369	8.0914	2.16551e-27	4.24999e-26
319178	H2bc3	-3.15387	9.03791	2.16581e-27	4.24999e-26
66752	4933404O12Rik	-2.20707	4.39285	2.29918e-27	4.50671e-26
226041	Pgm5	6.74446	1.55292	2.42552e-27	4.74909e-26
223453	Dap	-1.81903	5.76699	2.50542e-27	4.90011e-26
100503881	NA	4.60464	1.42443	2.87238e-27	5.61161e-26
100503461	Gm19706	2.51941	4.1207	3.28871e-27	6.41787e-26
68097	Dynll2	-1.9617	5.2644	3.44132e-27	6.7083e-26
666474	Gm13167	-2.80327	5.83992	3.76782e-27	7.33668e-26
12617	Cenpc1	-1.82589	6.15432	3.88417e-27	7.55492e-26
319177	H2bc1	-3.00183	4.93979	4.48575e-27	8.71546e-26
11898	Ass1	-2.44218	4.14897	5.01004e-27	9.72344e-26
27756	Lsm2	-2.03903	4.69964	5.12988e-27	9.94511e-26
228482	Arhgap11a	-1.83475	7.64621	5.32872e-27	1.03193e-25
18669	Abcb1b	-3.43823	3.64478	5.34167e-27	1.03331e-25
56504	Srpk3	2.06087	4.89533	5.64513e-27	1.09082e-25
73420	Ccsap	-2.37565	3.81311	5.75896e-27	1.1116e-25
16651	Sspn	5.25449	0.554614	5.84615e-27	1.1272e-25
15526	Hspa9	-1.80946	7.18604	5.87811e-27	1.13213e-25
69071	Tmem97	-2.77114	3.81712	6.00748e-27	1.15579e-25
67475	Ero1b	1.80715	7.28162	6.26962e-27	1.20491e-25
100041490	Gm20875	-2.77738	6.06981	7.038e-27	1.35111e-25
232210	Hmces	-2.17153	4.44717	7.8631e-27	1.50787e-25
240055	Neurl1b	-2.68128	5.4905	7.98426e-27	1.52945e-25
14057	Sfxn1	-1.57496	6.07229	8.3025e-27	1.58869e-25
110762	Igkj4	2.1804	5.17446	8.58185e-27	1.64038e-25
19387	Rangap1	-1.7661	7.72801	8.8968e-27	1.69874e-25
224454	Zdhhc14	1.50978	6.04113	9.12937e-27	1.74127e-25
16411	Itgax	3.56831	6.83611	9.3707e-27	1.78538e-25
100628603	Mir5134	-3.28616	2.99415	9.52183e-27	1.81222e-25
17319	Mif	-2.19894	6.22191	9.65864e-27	1.83628e-25
15331	Hmgn2	-2.82657	8.82406	1.0363e-26	1.96809e-25
620760	2900079G21Rik	-7.07669	0.243008	1.0421e-26	1.97698e-25
319186	H2bc14	-3.39075	8.1055	1.05143e-26	1.99254e-25
319180	H2bc7	-3.05878	7.9822	1.05917e-26	2.00505e-25
68106	Nt5c3b	-2.07006	4.55038	1.09393e-26	2.06865e-25
52683	Ncaph2	-1.68533	7.79977	1.1199e-26	2.11551e-25
227937	Pkp4	-2.52797	4.86318	1.15467e-26	2.17885e-25
72289	Malat1	2.25481	13.5808	1.25512e-26	2.36589e-25
65099	Irak1bp1	-4.54718	1.17273	1.26395e-26	2.38e-25
11534	Adk	-2.57958	3.96374	1.27631e-26	2.40072e-25
225182	Rbbp8	-1.55635	6.01032	1.382e-26	2.59537e-25
20014	Rpn2	-1.73427	7.14715	1.38273e-26	2.59537e-25
63913	Niban1	2.54172	3.89294	1.39387e-26	2.61351e-25
109934	Abr	-1.65657	5.73476	1.42701e-26	2.6728e-25
70239	Gtf3c5	-1.79775	5.27219	1.54022e-26	2.8818e-25
13007	Csrp1	-1.854	6.73724	1.71864e-26	3.21225e-25
268373	Ppia	-2.03921	9.46287	1.72168e-26	3.21453e-25
19718	Rfc2	-1.52873	6.46391	1.74222e-26	3.24945e-25
57813	Tk2	1.45792	5.81791	1.8446e-26	3.43679e-25
19982	Rpl36a	-1.82488	6.70864	1.96257e-26	3.65273e-25
433926	Lrrc8b	-1.83034	4.89557	1.96765e-26	3.65834e-25
381777	Igkv1-110	3.46819	2.78324	2.03482e-26	3.77925e-25
277154	Nynrin	-4.97991	1.20933	2.15773e-26	4.00334e-25
627828	Gm6793	-1.62447	6.91132	2.16624e-26	4.01491e-25
20382	Srsf2	-1.6935	8.49287	2.30934e-26	4.27566e-25
227929	Cytip	1.7384	8.18561	2.36818e-26	4.38002e-25
20729	Spin1	1.75662	8.10021	2.38187e-26	4.40041e-25
78749	Filip1l	1.5941	5.81073	2.38418e-26	4.40041e-25
665596	H2bc23	-2.94205	9.58635	2.48755e-26	4.58643e-25
223723	Ttll12	-1.80724	5.3302	2.64607e-26	4.87361e-25
93672	Il24	5.45035	0.422423	2.64976e-26	4.87534e-25
667823	Trim5	1.94296	5.47012	3.03255e-26	5.57385e-25
14055	Ezh1	1.51992	5.81445	3.08501e-26	5.66438e-25
76123	Gpsm2	-2.27562	5.34799	3.09518e-26	5.67717e-25
319150	H3c2	-3.07241	10.8226	3.12335e-26	5.71735e-25
11640	Akap1	-2.71444	3.82042	3.12355e-26	5.71735e-25
215113	Slc43a2	1.68838	7.49746	3.20503e-26	5.86043e-25
214239	Ccdc9b	2.93143	3.58041	3.38715e-26	6.18706e-25
109079	Sephs1	-1.62067	6.64696	3.76829e-26	6.87616e-25
74552	Nipal3	1.44997	6.10432	3.77515e-26	6.88158e-25
53860	Septin9	-2.19967	5.75851	3.87028e-26	7.04774e-25
93737	Pard6g	-2.35278	3.93663	4.0933e-26	7.44619e-25
23825	Banf1	-1.81239	6.30088	4.93643e-26	8.97073e-25
17975	Ncl	-1.68565	8.79833	5.24299e-26	9.51805e-25
232223	Txnrd3	-3.07666	3.577	5.5506e-26	1.00661e-24
545849	Igkv4-78	4.82394	1.05544	5.60274e-26	1.01503e-24
18295	Ogn	-3.11864	3.85521	5.66859e-26	1.02591e-24
100504655	NA	-2.2432	4.76336	5.82312e-26	1.0528e-24
14113	Fbl	-1.61404	5.91412	6.05385e-26	1.0934e-24
110760	Igkj2	2.06021	5.1519	6.52062e-26	1.1765e-24
319159	H4c11	-3.15172	7.54079	6.55817e-26	1.18207e-24
68428	Steap3	-2.34947	4.05518	6.70803e-26	1.20786e-24
103743	Tmem98	-3.37247	1.98336	6.96969e-26	1.25369e-24
319187	H2bc15	-3.02107	10.0521	7.03162e-26	1.26355e-24
546213	Igkv4-53	4.4044	1.03899	7.16894e-26	1.28692e-24
17161	Maoa	-4.43385	1.15483	7.38708e-26	1.32474e-24
215303	Camk1g	2.63618	3.34483	7.9314e-26	1.42091e-24
76901	Jade2	-2.36268	4.47623	8.04744e-26	1.44024e-24
71151	Eri2	-1.88609	4.82079	8.21329e-26	1.46844e-24
13805	Eng	-3.32391	3.72035	8.73184e-26	1.55957e-24
319149	H3c4	-3.18874	10.899	9.17068e-26	1.6363e-24
16194	Il6ra	2.59576	3.71387	1.10276e-25	1.96564e-24
218581	Depdc1b	-2.80118	5.21575	1.11028e-25	1.97706e-24
22724	Zbtb7b	2.84941	2.99321	1.11216e-25	1.97841e-24
620248	NA	-2.23748	5.91696	1.18662e-25	2.10876e-24
108672	Zdhhc15	-3.35396	3.39497	1.19037e-25	2.11329e-24
100861780	NA	-5.28739	0.688278	1.20548e-25	2.13798e-24
326620	H4c2	-3.2334	8.82904	1.2372e-25	2.19203e-24
54324	Arhgef5	-4.29483	1.15144	1.24966e-25	2.2119e-24
666351	Gm13232	-2.78515	4.84786	1.27273e-25	2.25049e-24
215789	Phactr2	-1.89578	4.6421	1.34325e-25	2.37281e-24
11600	Angpt1	3.02386	2.52053	1.39937e-25	2.46948e-24
209497	Tmem164	1.92122	7.48124	1.44337e-25	2.5446e-24
100862200	NA	1.73572	6.73924	1.50584e-25	2.65208e-24
13058	Cybb	2.49934	5.98221	1.52113e-25	2.67634e-24
70638	Entrep2	2.00373	4.26815	1.53343e-25	2.6953e-24
80859	Nfkbiz	1.92868	5.68998	1.54884e-25	2.71968e-24
68011	Snrpg	-1.92649	5.44357	1.67881e-25	2.94498e-24
319184	H2bc12	-3.13463	10.2789	1.69376e-25	2.96827e-24
74041	Ddias	-2.17718	4.20535	1.8489e-25	3.23694e-24
619960	Igkv12-41	5.27382	0.563351	1.88029e-25	3.28864e-24
225659	Cep76	-1.95411	5.20751	1.8928e-25	3.30726e-24
53381	Prdx4	-2.04013	4.57046	2.25702e-25	3.93978e-24
224530	Acat3	-1.40034	6.10836	2.50529e-25	4.36883e-24
382038	Urb2	-1.49316	5.76353	2.52937e-25	4.40649e-24
72462	Rrp1b	-1.82656	5.24503	2.5896e-25	4.50697e-24
20684	Sp100	1.94938	7.48983	2.78024e-25	4.83401e-24
260423	H3c7	-3.09535	11.0237	2.91686e-25	5.06658e-24
100182	Akna	1.67288	9.07783	3.0284e-25	5.25516e-24
17299	Mettl1	-3.71966	2.52276	3.14426e-25	5.45088e-24
78303	H2bc27	-2.05678	5.17445	3.25114e-25	5.63065e-24
17089	Lyar	-2.09902	4.64294	3.30624e-25	5.72047e-24
353282	Sfmbt2	-3.09221	2.32754	3.33982e-25	5.77293e-24
665622	H2bc24	-2.97655	10.5259	3.37038e-25	5.82007e-24
71371	Arid5b	1.90768	5.53829	3.38963e-25	5.8476e-24
18604	Pdk2	1.91749	4.8335	3.43828e-25	5.92576e-24
59095	Fxyd6	-5.03052	0.736524	3.53686e-25	6.08972e-24
667550	Igkv10-94	3.43778	1.8441	3.54693e-25	6.10113e-24
80911	Acox3	1.59845	6.57012	3.67364e-25	6.31165e-24
103573	Xpo1	-1.63022	8.17101	3.67645e-25	6.31165e-24
104721	Ddx1	-1.49677	6.20062	3.73173e-25	6.40036e-24
319170	H2ac22	-3.6372	9.95898	3.90883e-25	6.69761e-24
16416	Itgb3	3.17113	5.77043	3.92845e-25	6.72472e-24
18754	Prkce	1.87335	7.48475	4.6234e-25	7.90668e-24
21838	Thy1	-5.07686	1.67192	4.75176e-25	8.11836e-24
21685	Tef	1.60422	5.2874	4.96043e-25	8.4667e-24
22033	Traf5	1.70762	5.74021	5.15582e-25	8.79172e-24
73254	Ccdc18	-2.35329	4.9938	5.48397e-25	9.34228e-24
217666	L2hgdh	-2.59957	3.11577	5.79823e-25	9.86814e-24
77605	H2az2	-1.87577	6.84698	6.14513e-25	1.04485e-23
18263	Odc1	-1.9151	6.08259	6.26925e-25	1.06493e-23
20737	Spn	-1.82813	6.74369	7.09057e-25	1.20329e-23
94280	Sfxn3	1.78879	5.05342	7.24781e-25	1.22879e-23
245867	Pcmtd2	1.48924	6.02604	7.59408e-25	1.28627e-23
12070	Bex3	-2.14457	4.08428	7.72239e-25	1.30675e-23
15384	Hnrnpab	-1.64224	8.54441	7.8309e-25	1.32385e-23
15985	Cd79b	1.76158	9.55474	7.88935e-25	1.33246e-23
16975	Lrp8	-3.76703	2.73827	8.23774e-25	1.38997e-23
74237	Tubgcp2	-1.36619	6.02479	8.93102e-25	1.50552e-23
621961	Anp32b-ps1	-2.80224	3.18648	9.22737e-25	1.55399e-23
665433	H2ac23	-3.34028	9.28355	9.69648e-25	1.63144e-23
434024	Igkv1-122	4.57618	0.912854	9.92442e-25	1.66821e-23
241274	Pnpla7	1.61509	6.08465	1.1104e-24	1.86471e-23
73318	Ube2d2b	4.52541	0.913485	1.26724e-24	2.12609e-23
110796	Tshz1	-1.75658	5.14028	1.29328e-24	2.16771e-23
382985	Rrm2b	1.80535	7.76003	1.33811e-24	2.24074e-23
69710	Arap1	1.61791	7.51014	1.53115e-24	2.56157e-23
338362	Ust	-3.88394	1.42637	1.58599e-24	2.6508e-23
70747	Tspan2	-2.28185	5.46548	1.61175e-24	2.69131e-23
17279	Melk	-3.14404	5.1356	1.74721e-24	2.91476e-23
319148	H3c3	-3.44698	10.2709	1.74894e-24	2.9149e-23
407800	Ecm2	-2.99138	3.84737	1.83123e-24	3.04918e-23
212712	Satb2	3.28611	2.84167	1.86062e-24	3.09521e-23
74551	Pck2	-1.72878	6.32133	1.93575e-24	3.21717e-23
319172	H2ac4	-3.16277	9.644	1.96376e-24	3.26065e-23
360198	H3c1	-3.62115	9.97748	2.0438e-24	3.39037e-23
237436	Gas2l3	-1.92894	6.37622	2.11062e-24	3.49794e-23
110460	Acat2	-1.74924	4.9598	2.15433e-24	3.56703e-23
17122	Mxd4	1.58341	5.90667	2.46709e-24	4.08108e-23
22355	Vipr2	-5.82639	-0.0931871	2.62381e-24	4.33627e-23
22317	Vamp1	1.95664	6.00577	2.67703e-24	4.42009e-23
268973	Nlrc4	2.20831	4.02367	2.81787e-24	4.6483e-23
319181	H2bc8	-2.64354	9.95429	2.826e-24	4.65737e-23
107476	Acaca	-1.46221	6.2873	2.88714e-24	4.7537e-23
15254	Hint1	-1.7092	5.48086	2.99171e-24	4.92131e-23
80286	Tusc3	-2.40789	3.76497	3.04906e-24	5.01099e-23
17084	Ly86	1.76778	4.97318	3.21605e-24	5.28053e-23
319179	H2bc6	-2.19359	8.67835	3.28934e-24	5.39586e-23
20833	Ssrp1	-1.59124	8.36478	3.43098e-24	5.62299e-23
319151	H3c6	-3.05302	9.96181	3.7681e-24	6.16978e-23
224836	Usp49	-1.56486	5.44465	4.06547e-24	6.65054e-23
213068	Tmem71	1.75915	5.17086	4.28478e-24	7.00283e-23
217151	Arl5c	1.92567	8.51237	4.39827e-24	7.18167e-23
268512	Slc26a11	2.85874	2.82266	4.711e-24	7.68522e-23
17346	Mknk1	1.47022	5.70124	4.87439e-24	7.94445e-23
12316	Aspm	-2.64542	8.03297	5.18378e-24	8.44094e-23
64337	Gng13	-3.55089	1.7357	5.20663e-24	8.47034e-23
56376	Pdlim5	1.61392	5.16468	5.27454e-24	8.57294e-23
56524	Pals2	-1.72448	5.0648	5.74282e-24	9.31964e-23
347722	Agap1	-2.69367	2.89282	5.74448e-24	9.31964e-23
18655	Pgk1	-1.69904	6.68084	5.78106e-24	9.3704e-23
94094	Trim34a	1.86028	5.99892	5.94329e-24	9.62454e-23
243451	Igkv4-86	3.3379	1.74193	7.17022e-24	1.16008e-22
71805	Nup93	-1.43944	5.87127	7.41351e-24	1.19835e-22
54604	Pcnx	1.32293	6.11221	7.74688e-24	1.25109e-22
71665	Fuca1	1.48827	5.67259	7.79726e-24	1.25808e-22
12524	Cd86	4.32081	1.08009	8.65162e-24	1.39466e-22
60595	Actn4	-1.61797	7.73718	9.74717e-24	1.56984e-22
225875	Lrfn4	-3.96905	1.3295	1.01471e-23	1.63276e-22
19260	Ptpn22	-3.26945	2.54964	1.01956e-23	1.63908e-22
108000	Cenpf	-2.60529	8.37974	1.04032e-23	1.67093e-22
272382	Spib	1.72863	10.1599	1.05212e-23	1.68835e-22
142688	Asb13	1.80091	4.49837	1.06767e-23	1.71176e-22
56458	Foxo1	1.534	8.59035	1.11701e-23	1.78924e-22
66667	Hspbap1	1.98791	4.65493	1.25079e-23	2.00172e-22
20229	Sat1	1.44363	5.62331	1.25674e-23	2.00943e-22
12778	Ackr3	5.10331	1.03481	1.27785e-23	2.04133e-22
12398	Cbfa2t3	1.62671	7.97734	1.28603e-23	2.05255e-22
626347	Igkv3-4	6.5514	0.939171	1.31503e-23	2.09695e-22
16785	Rpsa	-1.9688	9.75953	1.33991e-23	2.13469e-22
75939	4930579G24Rik	-2.40082	4.52648	1.36255e-23	2.1688e-22
18566	Pdcd1	-5.63298	1.54794	1.38475e-23	2.20217e-22
216846	Cntrob	-1.45542	5.9282	1.43711e-23	2.28338e-22
213438	P2ry10b	1.78476	4.88521	1.47381e-23	2.3396e-22
100504109	NA	-2.87959	7.35864	1.49488e-23	2.37091e-22
100043462	Nutf2-ps1	-2.02136	4.56296	1.51144e-23	2.39503e-22
78286	Nav2	2.93562	7.77211	1.5264e-23	2.41658e-22
382522	H2bc26	-2.63506	4.26852	1.76288e-23	2.78846e-22
433956	Dnaaf5	1.41572	6.34989	1.82039e-23	2.87687e-22
67115	Rpl14	-1.8225	7.88024	1.85538e-23	2.92955e-22
22635	Zan	-6.05476	0.544934	1.86394e-23	2.94044e-22
109154	Mlec	-1.55108	8.31411	1.88797e-23	2.9757e-22
210789	Tbc1d4	-2.86216	2.95631	1.97095e-23	3.10372e-22
223666	Arhgap39	1.82999	4.48931	2.02326e-23	3.18326e-22
434039	Igkv6-32	4.77137	1.42987	2.03665e-23	3.20148e-22
26410	Map3k8	2.43982	3.28338	2.07238e-23	3.25476e-22
18189	Nrxn1	2.04716	4.72368	2.14694e-23	3.36886e-22
21828	Thbs4	4.53584	2.22643	2.1826e-23	3.4218e-22
66011	Ranbp17	-3.87071	1.76279	2.21963e-23	3.47677e-22
319169	H2ac15	-3.39281	10.0897	2.3141e-23	3.62153e-22
69941	2810408I11Rik	-4.04133	1.01132	2.34887e-23	3.6727e-22
544696	Tbc1d32	-2.31154	3.90881	2.4709e-23	3.8601e-22
57748	Jmy	1.50536	6.0514	2.47487e-23	3.86289e-22
12919	Crhbp	-4.33257	2.17672	2.58328e-23	4.02855e-22
80987	Nckipsd	1.6856	4.925	3.07174e-23	4.78608e-22
66830	Nacc1	-1.51205	6.99833	3.10851e-23	4.8391e-22
434033	Igkv4-91	4.82722	0.451063	3.15768e-23	4.91134e-22
100862010	NA	-2.50133	5.52353	3.53467e-23	5.49286e-22
18585	Pde9a	-5.32835	0.323537	3.539e-23	5.49476e-22
231821	Adap1	-2.46891	4.66293	3.77035e-23	5.84883e-22
74682	Wdr35	-2.07642	4.22506	4.03038e-23	6.24674e-22
21897	Tlr1	3.9473	2.18288	4.09714e-23	6.34465e-22
66311	Cenpw	-3.36029	3.0997	4.15764e-23	6.43272e-22
70059	Degs2	1.6085	4.90972	4.23134e-23	6.54103e-22
69462	Slurp2	4.34054	0.999179	4.28981e-23	6.62563e-22
108154	Adamts6	1.60617	5.3173	4.39467e-23	6.78167e-22
58996	Arhgap23	-2.48959	4.03625	4.749e-23	7.32207e-22
72615	Anks3	1.66021	6.33741	5.05568e-23	7.78812e-22
12371	Casp9	1.5996	5.11851	5.15145e-23	7.92875e-22
76138	Ccdc138	-2.00884	4.16966	5.2953e-23	8.14307e-22
240411	Loxhd1	-4.91847	1.39209	5.36431e-23	8.24204e-22
107526	Gimap4	-3.9106	1.74929	6.10875e-23	9.37769e-22
54445	Unc93b1	1.53602	9.38068	6.48689e-23	9.94957e-22
100862265	NA	-3.25633	2.90089	6.51365e-23	9.98195e-22
77018	Col25a1	5.30873	2.93632	6.95057e-23	1.06423e-21
319168	H2ac12	-3.02499	10.3597	7.3952e-23	1.13133e-21
229900	Gbp7	-2.17696	4.28526	8.00073e-23	1.22291e-21
442827	Rab44	-2.96855	2.47708	8.2342e-23	1.25751e-21
14049	Eya2	-4.75416	0.782459	8.43509e-23	1.28708e-21
76809	Bri3bp	-2.04455	4.95463	8.61184e-23	1.31292e-21
56742	Psrc1	-2.47497	4.44906	9.83857e-23	1.49865e-21
692169	Igkv15-103	4.55231	0.400436	9.90086e-23	1.50684e-21
71729	Rgs12	-1.42905	5.99566	9.93446e-23	1.51065e-21
18569	Pdcd4	1.44955	6.48216	9.9955e-23	1.51863e-21
234353	Psd3	2.09468	6.79081	1.03533e-22	1.57164e-21
319876	Cobll1	1.43736	6.34012	1.05053e-22	1.59336e-21
70693	Adgra3	-4.78773	0.872784	1.12916e-22	1.71114e-21
238871	Pde4d	-1.9282	4.33551	1.22051e-22	1.848e-21
66599	Rdm1	-1.98955	4.68845	1.36571e-22	2.06608e-21
226419	Dyrk3	-2.91062	2.90908	1.58357e-22	2.39361e-21
13877	Erh	-1.56826	6.19112	1.58738e-22	2.39732e-21
19687	Rfc1	-1.49235	7.53793	1.7223e-22	2.59887e-21
16504	Kcnc3	2.53775	3.08801	1.74142e-22	2.62548e-21
56520	Nme4	-3.43024	2.39698	1.76898e-22	2.66476e-21
235435	Lctl	-3.37225	2.95157	1.84039e-22	2.76997e-21
207740	Ubald1	1.39838	5.62941	1.92252e-22	2.89114e-21
244668	Sipa1l2	1.60084	5.66545	1.94921e-22	2.92878e-21
100503816	Gm16548	3.05455	1.83687	1.96803e-22	2.95455e-21
270118	Maml2	1.42788	5.5952	2.02688e-22	3.04032e-21
140570	Plxnb2	-1.77687	6.85599	2.03459e-22	3.0493e-21
52563	Cdc23	-1.41319	6.60267	2.07421e-22	3.10605e-21
414066	Oxct1as	-2.93876	3.32924	2.10945e-22	3.15614e-21
16592	Fabp5	-3.01413	2.91703	2.15202e-22	3.21701e-21
330323	Mindy4	-5.35038	0.772874	2.15376e-22	3.21701e-21
76589	Unc5cl	3.03289	2.50235	2.15766e-22	3.22011e-21
27371	Sh2d2a	-2.66133	2.76805	2.42366e-22	3.61405e-21
100862001	NA	-2.03452	4.99631	3.14458e-22	4.68511e-21
751866	Kis2	-4.45199	0.782846	3.77699e-22	5.6226e-21
27404	Abca8b	4.87264	1.49779	3.78642e-22	5.63191e-21
223753	Cerk	1.65647	9.477	4.42006e-22	6.56886e-21
22064	Trpc2	-1.4212	5.72128	4.53658e-22	6.73637e-21
213684	Igkv4-79	4.16804	0.899297	4.87563e-22	7.23375e-21
666513	Gm11787	1.5693	4.91385	5.04099e-22	7.47283e-21
77318	Ankrd55	6.52038	-0.0994001	5.11798e-22	7.57659e-21
12793	Cnih1	-1.56446	5.55004	5.11955e-22	7.57659e-21
620191	Igkv6-29	7.01362	0.577089	5.83973e-22	8.63519e-21
17776	Mast2	-1.47057	6.94255	6.0351e-22	8.91663e-21
13860	Eps8	1.82707	6.88563	6.06326e-22	8.95077e-21
53331	Stx7	1.28911	5.96564	6.07358e-22	8.95853e-21
18102	Nme1	-1.9351	5.31279	6.24805e-22	9.2082e-21
19656	Rbmxl1	-1.47593	6.52497	6.25411e-22	9.20946e-21
108960	Irak2	3.19711	3.25088	6.46204e-22	9.50774e-21
19735	Rgs2	1.82357	7.65266	6.56828e-22	9.65603e-21
66988	Lap3	-2.27171	3.89755	6.72096e-22	9.87228e-21
100504618	Gm11579	-6.57474	-0.128328	7.18022e-22	1.05381e-20
18150	Npm3	-1.91399	4.93871	7.25762e-22	1.06429e-20
237711	Eml6	2.24574	4.21092	7.44896e-22	1.09145e-20
94091	Trim11	1.704	7.44506	7.72759e-22	1.13134e-20
27376	Slc25a10	-1.64308	4.9878	7.84377e-22	1.14739e-20
264134	Ift56	-2.64022	3.03505	8.04013e-22	1.17515e-20
72685	Dnajc6	-4.14472	1.0436	9.74161e-22	1.42266e-20
218877	Sema3g	2.54572	2.80314	1.00433e-21	1.46552e-20
100861922	NA	-2.4411	3.26552	1.02429e-21	1.49341e-20
211484	Tsga10	2.02433	4.33517	1.10322e-21	1.60717e-20
232201	Arhgap25	1.44461	6.94393	1.10847e-21	1.61349e-20
100861927	NA	-1.7385	5.16493	1.15954e-21	1.68643e-20
67458	Ergic1	-1.86289	4.86633	1.17849e-21	1.71259e-20
626534	Gm6682	-3.39086	4.52038	1.19743e-21	1.73868e-20
105428	Fam149b	1.27383	5.84611	1.20329e-21	1.74575e-20
64075	Smoc1	5.14017	2.65023	1.40906e-21	2.04262e-20
50493	Txnrd1	-1.39572	5.62922	1.45638e-21	2.10949e-20
68241	Mcrip2	-4.11072	1.58851	1.45932e-21	2.11201e-20
240660	Slc35g1	-3.25602	2.19607	1.5002e-21	2.1694e-20
53893	Nudt5	-1.39573	5.56002	1.51104e-21	2.1833e-20
231287	Atp10d	1.60726	6.69592	1.5293e-21	2.20789e-20
52552	Parp8	1.56755	6.14281	1.54124e-21	2.22331e-20
24017	Rnf13	1.28645	5.8976	1.5481e-21	2.23138e-20
51869	Rif1	-1.54803	7.81902	1.60123e-21	2.30609e-20
546244	Igkv4-61	4.78988	0.423442	1.62833e-21	2.3432e-20
18148	Npm1	-1.75324	8.36725	1.63912e-21	2.35682e-20
67203	Nde1	-1.4374	6.71809	1.71184e-21	2.45939e-20
100504461	5430401H09Rik	6.39438	-0.0860159	1.72354e-21	2.47418e-20
16159	Il12a	1.48926	6.18243	1.7535e-21	2.51515e-20
218914	Wapl	-1.84359	6.31917	1.81669e-21	2.60368e-20
231603	A630023P12Rik	-4.41196	0.680545	1.84757e-21	2.6458e-20
227715	Exosc2	-1.56243	5.13188	1.93342e-21	2.76649e-20
114716	Spred2	-2.05413	3.71595	2.00612e-21	2.86821e-20
72391	Cdkn3	-2.2619	4.86952	2.0387e-21	2.91243e-20
98053	Gtf2f1	-1.35936	5.71474	2.08151e-21	2.97119e-20
20317	Serpinf1	-3.26598	2.19236	2.12489e-21	3.03066e-20
231507	Plac8	-1.87093	7.05681	2.32836e-21	3.31819e-20
19165	Psen2	1.56285	5.24314	2.3523e-21	3.34962e-20
69443	1700027J07Rik	-1.61485	5.57418	2.36545e-21	3.36563e-20
77022	2700099C18Rik	-2.61214	4.79369	2.39418e-21	3.40378e-20
75116	4930520O04Rik	-2.64692	2.56583	2.40204e-21	3.41221e-20
76073	Pcgf5	-1.85194	4.79521	2.41777e-21	3.4318e-20
110312	Pmch	-2.66595	2.89386	2.44915e-21	3.47356e-20
12445	Ccnd3	-1.8736	9.72398	2.51822e-21	3.56866e-20
230393	Focad	-2.28322	3.9103	2.65092e-21	3.75371e-20
234734	Aars1	-1.46242	7.19945	2.67153e-21	3.77986e-20
13666	Eif2ak3	1.46061	7.2937	2.75997e-21	3.90188e-20
72278	Ccpg1	1.48245	5.53505	2.86768e-21	4.05091e-20
619937	Hmgb1-ps10	-2.26162	4.12662	3.08092e-21	4.34867e-20
628027	Igkv1-133	5.54819	0.479898	3.08899e-21	4.35659e-20
218214	Kdm1b	1.7894	7.29361	3.09313e-21	4.35895e-20
211401	Mtss1	1.42809	8.51062	3.19355e-21	4.49689e-20
50783	Lsm4	-1.66327	5.69923	3.61018e-21	5.0795e-20
17685	Msh2	-1.45532	6.43157	3.66374e-21	5.15077e-20
330914	Arhgap32	-1.80098	4.56929	3.69139e-21	5.18552e-20
26572	Cops3	-1.34936	6.29927	3.70997e-21	5.20748e-20
20148	Dhrs3	-2.25931	3.63508	3.7748e-21	5.29429e-20
244745	Dpy19l1	-1.50836	5.31112	3.97244e-21	5.56708e-20
68646	Nadk2	-1.88196	5.2355	4.24144e-21	5.93936e-20
319155	H4c3	-2.92129	8.94048	4.32782e-21	6.05552e-20
16443	Itsn1	1.70411	4.42734	4.37429e-21	6.11572e-20
232187	Smyd5	-1.67733	4.4735	4.45338e-21	6.22138e-20
13036	Ctsh	2.93015	4.22871	4.68992e-21	6.54666e-20
243385	Gprin3	-4.832	-0.141569	4.79482e-21	6.68781e-20
68539	Tmem109	-1.87403	5.01944	4.79984e-21	6.68954e-20
231602	P2rx2	-4.00569	0.929538	4.989e-21	6.9477e-20
233826	Palb2	-1.79816	4.27578	5.12009e-21	7.12465e-20
217353	Tmc6	1.41876	6.40704	5.29549e-21	7.36293e-20
104099	Itga9	2.03781	6.02238	5.61381e-21	7.79941e-20
67161	Sclt1	-1.65012	4.58096	5.65419e-21	7.84935e-20
170756	Slc8b1	1.82759	4.41432	5.82697e-21	8.08286e-20
238130	Dock4	3.19149	2.89307	5.8775e-21	8.14658e-20
244059	Chd2	1.70564	8.4959	6.0038e-21	8.31512e-20
73389	Hbp1	1.51992	7.01962	6.33131e-21	8.76186e-20
69784	1500009L16Rik	-4.87517	0.241007	6.41234e-21	8.86706e-20
14873	Gsto1	-2.86151	2.90024	6.67417e-21	9.22192e-20
56738	Mocs1	1.39071	5.47721	6.69511e-21	9.24364e-20
192652	Wdr81	1.38579	6.80561	6.73088e-21	9.28578e-20
69386	H4c8	-2.52776	9.38287	6.98258e-21	9.62552e-20
225745	Haus1	-2.10273	3.68928	7.0335e-21	9.68817e-20
382864	Colq	-4.41442	0.501632	7.52132e-21	1.0352e-19
97908	H3c8	-3.4185	10.3319	7.8391e-21	1.0781e-19
21991	Tpi1	-1.64996	6.38851	8.99373e-21	1.23594e-19
210106	Tent4a	-1.62014	5.28953	9.02184e-21	1.23884e-19
100502752	A130015J22Rik	-3.05242	1.95736	9.20757e-21	1.26336e-19
100503394	Gm17494	-2.0402	5.08133	9.7523e-21	1.33707e-19
208104	Mlxip	1.69626	8.8151	9.76679e-21	1.33802e-19
22385	Baz1b	-1.45756	8.74172	1.04361e-20	1.42861e-19
239839	Ccdc14	-1.94546	3.91287	1.10963e-20	1.51748e-19
100043121	Gm10175	-1.72884	5.29099	1.11024e-20	1.51748e-19
383766	Tldc2	4.04982	1.07961	1.14945e-20	1.56985e-19
338372	Map3k9	3.49454	2.86685	1.16338e-20	1.58766e-19
70999	Naa40	-1.37835	6.56473	1.2025e-20	1.63977e-19
70979	Fancd2os	-3.25275	1.70519	1.21561e-20	1.65638e-19
102693	Phldb1	-3.35572	1.21357	1.24568e-20	1.69604e-19
667940	Igkv3-5	5.48253	0.801109	1.27961e-20	1.7409e-19
19659	Rbp1	-4.66119	0.290959	1.41218e-20	1.91978e-19
69263	Rfc3	-1.58378	5.30998	1.43382e-20	1.94771e-19
99151	Cercam	-2.54134	3.03671	1.45643e-20	1.9769e-19
268747	Carmil3	4.2172	0.759128	1.60227e-20	2.1732e-19
28105	Trim36	2.01769	3.73868	1.70585e-20	2.3119e-19
71683	Gypc	-2.05469	4.40929	1.7465e-20	2.36519e-19
13549	Dyrk1b	1.35978	5.81531	1.75012e-20	2.36828e-19
100861894	NA	1.72998	5.35641	1.76981e-20	2.3931e-19
78514	Arhgap10	-2.37038	3.78275	1.87421e-20	2.53233e-19
17972	Ncf4	1.9008	5.44576	1.92336e-20	2.59675e-19
329003	Zfp516	2.29317	4.86337	1.94207e-20	2.62001e-19
399568	Cdin1	-2.09419	3.59379	1.99173e-20	2.68497e-19
63872	Zfp296	2.08935	4.10402	2.03587e-20	2.74238e-19
217882	Cep170b	-2.3603	3.68957	2.03941e-20	2.74506e-19
67681	Mrpl18	-1.43699	5.40755	2.04751e-20	2.75387e-19
236727	Slc9a7	1.62956	6.25806	2.08487e-20	2.802e-19
100039768	1700024F20Rik	-3.83945	0.7064	2.20465e-20	2.96073e-19
74182	Gpcpd1	1.48829	8.47827	2.28861e-20	3.07114e-19
213582	Map9	-2.78787	2.25639	2.34081e-20	3.13882e-19
53382	Txnl1	-1.31606	5.6554	2.34568e-20	3.14296e-19
239273	Abcc4	1.67758	4.6378	2.37786e-20	3.18366e-19
19139	Prps1	-1.46067	5.15099	2.59936e-20	3.4776e-19
100504708	NA	-2.11199	4.11524	2.84289e-20	3.80055e-19
66585	Snrnp40	-1.3431	6.12303	2.85264e-20	3.8107e-19
108670	Epsti1	2.07352	4.91163	2.90102e-20	3.8724e-19
100316810	Mir1894	2.12462	3.30139	2.92771e-20	3.90509e-19
338364	Trim65	1.53827	5.03114	2.95821e-20	3.94279e-19
213956	Fam83f	3.23992	2.26303	3.3376e-20	4.4451e-19
67900	Mtfp1	-3.06242	1.75551	3.38776e-20	4.50852e-19
75564	Rsph9	-1.59712	5.12216	3.42536e-20	4.55514e-19
27632	Nelfe	-1.73691	4.66083	3.5182e-20	4.67509e-19
667924	Igkv3-10	4.43183	1.36469	3.56716e-20	4.73659e-19
67870	Enoph1	-1.86392	4.12051	3.57852e-20	4.74811e-19
54153	Rasa4	-1.65367	5.4715	3.86942e-20	5.13025e-19
228033	Atp5mc3	-1.5303	6.70061	3.93257e-20	5.21006e-19
56753	Tacstd2	5.9954	-0.191719	4.06765e-20	5.385e-19
235559	Topbp1	-1.58541	8.03907	4.41926e-20	5.84611e-19
20815	Srpk1	-1.2522	6.24693	4.60358e-20	6.08539e-19
13992	Khdrbs3	-3.85648	3.27361	4.66992e-20	6.16848e-19
110521	Hivep1	1.474	8.4795	4.73618e-20	6.25133e-19
385291	Igkv4-54	5.68314	0.130136	5.2094e-20	6.87082e-19
66695	Aspn	-2.96021	3.49553	5.24511e-20	6.91277e-19
100862399	NA	-2.9915	2.54775	5.30943e-20	6.99233e-19
68133	Gcsh	-3.02004	3.3655	5.40855e-20	7.11757e-19
105522	Ankrd28	-1.31402	6.45603	5.41708e-20	7.11957e-19
22670	Trim26	1.34081	5.74818	5.41812e-20	7.11957e-19
319152	H3c10	-2.83721	8.8994	5.44334e-20	7.14377e-19
14000	Drosha	-1.2371	6.01725	5.4446e-20	7.14377e-19
15042	H2-T24	1.73376	5.55821	5.68533e-20	7.4541e-19
20715	Serpina3g	4.47717	3.66966	5.97949e-20	7.83398e-19
26556	Homer1	1.6022	4.96224	6.07936e-20	7.95892e-19
106200	Txndc11	1.44425	7.97186	6.19728e-20	8.10731e-19
432879	Kbtbd6	-2.01082	4.15149	6.31589e-20	8.25637e-19
112405	Egln1	-1.45605	5.39676	6.48766e-20	8.47465e-19
11555	Adrb2	2.32945	3.74838	6.70037e-20	8.74359e-19
15205	Hes1	-1.79893	4.42302	6.70342e-20	8.74359e-19
100503073	Gm19537	2.77873	2.73656	7.08282e-20	9.23166e-19
243423	Igkv1-132	6.78664	-0.761116	7.17338e-20	9.34281e-19
70028	Dop1b	1.38733	5.74402	7.37391e-20	9.59693e-19
21400	Tcea2	2.19959	3.29405	7.42628e-20	9.65798e-19
268706	Slc38a9	1.83591	6.8333	7.50285e-20	9.7504e-19
68616	Gdpd3	1.74527	5.07623	7.73576e-20	1.00457e-18
67426	Coq8a	1.91513	4.67218	7.90469e-20	1.02576e-18
100502647	Gm11583	-1.39256	6.87918	8.59101e-20	1.114e-18
103468	Nup107	-1.25479	6.48795	8.96205e-20	1.16126e-18
224794	Enpp4	-3.76204	1.61783	9.06132e-20	1.17327e-18
22608	Ybx1	-1.61142	8.34173	9.27325e-20	1.19983e-18
319651	Usp37	-1.33143	6.78695	9.50547e-20	1.22898e-18
270893	Tmem132e	1.751	5.50044	9.54541e-20	1.23324e-18
66235	Eif1ax	-1.48199	5.52731	9.64896e-20	1.24571e-18
67942	Atp5mc2	-1.64408	6.55376	9.99105e-20	1.28893e-18
18164	Nptx1	4.49786	0.567717	1.00162e-19	1.29124e-18
75430	Anapc15	-1.83657	4.05605	1.00474e-19	1.29431e-18
66961	Neat1	2.69881	7.10039	1.04329e-19	1.343e-18
16407	Itgae	-2.34867	2.93433	1.20244e-19	1.54675e-18
380797	Ighd	1.66257	6.93919	1.24292e-19	1.59765e-18
51791	Rgs14	1.75682	4.83541	1.27783e-19	1.64134e-18
17096	Lyn	1.41019	8.79093	1.28991e-19	1.65565e-18
223658	Mroh1	1.30861	6.30997	1.32415e-19	1.69836e-18
623273	Alms1-ps2	-2.84342	2.91405	1.36598e-19	1.75075e-18
216810	Tom1l2	1.72149	5.7239	1.38872e-19	1.77861e-18
74187	Katnb1	-1.48505	5.29944	1.41158e-19	1.80657e-18
100628611	Mir5107	2.06291	6.30338	1.43388e-19	1.8338e-18
66369	Dus2	1.39576	5.55652	1.50654e-19	1.92533e-18
108900	Fam72a	-2.65901	3.23339	1.53096e-19	1.95512e-18
100383	Bsdc1	1.35187	5.70437	1.55133e-19	1.97971e-18
19205	Ptbp1	-1.45782	9.12002	1.57313e-19	2.00608e-18
100038909	Pira12	3.58054	3.68417	1.62325e-19	2.06851e-18
11568	Aebp1	-2.6329	2.0955	1.64238e-19	2.09137e-18
212390	Klhl32	-3.17872	1.26914	1.68839e-19	2.14842e-18
66101	Ppih	-1.48707	5.09398	1.7378e-19	2.2097e-18
233726	Ipo7	-1.41164	7.44373	1.88579e-19	2.39616e-18
217558	G2e3	-1.68099	6.47263	1.93806e-19	2.46081e-18
66783	Aknaos	1.66227	4.99108	2.04348e-19	2.59281e-18
20867	Stip1	-1.41642	7.29501	2.07765e-19	2.63427e-18
52615	Suz12	-1.47072	8.12911	2.08083e-19	2.63641e-18
18035	Nfkbia	1.44059	7.60114	2.15156e-19	2.72408e-18
11535	Adm	5.71393	1.6027	2.24414e-19	2.83927e-18
67122	Nrarp	-2.71783	3.54809	2.36513e-19	2.9902e-18
55949	Eef1b2	-1.5756	7.80639	2.37788e-19	3.00417e-18
13390	Dlx1	-4.76481	0.170824	2.42343e-19	3.05954e-18
12493	Cd37	1.47066	8.64145	2.58843e-19	3.26552e-18
71877	Efhc1	3.02694	2.10535	2.85589e-19	3.60038e-18
94192	C1galt1	1.44347	8.19295	2.93066e-19	3.69201e-18
76952	Nt5c2	-1.35319	7.22611	3.06649e-19	3.86037e-18
18600	Padi2	1.93545	5.94915	3.10587e-19	3.90717e-18
19414	Rasa3	1.47274	7.48457	3.19422e-19	4.01546e-18
100217413	Scarna10	1.33855	6.11429	3.20885e-19	4.03099e-18
20588	Smarcc1	-1.43079	8.41099	3.2378e-19	4.06447e-18
50883	Chek2	-1.62992	4.67893	3.25113e-19	4.07832e-18
16439	Itpr2	1.53796	8.44165	3.52825e-19	4.4228e-18
18392	Orc1	-1.6877	4.42359	3.53623e-19	4.42967e-18
216850	Kdm6b	1.28112	6.4109	3.5481e-19	4.4414e-18
68240	Rpa3	-1.83374	4.21826	3.70859e-19	4.63901e-18
50709	H1f4	-1.81142	10.0811	3.87716e-19	4.84645e-18
74734	Rhoh	1.48769	8.01779	3.94562e-19	4.92855e-18
100862351	NA	-1.41196	5.56426	4.02252e-19	5.02106e-18
67241	Smc6	-1.49338	7.41561	4.09544e-19	5.10848e-18
13924	Ptprv	-3.18453	2.03071	4.28592e-19	5.34231e-18
56615	Mgst1	1.76662	4.64122	4.31773e-19	5.37817e-18
353342	Peg13	1.50439	4.76646	4.32235e-19	5.38014e-18
67276	Eri1	-1.40372	7.18272	4.44469e-19	5.52853e-18
20454	St3gal5	-2.22048	3.15774	4.54087e-19	5.6442e-18
77048	Cep83	-1.3897	5.48023	4.65656e-19	5.78394e-18
623954	Gm10493	1.86035	4.22267	4.8644e-19	6.03786e-18
21454	Tcp1	-1.42437	7.87126	4.87993e-19	6.04941e-18
98752	Fcrla	1.37447	9.09745	4.88054e-19	6.04941e-18
56505	Ruvbl1	-1.54349	5.2791	5.61788e-19	6.95846e-18
12484	Cd24a	-1.3847	10.5396	5.70586e-19	7.0625e-18
71602	Myo1e	1.22982	6.4235	5.93338e-19	7.33898e-18
93871	Brwd1	2.22512	8.65167	5.95647e-19	7.3624e-18
77717	Smim41	-2.67401	2.2894	6.19547e-19	7.65247e-18
240888	Gpr161	4.62695	-0.200441	6.46318e-19	7.97756e-18
320312	A430035B10Rik	1.94239	4.40011	6.6598e-19	8.21453e-18
11837	Rplp0	-1.68936	9.91327	7.00589e-19	8.6354e-18
56397	Morf4l2	-1.2596	6.17996	7.01503e-19	8.64064e-18
328329	Mast4	1.83591	7.30284	7.17015e-19	8.82557e-18
240354	Malt1	1.33932	6.92583	7.22299e-19	8.88443e-18
19062	Inpp5k	1.31526	6.84001	7.4699e-19	9.18175e-18
16594	Klc2	1.64823	4.46195	7.64348e-19	9.38859e-18
81840	Sorcs2	1.38195	7.54501	7.6489e-19	9.38874e-18
15002	H2-Ob	1.38231	7.13434	7.66137e-19	9.39753e-18
270160	Rab39	2.4659	2.7565	8.15715e-19	9.99873e-18
21881	Tkt	-1.686	7.65447	8.1916e-19	1.0034e-17
328660	Bex6	-4.10483	0.581836	8.27792e-19	1.01327e-17
70807	Arrdc2	1.67953	4.32235	8.49776e-19	1.03946e-17
56086	Set	-1.48687	8.41216	8.81497e-19	1.07752e-17
67917	Zcchc3	-2.68275	3.08268	9.25006e-19	1.12992e-17
12151	Bmi1	-1.55269	5.4114	9.28692e-19	1.13364e-17
320363	D030045P18Rik	-4.90667	0.677791	9.3205e-19	1.13696e-17
236047	Igkv4-74	4.75768	0.727497	9.34191e-19	1.13879e-17
627375	Gm6750	-2.96015	3.10859	9.41629e-19	1.14706e-17
76681	Trim12a	1.54332	6.06566	9.47797e-19	1.15378e-17
211949	Spsb4	-3.40362	1.31996	1.01402e-18	1.23355e-17
66665	Msantd3	-4.14774	0.551344	1.01924e-18	1.23905e-17
94223	Dgcr8	-1.37706	6.83278	1.02705e-18	1.24769e-17
216134	Pdxk	-1.97727	4.05763	1.02954e-18	1.24985e-17
14933	Gk	-1.76606	4.22793	1.04033e-18	1.26209e-17
12301	Cacybp	-1.39583	5.70983	1.05558e-18	1.27971e-17
216152	Plppr3	-1.26292	6.461	1.07638e-18	1.30403e-17
103534	Mgat4b	-2.13605	3.39428	1.15969e-18	1.404e-17
72692	Hnrnpll	-2.75702	1.92774	1.17778e-18	1.42493e-17
66913	Kdelr2	-1.60305	5.14875	1.18094e-18	1.42777e-17
20963	Syk	1.46866	10.8392	1.19062e-18	1.4385e-17
19231	Ptma	-1.46237	11.1012	1.27168e-18	1.53538e-17
14719	Got2	-1.63348	6.83736	1.31486e-18	1.58643e-17
22695	Zfp36	1.41991	7.2286	1.32022e-18	1.59182e-17
16993	Lta4h	-1.3458	6.61964	1.33842e-18	1.61266e-17
217356	Tmc8	1.3209	5.64495	1.41362e-18	1.70212e-17
99138	Stard7	-1.3154	6.75308	1.41476e-18	1.70233e-17
19357	Rad21	-1.52292	8.69989	1.44049e-18	1.73211e-17
692165	Igkv10-96	2.92663	2.48449	1.50149e-18	1.80423e-17
100503175	Gm19582	1.31303	5.93732	1.52887e-18	1.83589e-17
106794	Dhx57	1.398	7.51466	1.55602e-18	1.86722e-17
17149	Magoh	-1.61617	4.93922	1.56119e-18	1.87215e-17
276770	Eif5a	-1.61517	8.68195	1.62915e-18	1.9522e-17
54122	Uevld	-1.54142	5.17203	1.63014e-18	1.9522e-17
30843	Fbxl12	1.30783	7.1595	1.69251e-18	2.02552e-17
74528	Mgme1	-2.16202	3.20718	1.70023e-18	2.03339e-17
68813	Dock5	-2.12684	3.54252	1.79974e-18	2.15094e-17
68778	Gucd1	1.30128	5.5606	1.80156e-18	2.15165e-17
621832	Nutf2-ps2	-2.00637	3.72084	1.83916e-18	2.19508e-17
16576	Kif7	-3.3105	1.40621	1.84087e-18	2.19565e-17
100862325	NA	-1.32354	8.19686	1.89291e-18	2.2562e-17
53414	Bysl	-1.55446	7.86551	1.89427e-18	2.2563e-17
56470	Rgs19	1.24636	5.70652	1.90061e-18	2.26233e-17
107815	Scml2	-4.55142	0.20414	2.05237e-18	2.44132e-17
170762	Nup155	-1.33961	7.11697	2.14493e-18	2.54972e-17
193796	Kdm4b	1.34951	6.59508	2.20663e-18	2.6213e-17
23790	Coro1c	-1.31961	6.65391	2.21412e-18	2.62843e-17
19663	Rbpms	-1.79991	4.37341	2.22834e-18	2.64354e-17
22410	Wnt10b	3.54692	2.13158	2.38999e-18	2.83342e-17
56488	Nxt1	-1.62408	4.76659	2.41666e-18	2.86312e-17
12237	Bub3	-1.41942	7.00894	2.49402e-18	2.95279e-17
100561	Slc15a4	1.30677	6.81238	2.50818e-18	2.96756e-17
18032	Nfix	-2.11678	3.13604	2.6782e-18	3.16661e-17
14087	Fanca	-1.27842	6.18292	2.73586e-18	3.23262e-17
20363	Selenop	1.63883	6.41451	2.80584e-18	3.3131e-17
68219	Nudt21	-1.31862	6.0664	2.85939e-18	3.37408e-17
30058	Timm8a1	-2.0635	3.78799	2.90064e-18	3.42047e-17
68145	Etaa1	-1.46229	5.3477	2.9839e-18	3.51631e-17
14168	Fgf13	-2.49006	3.17363	3.08117e-18	3.62853e-17
71624	4833411C07Rik	5.70845	-0.0209396	3.27979e-18	3.85986e-17
13537	Dusp2	1.38693	6.9631	3.33862e-18	3.92648e-17
70497	Arhgap17	1.33094	8.28689	3.38845e-18	3.98244e-17
217944	Rapgef5	-1.96735	3.65473	3.49366e-18	4.10337e-17
71720	Osbpl3	-3.58019	0.612295	3.64702e-18	4.28066e-17
17864	Mybl1	-2.70076	3.82168	3.69393e-18	4.33284e-17
228071	Sestd1	-3.18847	2.1172	3.92177e-18	4.59704e-17
236604	Pisd-ps1	1.58017	5.68142	3.92789e-18	4.60117e-17
16852	Lgals1	-1.78421	5.70033	4.01819e-18	4.70384e-17
78925	Srd5a1	-3.02225	1.85728	4.94701e-18	5.78731e-17
22381	Tceal9	-1.64864	4.38369	5.02188e-18	5.87102e-17
12491	Cd36	-2.86554	3.82914	5.09184e-18	5.94889e-17
19646	Rbbp4	-1.46378	8.44921	5.11121e-18	5.96536e-17
276950	Slfn8	2.9626	5.65771	5.11269e-18	5.96536e-17
433766	Trim63	7.79422	-1.60765	5.41637e-18	6.31554e-17
16453	Jak3	-1.38898	5.54533	5.43997e-18	6.33887e-17
434234	Rexo5	-1.75873	4.82049	5.6197e-18	6.54399e-17
12515	Cd69	2.06084	4.86917	5.91558e-18	6.88401e-17
666514	Gm13160	-2.79919	4.48972	5.92245e-18	6.88748e-17
14123	Fbrs	1.3724	6.95185	6.08436e-18	7.07112e-17
72900	Ndufv2	-1.35568	5.61503	6.37266e-18	7.40132e-17
68259	Ift80	-1.27494	6.1063	6.39935e-18	7.42744e-17
16211	Kpnb1	-1.38148	9.00934	6.43381e-18	7.46255e-17
15040	H2-T23	1.4576	6.79565	6.64019e-18	7.69688e-17
80889	Tlnrd1	-1.29006	6.07146	6.8672e-18	7.95481e-17
17992	Ndufa4	-1.50723	5.65147	6.92753e-18	8.01944e-17
170459	Stard4	-1.70525	4.17063	7.49336e-18	8.66878e-17
228140	Tnks1bp1	1.34043	5.65162	7.86697e-18	9.09506e-17
71900	Tmem106b	1.60649	7.25024	7.89826e-18	9.12528e-17
68837	Foxk2	-1.24789	6.35867	7.95903e-18	9.18949e-17
19679	Pitpnm2	-1.24359	5.9409	8.00859e-18	9.24068e-17
99003	Qser1	-1.34672	6.53055	8.5713e-18	9.88352e-17
320150	Zdhhc17	1.18193	6.01147	8.79913e-18	1.01396e-16
100637	N4bp2l1	1.60935	4.33271	8.86105e-18	1.02043e-16
67834	Idh3a	-1.45883	5.28665	9.02649e-18	1.03881e-16
72931	Swi5	-1.43251	5.78451	9.04685e-18	1.04048e-16
108062	Cstf2	-1.28794	6.91376	9.20453e-18	1.05792e-16
20660	Sorl1	1.35893	6.33588	9.48711e-18	1.08969e-16
60599	Trp53inp1	1.64296	9.1916	9.849e-18	1.13053e-16
13421	Dnase1l3	2.98125	2.9636	9.88463e-18	1.13388e-16
100861841	NA	1.20598	6.40542	1.00648e-17	1.1538e-16
18971	Pold1	-1.30395	8.0914	1.0393e-17	1.19065e-16
71242	Spata24	-1.93641	3.54257	1.08111e-17	1.23776e-16
225115	Svil	1.18162	6.43704	1.0906e-17	1.2478e-16
16337	Insr	1.33711	6.59883	1.11655e-17	1.27667e-16
77577	Spns3	1.51634	8.18502	1.13731e-17	1.29957e-16
72145	Wdfy3	1.92227	5.72957	1.1645e-17	1.32978e-16
210146	Irgq	1.3398	6.61364	1.20713e-17	1.37758e-16
66522	Pgpep1	1.3569	5.20276	1.22083e-17	1.39231e-16
619806	Igkv4-51	4.61915	1.05767	1.23743e-17	1.41033e-16
27368	Tbl2	-1.40239	5.23599	1.32441e-17	1.5085e-16
72655	Snhg5	-1.35658	6.80732	1.34729e-17	1.53358e-16
230721	Pabpc4	-1.4128	7.06813	1.37477e-17	1.56385e-16
330119	Adamts3	-4.96381	-0.268234	1.38679e-17	1.57651e-16
11769	Ap1s1	-1.72553	4.73863	1.40255e-17	1.5934e-16
17387	Mmp14	-2.16072	4.00941	1.4214e-17	1.61377e-16
74519	Cyp2j9	-2.9992	0.949107	1.43307e-17	1.62598e-16
319719	Simc1	1.25032	5.51874	1.44355e-17	1.63682e-16
100503800	NA	-5.59589	-0.423969	1.45356e-17	1.64712e-16
207521	Dtx4	-2.18951	3.23978	1.50716e-17	1.70677e-16
14208	Ppm1g	-1.26153	6.94987	1.58975e-17	1.79914e-16
50799	Slc25a13	-2.41428	2.9916	1.61946e-17	1.83159e-16
26374	Cop1	1.33832	7.97892	1.62602e-17	1.83784e-16
195046	Nlrp1a	-3.62307	0.79115	1.67064e-17	1.88706e-16
63955	Cables1	-4.62426	0.862492	1.68872e-17	1.90627e-16
14228	Fkbp4	-1.55078	7.08977	1.74828e-17	1.97224e-16
18824	Plp2	-1.32512	5.38779	1.75234e-17	1.97557e-16
13139	Dgka	1.44383	7.20889	1.80217e-17	2.03007e-16
50995	Uba2	-1.30254	7.29937	1.80298e-17	2.03007e-16
209225	Zfp710	1.28686	7.33433	1.80556e-17	2.03169e-16
71207	Nudt4	-1.41826	6.62296	1.89053e-17	2.12575e-16
114741	Supt16	-1.32508	8.52114	1.89156e-17	2.12575e-16
20847	Stat2	1.24785	6.66227	1.9143e-17	2.14995e-16
56356	Gltp	-1.27736	6.02965	2.18106e-17	2.44798e-16
100504364	NA	-1.69216	4.0254	2.19841e-17	2.4659e-16
74360	Cep57	-1.1943	6.21111	2.47557e-17	2.77502e-16
100705	Acacb	-3.51603	1.10284	2.55777e-17	2.86535e-16
433424	Zeb2os	1.18365	5.91649	2.6119e-17	2.92414e-16
75863	Clec4g	5.54051	1.54291	2.6921e-17	3.01202e-16
68087	Dcakd	-1.59617	4.41283	2.70448e-17	3.02396e-16
217026	Heatr6	1.42202	7.56589	2.74372e-17	3.0659e-16
64136	Sdf2l1	-1.97617	4.29773	2.80757e-17	3.13527e-16
75115	4930509E16Rik	-2.93015	1.15649	3.0247e-17	3.37562e-16
20775	Sqle	-2.00306	3.93134	3.08824e-17	3.44435e-16
56791	Ube2l6	-1.78622	3.93207	3.09776e-17	3.45279e-16
15001	H2-Oa	2.2632	3.96681	3.11602e-17	3.47096e-16
66222	Serpinb1a	-1.72021	5.24096	3.12586e-17	3.47973e-16
383619	Aim2	1.6458	5.25419	3.19503e-17	3.55449e-16
11957	Atp5pf	-1.3452	5.74709	3.25454e-17	3.61843e-16
434175	Ccnb1-ps	-2.8525	1.82875	3.26102e-17	3.62335e-16
28080	Atp5po	-1.48326	6.14984	3.28221e-17	3.64462e-16
217830	Dglucy	-2.81738	3.34445	3.29288e-17	3.65416e-16
75216	Cep128	-1.4872	7.13853	3.30675e-17	3.66537e-16
67484	Eepd1	-2.507	2.18974	3.30711e-17	3.66537e-16
243529	H1f10	-2.5101	2.89439	3.43975e-17	3.80999e-16
12315	Calm3	-1.45344	8.21242	3.46471e-17	3.83523e-16
230738	Zc3h12a	1.35562	5.47775	3.51881e-17	3.89268e-16
67579	Cpeb4	1.46858	5.02448	3.54194e-17	3.91582e-16
22775	Zik1	-1.78388	3.70949	3.56786e-17	3.94202e-16
70574	Cpm	1.47727	8.03386	3.60331e-17	3.9787e-16
12508	Cd53	1.28676	7.66176	3.74753e-17	4.13537e-16
71820	Dync2i2	-2.31486	3.22414	3.81788e-17	4.21037e-16
20238	Atxn1	-2.29622	2.65039	3.85069e-17	4.24391e-16
277463	Gpr107	1.29655	6.62379	4.01069e-17	4.4175e-16
93836	Rnf111	1.4135	7.4829	4.05519e-17	4.46374e-16
667881	Igkv6-14	9.56017	-1.34161	4.12794e-17	4.54099e-16
72049	Tnfrsf13c	1.52452	6.55171	4.16552e-17	4.57949e-16
100503332	Gm19639	-2.3971	2.97088	4.19301e-17	4.60685e-16
218138	Gmds	-2.07876	3.51225	4.23379e-17	4.64877e-16
17449	Mdh1	-1.3611	6.82816	4.26225e-17	4.67711e-16
14605	Tsc22d3	2.02154	7.25553	4.56242e-17	5.0034e-16
56282	Mrpl12	-1.7246	5.20332	4.62181e-17	5.06539e-16
234836	Il17c	3.11028	1.18813	4.63744e-17	5.07937e-16
668310	Cc2d2b	3.7809	2.58053	4.78317e-17	5.23534e-16
619321	9530052E02Rik	1.97514	3.27259	4.78575e-17	5.23534e-16
227737	Niban2	-1.88175	4.03585	4.99186e-17	5.45744e-16
67139	Mis12	-1.26257	5.52183	5.18805e-17	5.66842e-16
56207	Uchl5	-1.27168	5.30706	5.47716e-17	5.98061e-16
16578	Kif9	1.96459	3.91677	5.64022e-17	6.15486e-16
12466	Cct6a	-1.37296	6.92301	5.70986e-17	6.22702e-16
235534	Pxylp1	-2.19331	3.04558	5.77082e-17	6.28963e-16
380921	Dgkh	2.57147	2.04424	6.00028e-17	6.53569e-16
74684	Dnaaf8	2.12962	2.8733	6.16814e-17	6.7144e-16
19193	Pipox	-2.19934	2.9284	6.25641e-17	6.80629e-16
245902	Ccdc15	-1.26642	5.52946	6.3056e-17	6.8556e-16
408065	Zfp456	1.49628	4.46711	6.36514e-17	6.91608e-16
18826	Lcp1	-1.4746	8.05496	6.56544e-17	7.12934e-16
18406	Orm2	2.26707	4.05375	6.71684e-17	7.28928e-16
27047	Omd	-2.81821	2.89958	6.87635e-17	7.4578e-16
622283	Mir1a-1hg	1.63371	4.52165	6.91555e-17	7.49573e-16
107513	Ssr1	-1.29056	7.34823	7.10126e-17	7.69231e-16
14783	Grb10	-3.36163	1.21387	7.14225e-17	7.73197e-16
17160	Man2b2	1.16888	6.05958	7.14673e-17	7.7321e-16
104709	Pik3r6	-3.17544	1.17086	7.55673e-17	8.17069e-16
224088	Atp13a3	-1.37328	8.11993	7.73685e-17	8.36034e-16
57783	Tnip1	1.17611	5.5073	7.84557e-17	8.47264e-16
67694	Ift74	-2.08577	3.04763	7.89633e-17	8.52226e-16
777648	Ighj1	1.19433	6.20692	8.21787e-17	8.86388e-16
72128	2610008E11Rik	1.28292	5.68105	8.80225e-17	9.48842e-16
68099	Cibar1	-2.15167	3.46494	8.90948e-17	9.59816e-16
108143	Taf9	-1.27905	6.52821	9.44347e-17	1.01672e-15
224481	Tfb1m	-2.06133	3.25833	9.60999e-17	1.03402e-15
100861949	NA	-1.40639	5.41088	9.91368e-17	1.06605e-15
22333	Vdac1	-1.35735	6.57878	9.95894e-17	1.07027e-15
237211	Fancb	-1.98743	3.25553	9.98353e-17	1.07226e-15
18393	Orc2	-1.1445	5.9124	1.03488e-16	1.11082e-15
100861633	NA	-2.89657	2.60113	1.04672e-16	1.12284e-15
107975	Pacs1	-1.53717	4.45218	1.08813e-16	1.16656e-15
321022	Cdv3	-1.30435	8.3845	1.11408e-16	1.19366e-15
11443	Chrnb1	2.405	3.16427	1.12196e-16	1.20137e-15
51800	Bok	-4.01425	1.00287	1.13288e-16	1.21233e-15
83922	Cep41	-1.89672	3.50782	1.16209e-16	1.24284e-15
94185	Tnfrsf21	-2.36858	3.21275	1.18063e-16	1.2619e-15
434036	Igkv13-85	3.19532	1.17669	1.21298e-16	1.2957e-15
14225	Fkbp1a	-1.36603	5.78197	1.23293e-16	1.31621e-15
57320	Park7	-1.44638	5.69572	1.24695e-16	1.33038e-15
353310	Zfp703	1.28702	5.32998	1.2565e-16	1.33976e-15
232227	Iqsec1	1.28377	7.98551	1.26411e-16	1.34706e-15
75723	Amotl1	-3.80512	2.30245	1.28324e-16	1.36662e-15
52123	Agpat5	-1.72568	4.10849	1.28606e-16	1.3688e-15
214597	Sidt2	1.2785	6.80959	1.3134e-16	1.39707e-15
100041948	Gm9800	-1.4712	9.56134	1.32388e-16	1.40736e-15
667846	NA	-2.19312	4.02903	1.35497e-16	1.43955e-15
77065	Ints7	-1.24605	7.28131	1.41239e-16	1.49966e-15
70123	Nbdy	-2.8452	1.3636	1.42457e-16	1.51168e-15
11951	Atp5mc1	-1.77211	4.58422	1.43474e-16	1.52156e-15
319974	Auts2	-3.24529	1.90632	1.44487e-16	1.53139e-15
105827	Amigo2	3.11088	1.16771	1.45958e-16	1.54605e-15
231506	Lin54	-1.34384	5.79096	1.47577e-16	1.56226e-15
268882	Fbxo45	-1.37188	5.04948	1.47835e-16	1.56406e-15
224617	Tbc1d24	-2.18016	2.71826	1.48652e-16	1.57177e-15
209683	Ttc28	-1.88196	3.76484	1.50452e-16	1.58986e-15
29871	Scmh1	-1.13816	6.23213	1.52129e-16	1.60661e-15
319673	9330159M07Rik	-2.59058	2.39438	1.52879e-16	1.61357e-15
100862241	NA	-3.68273	1.98794	1.53327e-16	1.617e-15
67252	Cap2	3.06206	1.88611	1.53386e-16	1.617e-15
57276	Vsig2	-3.44611	1.87866	1.53607e-16	1.61836e-15
107723	Slc12a6	1.51014	9.68617	1.5567e-16	1.63911e-15
66409	Rsl1d1	-1.14781	5.79023	1.56553e-16	1.64743e-15
243453	Igkv4-81	4.45617	0.178519	1.58498e-16	1.66692e-15
74194	Rnd3	3.5215	2.11517	1.61233e-16	1.69467e-15
13167	Dbi	-1.88425	4.21203	1.66394e-16	1.74788e-15
30795	Fkbp3	-1.30638	5.49445	1.67581e-16	1.75931e-15
15516	Hsp90ab1	-1.54932	10.1947	1.70003e-16	1.78367e-15
68114	Pwwp3a	-1.17192	5.58265	1.73502e-16	1.81931e-15
73847	Fam110a	-1.54497	4.82353	1.75369e-16	1.83779e-15
16149	Cd74	2.0127	8.63873	1.76713e-16	1.84995e-15
381112	Arhgef33	-3.68252	0.790693	1.76738e-16	1.84995e-15
68279	Mcoln2	2.0249	4.34464	1.77567e-16	1.85753e-15
170826	Ppargc1b	-3.29217	2.11547	1.78284e-16	1.86392e-15
66902	Mtap	-1.72561	4.13304	1.87542e-16	1.95956e-15
66349	Dmac2	1.21469	5.7858	1.88906e-16	1.97265e-15
21682	Tec	1.25253	5.45254	1.91527e-16	1.99884e-15
14630	Gclm	-1.73899	3.86826	1.92454e-16	2.00732e-15
208846	Daam1	1.65153	4.60598	1.9353e-16	2.01736e-15
73680	Zbtb8a	-2.36238	2.05047	1.95908e-16	2.04095e-15
545370	Hmcn1	-4.19285	0.412059	1.98309e-16	2.06475e-15
75694	2310058D17Rik	1.50532	4.74657	1.98633e-16	2.0669e-15
70417	Megf10	-4.97686	0.418169	2.01863e-16	2.09928e-15
319191	H2ac13	-2.95504	8.57909	2.11251e-16	2.19563e-15
100502960	Gm19474	2.87347	4.87552	2.12541e-16	2.20773e-15
27367	Rpl3	-1.53108	9.67608	2.13356e-16	2.2149e-15
319740	Zfyve27	1.14173	5.76865	2.16665e-16	2.24793e-15
385109	Igkv4-72	4.20321	0.553639	2.19532e-16	2.27634e-15
21957	Tnnt3	3.75765	1.66939	2.19832e-16	2.27812e-15
435900	Igkv12-98	4.61608	0.686012	2.30043e-16	2.38254e-15
210711	Mcmbp	-1.21692	6.88093	2.31276e-16	2.39391e-15
83383	Tfap4	-1.83191	4.33865	2.31601e-16	2.39587e-15
23991	Cib1	1.25768	5.97666	2.34892e-16	2.42773e-15
56708	Clcf1	2.23946	4.48443	2.34954e-16	2.42773e-15
21677	Tead2	2.20479	4.18683	2.46965e-16	2.55034e-15
75751	Ipo4	-1.51191	4.70706	2.4834e-16	2.56304e-15
100861874	NA	1.95094	3.37183	2.4956e-16	2.57413e-15
100503799	Gm7931	-2.81199	2.63759	2.49937e-16	2.57652e-15
67078	Pgp	-1.52961	4.83251	2.50567e-16	2.58125e-15
434586	Igkv4-71	6.42381	-0.332262	2.50688e-16	2.58125e-15
54208	Arl6ip1	-1.35458	7.61727	2.51451e-16	2.5876e-15
192170	Eif4a3	-1.23596	6.63869	2.52232e-16	2.59414e-15
777685	Ighv5-2	2.14958	2.6061	2.55192e-16	2.62306e-15
77125	Il33	-3.77667	1.73103	2.67017e-16	2.74301e-15
100503884	Ccdc149	-4.53548	-0.479096	2.67442e-16	2.74578e-15
60361	Ms4a4b	3.10245	1.12236	2.67917e-16	2.74906e-15
78771	Mctp1	-2.21528	2.49236	2.69317e-16	2.76183e-15
12350	Car3	-3.774	2.03247	2.7585e-16	2.82719e-15
16859	Lgals9	-1.49597	8.60511	2.78767e-16	2.85543e-15
54373	Prss16	-3.36763	1.17538	2.84802e-16	2.91555e-15
100503664	NA	1.50327	4.61696	2.93606e-16	3.00395e-15
103554	Psme4	1.57769	8.81595	3.00108e-16	3.0687e-15
67064	Chmp1b	1.27416	5.65774	3.02024e-16	3.08651e-15
16797	Lat	-2.57965	1.70307	3.09523e-16	3.16132e-15
67678	Lsm3	-1.42208	4.84698	3.21842e-16	3.28524e-15
777656	Ighj4	1.12773	6.28215	3.26845e-16	3.33438e-15
235431	Coro2b	-3.63878	0.456144	3.36908e-16	3.43506e-15
71876	Cenpu	-1.36379	5.04473	3.40137e-16	3.46599e-15
19271	Ptprj	1.50189	8.43057	3.48332e-16	3.54745e-15
26397	Map2k3	-1.29769	5.37943	3.51853e-16	3.58126e-15
21981	Ppp1r13b	1.36456	4.91355	3.54587e-16	3.607e-15
74364	4931431C16Rik	1.62108	3.9796	3.55243e-16	3.6116e-15
17995	Ndufv1	-1.25289	5.87223	3.70932e-16	3.76895e-15
240752	Pik3c2b	1.3059	7.16201	3.72662e-16	3.78435e-15
18432	Mybbp1a	-1.29139	7.0727	3.73339e-16	3.78905e-15
231801	Agfg2	-1.3943	4.70445	3.76796e-16	3.82194e-15
109978	Art4	-3.3619	1.3272	3.7758e-16	3.8277e-15
243439	Igkv14-100	4.52783	0.345244	3.93863e-16	3.99049e-15
66168	Grina	1.72612	4.8625	3.94858e-16	3.99828e-15
17999	Nedd4	-1.74147	7.81032	4.01291e-16	4.06109e-15
232164	Paip2b	-1.40349	5.15747	4.11682e-16	4.16387e-15
30937	Lmcd1	-3.43467	0.512112	4.22992e-16	4.27581e-15
75062	Sf3a3	-1.0818	6.07825	4.2352e-16	4.27871e-15
21941	Tnfrsf8	-5.5196	-1.23516	4.24289e-16	4.28404e-15
639606	NA	-2.16953	4.59294	4.29575e-16	4.33494e-15
230751	Oscp1	-2.75848	1.64952	4.30506e-16	4.34186e-15
104759	Pld4	2.46838	5.82035	4.30814e-16	4.34249e-15
74137	Nuak2	1.46357	4.90173	4.32957e-16	4.3616e-15
12616	Cenpb	-1.16708	6.52054	4.35323e-16	4.38295e-15
27029	Sgsh	1.44648	4.8548	4.38023e-16	4.40762e-15
100861893	NA	-4.97329	0.367811	4.45886e-16	4.48419e-15
107589	Mylk	-3.92731	2.96365	4.48065e-16	4.50355e-15
74772	Atp13a2	1.30769	8.55568	4.51894e-16	4.53946e-15
13713	Elk3	1.16516	6.22239	4.55463e-16	4.57271e-15
53902	Rcan3	-2.32405	3.40002	4.67222e-16	4.68811e-15
13681	Eif4a1	-1.38396	8.20247	4.76107e-16	4.77455e-15
668158	Ccdc85c	-2.91099	1.6951	4.84867e-16	4.85837e-15
56626	Poll	-2.24729	3.58361	4.85014e-16	4.85837e-15
16491	Kcna3	-1.14197	5.78071	4.8643e-16	4.8698e-15
56040	Rplp1	-1.68596	8.4999	4.89375e-16	4.89652e-15
14297	Fxn	-1.64873	4.28127	5.02913e-16	5.02913e-15
68147	Gar1	-1.63276	4.17515	5.18081e-16	5.17789e-15
50497	Hspa14	-1.07103	6.04182	5.1879e-16	5.18204e-15
54375	Azin1	-1.37773	7.93731	5.19667e-16	5.18787e-15
68631	Cryl1	-2.04408	2.95956	5.21306e-16	5.20131e-15
17688	Msh6	-1.25953	7.27087	5.3199e-16	5.30491e-15
71679	Atp5pd	-1.25446	5.9899	5.33569e-16	5.31766e-15
78388	Mvp	1.47454	4.67635	5.47876e-16	5.45718e-15
29816	Hip1r	1.3655	7.51722	5.79469e-16	5.76862e-15
72774	Neil1	1.32022	6.92262	5.83224e-16	5.80273e-15
67164	Lipt2	-3.37479	0.658116	5.90577e-16	5.87259e-15
71835	Lancl2	-1.83951	5.06041	6.17378e-16	6.13565e-15
67153	Rnaseh2b	-1.42485	5.38116	6.22745e-16	6.18551e-15
17355	Aff1	1.39503	9.64203	6.2617e-16	6.21604e-15
20397	Sgpl1	1.15635	5.59766	6.30579e-16	6.2563e-15
13169	Dbnl	1.22775	7.84872	6.45237e-16	6.39815e-15
11855	Arhgap5	-1.98956	2.90837	6.49412e-16	6.43594e-15
72117	Naa50	-1.30585	7.02634	6.64715e-16	6.58391e-15
20643	Snrpe	-1.27046	5.76211	6.71313e-16	6.64555e-15
20017	Polr1b	-1.39677	4.90644	6.85758e-16	6.78475e-15
239833	Lmln	-2.30079	2.30716	7.19042e-16	7.11008e-15
107321	Lpxn	1.45586	4.75206	7.35945e-16	7.27316e-15
110759	Igkj1	1.54535	5.16565	7.38606e-16	7.29538e-15
236900	Pdk3	-1.6053	4.28253	7.45996e-16	7.36427e-15
18987	Pou2f2	1.32678	6.07772	7.75585e-16	7.65209e-15
18103	Nme2	-1.82816	5.7409	7.90981e-16	7.79964e-15
14104	Fasn	-1.1998	7.21728	7.98413e-16	7.86855e-15
545847	Igkv14-111	2.6041	2.43158	8.77695e-16	8.64508e-15
100503495	A930016O22Rik	4.19517	0.0428948	8.83221e-16	8.69467e-15
239554	Foxred2	-1.7333	4.33706	8.94208e-16	8.79793e-15
22034	Traf6	1.26061	7.40221	9.09992e-16	8.94826e-15
108121	U2af1	-1.12152	5.92597	9.10988e-16	8.95308e-15
11363	Acadl	-1.19713	5.73105	9.56668e-16	9.39679e-15
232232	Hdac11	1.75929	4.48037	9.58887e-16	9.41337e-15
319162	H2ac25	-1.47169	7.84115	9.94135e-16	9.75399e-15
231834	Snx8	1.10548	5.98203	1.00459e-15	9.85109e-15
108655	Foxp1	1.35212	9.75301	1.0079e-15	9.87808e-15
16409	Itgam	1.4115	7.10631	1.0466e-15	1.02517e-14
66958	Tmx2	-1.27589	5.21869	1.06139e-15	1.03908e-14
50720	Sacs	-1.70594	4.18241	1.0736e-15	1.05045e-14
69601	Dab2ip	-1.44021	4.72468	1.10201e-15	1.07766e-14
16855	Lgals4	2.12453	3.2211	1.11747e-15	1.09217e-14
67299	Dock7	-1.9957	2.8646	1.12931e-15	1.10314e-14
100861608	NA	1.17199	5.52986	1.15088e-15	1.12358e-14
100861766	Gm16755	-1.62905	4.64836	1.18302e-15	1.15432e-14
320799	Zhx3	-1.55201	4.21636	1.18492e-15	1.15554e-14
19383	Raly	-1.32872	7.88239	1.20304e-15	1.17256e-14
621875	A530040E14Rik	1.982	5.08508	1.20923e-15	1.17795e-14
414111	C130083M11Rik	-2.61678	1.84543	1.21406e-15	1.18201e-14
22439	Xk	-1.50373	4.20415	1.21921e-15	1.18637e-14
76441	Daam2	2.00755	2.92643	1.23663e-15	1.20266e-14
57908	Zfp318	1.24247	5.56306	1.27589e-15	1.24015e-14
319939	Tns3	-1.36272	5.77436	1.30914e-15	1.27178e-14
20443	St3gal4	-1.97729	3.50906	1.3268e-15	1.28823e-14
64297	Gprc5b	1.71254	4.58763	1.34153e-15	1.30182e-14
66813	Bcl2l14	4.05207	-0.256833	1.3731e-15	1.33172e-14
69617	Pitrm1	-1.20202	6.11447	1.38389e-15	1.34145e-14
229541	Dennd4b	1.37543	7.2661	1.42094e-15	1.37661e-14
76850	Ago4	1.4382	5.52328	1.42175e-15	1.37664e-14
66049	Rogdi	2.2364	3.25348	1.46612e-15	1.41882e-14
21849	Trim28	-1.28194	8.4899	1.54744e-15	1.49671e-14
213393	Depp1	2.65838	1.94469	1.57427e-15	1.52183e-14
79560	Ublcp1	1.22328	5.42364	1.59287e-15	1.53897e-14
653030	Arhgap27os3	2.08075	4.18083	1.63248e-15	1.57637e-14
100503699	NA	2.34105	1.93913	1.65837e-15	1.6005e-14
27078	B9d1	-3.06547	1.80383	1.69561e-15	1.63555e-14
329207	Rbm44	-3.35875	2.55424	1.71666e-15	1.65495e-14
23980	Pebp1	-1.36026	6.17658	1.7289e-15	1.66584e-14
59052	Mettl9	-1.40078	5.26388	1.7499e-15	1.68516e-14
68796	Tmem214	1.09742	6.4131	1.76491e-15	1.69869e-14
17896	Myl4	-1.65391	7.53535	1.77361e-15	1.70613e-14
70686	Dusp16	1.40588	5.15229	1.81125e-15	1.7414e-14
20840	Stac	4.04449	0.727715	1.82033e-15	1.74917e-14
104725	Sptssa	-1.41075	5.22088	1.88674e-15	1.81194e-14
110350	Dync2h1	-1.28986	6.88157	1.88769e-15	1.81194e-14
319185	H2bc13	-3.1733	8.61398	1.98079e-15	1.90027e-14
622665	Ccdc17	1.96741	3.60669	2.02632e-15	1.9429e-14
68926	Ubap2	-1.17411	7.41653	2.11245e-15	2.02438e-14
66964	Golt1b	-1.31326	4.88292	2.14742e-15	2.05678e-14
320706	Soga1	1.17197	6.57315	2.17331e-15	2.08046e-14
629499	Mroh8	-2.05683	3.46074	2.20269e-15	2.10744e-14
14852	Gspt1	-1.25919	7.26661	2.24347e-15	2.1453e-14
192191	Med9	-1.52324	4.45521	2.2754e-15	2.17466e-14
72022	Slc35f2	-2.35244	2.42804	2.31779e-15	2.21398e-14
68316	Apoo	-1.83602	3.37079	2.39859e-15	2.28991e-14
384059	Tlr12	2.36137	3.4182	2.41155e-15	2.30105e-14
50708	H1f2	-1.64357	10.6126	2.41618e-15	2.30422e-14
16168	Il15	2.68281	1.79951	2.4191e-15	2.30577e-14
244183	Trim30b	2.89882	1.5137	2.50588e-15	2.38719e-14
50887	Hmgn5	-1.6798	3.99127	2.59722e-15	2.47287e-14
12807	Hps3	1.19936	5.84538	2.60502e-15	2.47897e-14
21834	Thrb	-2.38216	2.99503	2.71489e-15	2.58213e-14
18574	Pde1b	1.84567	5.65732	2.74821e-15	2.61242e-14
270627	Taf1	-1.18496	7.18432	2.76361e-15	2.62566e-14
12385	Ctnna1	-1.16929	5.89366	2.79726e-15	2.6562e-14
66497	Cmss1	-2.23269	3.06241	2.80813e-15	2.66509e-14
381091	H2-Eb2	-2.32194	3.53316	2.84596e-15	2.69955e-14
24001	Tiam2	-1.99983	3.09978	2.86751e-15	2.71853e-14
666926	Gm8369	3.56723	2.37852	2.93764e-15	2.78353e-14
319757	Smo	-3.92901	1.90785	3.04571e-15	2.88438e-14
74039	Nfam1	2.21903	3.55123	3.11687e-15	2.95019e-14
69091	Vps26b	-1.25181	5.24393	3.13661e-15	2.96729e-14
110606	Fntb	-1.50492	4.30709	3.18014e-15	3.00687e-14
56456	Actl6a	-1.1138	6.37411	3.18435e-15	3.00923e-14
85305	Kars1	-1.27717	6.57165	3.20713e-15	3.02915e-14
59009	Sh3rf1	-1.33683	4.96414	3.22061e-15	3.04026e-14
17952	Naip6	2.41687	2.56946	3.24831e-15	3.06477e-14
408067	Zfp874b	1.66532	3.93701	3.264e-15	3.07793e-14
14447	Gapdhs	1.76484	4.09931	3.2976e-15	3.10796e-14
27374	Prmt5	-1.14025	6.21967	3.34238e-15	3.14849e-14
100503043	Armcx4	-1.86392	3.17876	3.35889e-15	3.16236e-14
70998	Phf6	-1.11782	6.41061	3.39816e-15	3.19763e-14
19889	Rp2	1.05446	5.92841	3.42818e-15	3.22416e-14
338360	B430212C06Rik	-2.72725	1.17125	3.43286e-15	3.22685e-14
20042	Rps12	-1.4797	7.83808	3.44785e-15	3.23922e-14
77945	Rpgrip1	-1.08919	6.18824	3.45539e-15	3.24458e-14
14423	Galnt1	-1.1449	6.7398	3.51726e-15	3.30093e-14
16648	Kpna3	-1.19037	6.66757	3.74983e-15	3.51733e-14
18477	Prdx1	-1.25541	6.80789	3.76608e-15	3.5307e-14
67608	Narf	1.3455	6.61572	3.85197e-15	3.60931e-14
320438	Alg6	-1.60862	4.00937	3.86741e-15	3.62186e-14
68337	Crip2	-2.87574	1.41122	3.95069e-15	3.6979e-14
241308	Ralgps1	1.47767	5.2681	4.2107e-15	3.93919e-14
69769	Tnfaip8l2	2.02979	3.9185	4.22259e-15	3.94822e-14
67186	Rplp2	-1.63797	8.26216	4.30505e-15	4.02319e-14
114715	Spred1	-1.7401	4.02544	4.39481e-15	4.10492e-14
74775	Lmbr1l	1.35583	5.5388	4.4106e-15	4.11749e-14
107684	Coro2a	-1.61972	5.93712	4.44461e-15	4.14706e-14
12462	Cct3	-1.24876	6.97843	4.44781e-15	4.14785e-14
72338	Wdr89	-1.81509	4.66056	4.45917e-15	4.15625e-14
16476	Jun	1.80894	6.46183	4.49575e-15	4.18815e-14
238875	Gapt	2.48583	2.13328	4.58952e-15	4.27325e-14
76482	Rmc1	1.23271	5.57701	4.67504e-15	4.35059e-14
66194	Pycr3	-1.76216	3.75894	4.84274e-15	4.50428e-14
72649	Tmem209	-1.06182	5.76831	4.87476e-15	4.53168e-14
59025	Usp14	-1.02941	5.93021	4.94796e-15	4.59732e-14
28000	Prpf19	-1.25811	7.33641	4.97785e-15	4.62266e-14
19183	Psmc3ip	-1.62067	3.83595	5.00003e-15	4.64083e-14
67270	Mrpl42	-1.65226	4.24376	5.09912e-15	4.73032e-14
216527	Ccm2	1.2037	7.45518	5.10208e-15	4.73058e-14
12367	Casp3	-1.34349	5.23664	5.26552e-15	4.87957e-14
18483	Palm	1.11809	5.70789	5.26911e-15	4.88034e-14
19338	Rab33b	1.36002	4.68755	5.33182e-15	4.93584e-14
72925	Marchf1	3.0272	2.55102	5.40469e-15	5.00068e-14
21813	Tgfbr2	1.20031	7.65737	5.43289e-15	5.02415e-14
12864	Cox6c	-1.20907	5.53871	5.52462e-15	5.1063e-14
20497	Slc12a3	1.43369	5.8906	5.54684e-15	5.12417e-14
71675	Sanbr	-1.45548	4.577	5.56603e-15	5.13921e-14
67144	Lrrc40	-1.14336	5.73436	5.61569e-15	5.18236e-14
234549	Heatr3	-1.43416	4.73357	5.68518e-15	5.24375e-14
19713	Ret	2.72522	3.29996	5.68826e-15	5.24387e-14
12479	Cd1d1	1.38741	5.35643	5.89615e-15	5.43268e-14
100271841	Uckl1os	1.47415	4.3675	5.90851e-15	5.44124e-14
100862380	NA	-2.43848	2.1236	6.05359e-15	5.57195e-14
67465	Sf3a1	-1.27883	7.44625	6.16524e-15	5.67177e-14
18509	Pax7	-9.03829	-0.443578	6.18741e-15	5.6892e-14
78651	Lsm6	-1.20925	5.42934	6.27385e-15	5.76569e-14
226432	Ipo9	-1.17528	7.64446	6.50574e-15	5.97569e-14
383295	Ypel5	1.22898	5.7826	6.59399e-15	6.05361e-14
329160	9130024F11Rik	2.73838	0.895219	6.60386e-15	6.05953e-14
18796	Plcb2	1.31154	6.17261	6.71254e-15	6.15606e-14
56349	Net1	-1.23685	5.72367	6.78281e-15	6.21728e-14
791088	Tmem147os	1.72761	4.35084	6.82884e-15	6.25624e-14
236539	Phgdh	-1.41237	6.88532	6.94082e-15	6.35553e-14
75124	Nxnl2	5.02708	-0.544017	6.98024e-15	6.38833e-14
100862227	NA	-1.35761	7.65166	7.26369e-15	6.64385e-14
100526475	Mir3076	-1.73217	4.3166	7.26695e-15	6.64385e-14
230316	Megf9	-1.97209	3.66718	7.3397e-15	6.7069e-14
654467	Gm10052	-1.20435	5.72922	7.35553e-15	6.7179e-14
27999	Fam3c	1.12046	6.14228	7.36124e-15	6.71965e-14
100861643	NA	-1.36295	5.21588	7.53212e-15	6.87209e-14
67937	Tmem59l	-3.35918	0.395967	7.54373e-15	6.87913e-14
21452	Tcn2	1.43567	4.32311	7.77064e-15	7.08241e-14
320790	Chd7	1.58956	4.49424	7.90113e-15	7.19763e-14
268721	Zswim8	1.30605	6.96433	7.96224e-15	7.24957e-14
17357	Marcksl1	-1.32026	6.57792	7.97736e-15	7.25961e-14
319743	9630013D21Rik	-2.97306	2.50635	8.2828e-15	7.53369e-14
666794	Rbm24	1.64723	6.28122	8.33366e-15	7.57606e-14
100503527	NA	-1.25503	6.89646	8.36789e-15	7.60327e-14
18584	Pde8a	-2.14334	2.71326	8.39508e-15	7.62406e-14
100503154	Gm19579	-1.13167	5.59326	8.46835e-15	7.68419e-14
13726	Emd	-1.19055	5.58428	8.47086e-15	7.68419e-14
68304	Poglut3	-3.01492	1.37488	8.47431e-15	7.68419e-14
110695	Aldh7a1	-2.01248	2.82588	8.5419e-15	7.74151e-14
67533	Ppfibp1	-2.09999	2.68402	8.65736e-15	7.84214e-14
55992	Trim3	1.6632	3.72392	8.79729e-15	7.96481e-14
70510	Rnf167	1.15371	6.56291	8.826e-15	7.98672e-14
20501	Slc16a1	-1.59288	8.28575	8.83468e-15	7.99049e-14
16563	Kif2a	-1.1372	6.4245	9.04798e-15	8.17637e-14
378462	Morn2	-2.36665	2.06543	9.04944e-15	8.17637e-14
68556	Uckl1	1.29863	5.69996	9.12651e-15	8.23911e-14
70377	Derl3	1.92137	3.39932	9.12819e-15	8.23911e-14
78767	Efcab11	-2.19836	3.2298	9.33014e-15	8.4171e-14
102162	Taf5l	-1.14583	5.57531	9.86898e-15	8.89496e-14
13497	Drp2	-2.87095	1.638	9.86989e-15	8.89496e-14
100862340	NA	2.5642	2.80945	1.01681e-14	9.15908e-14
66725	Lrrk2	1.83599	6.39177	1.04123e-14	9.37023e-14
20947	Swap70	1.26062	7.81419	1.04131e-14	9.37023e-14
70356	St13	-1.23543	6.61167	1.08016e-14	9.71483e-14
777655	Ighj3	1.22813	5.75378	1.11745e-14	1.0045e-13
77424	Spinkl	5.54212	-0.24174	1.118e-14	1.0045e-13
15481	Hspa8	-1.44503	10.2493	1.12253e-14	1.00805e-13
27965	Spg21	1.15005	5.8254	1.12749e-14	1.01199e-13
16912	Psmb9	-1.14099	6.04892	1.12815e-14	1.01207e-13
16581	Kifc2	2.42507	2.3059	1.13691e-14	1.01942e-13
20624	Eftud2	-1.17539	7.13193	1.15416e-14	1.03436e-13
329506	Ctdspl2	-1.26524	6.7626	1.1567e-14	1.03611e-13
630579	Zfp808	-1.56174	4.1034	1.17046e-14	1.04791e-13
16981	Lrrn3	2.02518	4.20247	1.18725e-14	1.0624e-13
13822	Epb41l2	-1.21529	7.55745	1.21887e-14	1.09014e-13
244871	Zc3h12c	-2.71811	1.91615	1.25758e-14	1.1242e-13
57377	Mogs	-1.24785	6.0452	1.27196e-14	1.13648e-13
69743	Casz1	1.16037	5.57971	1.28761e-14	1.14988e-13
108767	Pnrc1	1.27673	7.62351	1.29732e-14	1.15797e-13
17754	Map1a	-2.02669	2.72183	1.304e-14	1.16335e-13
319711	E230029C05Rik	3.79175	-0.421846	1.34491e-14	1.19924e-13
243428	Igkv11-125	3.01196	0.539951	1.35509e-14	1.20771e-13
12576	Cdkn1b	1.13868	7.23378	1.39899e-14	1.2462e-13
12518	Cd79a	1.38026	9.38299	1.42577e-14	1.26942e-13
15980	Ifngr2	1.00831	6.01837	1.44103e-14	1.28236e-13
56149	Tamalin	2.18347	2.12454	1.44215e-14	1.28271e-13
387609	Zhx2	1.06214	6.2873	1.46986e-14	1.30671e-13
78935	Saal1	-1.18396	5.28286	1.48327e-14	1.31797e-13
110826	Etfb	-1.48479	4.82039	1.54843e-14	1.37517e-13
243958	Siglecg	1.438	8.92062	1.5814e-14	1.40375e-13
109674	Ampd2	-1.22936	5.42909	1.63302e-14	1.44885e-13
105440	Kctd9	-1.42497	5.31929	1.64344e-14	1.45736e-13
100503974	NA	-3.31161	1.8695	1.64863e-14	1.46123e-13
74343	Crtc2	1.16588	6.1149	1.67254e-14	1.48168e-13
380855	Rsl1	1.57829	3.92171	1.68151e-14	1.48888e-13
[truncated: 15,701 more rows]

## Sheet: cKO_sPre vs eLPre
ENTREZID	SYMBOL	logFC	logCPM	PValue	adj.P.Val
12802	Cnr2	7.06945	5.81846	4.81209e-257	8.51741e-253
110787	Iglc3	8.02846	6.72352	1.77252e-217	1.56868e-213
110786	Iglc2	5.95745	5.92518	3.22818e-206	1.90463e-202
404740	Iglj3	7.97258	5.02748	3.27887e-195	1.4509e-191
214854	Neurl3	5.73423	5.86721	4.47934e-190	1.58568e-186
404737	Iglj1	7.89026	5.18812	1.47456e-178	4.34995e-175
404739	Iglj2	7.36166	4.94927	2.28822e-175	5.78594e-172
16142	Iglv1	4.98387	6.81254	9.92192e-164	2.19522e-160
12481	Cd2	4.67299	6.33399	1.16905e-159	2.29914e-156
72160	Tmem163	5.86385	5.89696	4.10522e-159	7.26624e-156
117167	Steap4	5.5795	5.73575	9.62607e-155	1.54892e-151
69169	Fcmr	5.35395	5.11345	5.13258e-148	7.57055e-145
23936	Lynx1	5.10631	8.08571	1.54286e-146	2.10067e-143
13609	S1pr1	4.06894	6.18426	3.83091e-135	4.84337e-132
13136	Cd55	4.52764	6.24527	5.95489e-133	7.02677e-130
102371	Myzap	4.28825	5.31605	7.29235e-131	8.06716e-128
68070	Pdzd2	4.48311	6.27686	1.07925e-123	1.12369e-120
21929	Tnfaip3	3.82805	6.75255	3.70429e-123	3.64255e-120
16199	Il9r	7.96811	3.89837	6.55775e-123	6.10906e-120
74100	Arpp21	-5.38143	4.72726	1.83094e-122	1.62038e-119
21939	Cd40	6.08843	4.98287	9.7328e-119	8.20336e-116
225266	Klhl14	5.21148	6.26778	7.06555e-112	5.63162e-109
53867	Col5a3	7.26978	8.12503	7.31793e-112	5.63162e-109
12290	Cacna1e	7.1939	9.26018	3.88589e-110	2.86584e-107
73656	Ms4a6c	6.28508	5.03997	1.32523e-108	9.38263e-106
78416	Rnase6	4.54806	5.3139	2.35254e-108	1.60154e-105
110612	Iglv2	5.5648	4.95089	5.30095e-107	3.47507e-104
16994	Ltb	5.78813	4.51851	1.38164e-106	8.73393e-104
68203	Diras2	3.92753	5.8117	1.83293e-106	1.11872e-103
75605	Kdm5b	3.61948	7.03979	2.35151e-106	1.38739e-103
66940	Shisa5	3.44321	6.38088	2.91506e-105	1.66441e-102
171543	Bmf	4.18726	7.62485	7.78778e-104	4.30762e-101
18722	Pira1	8.20941	4.90822	4.71387e-99	2.52835e-96
110880	Scn4a	3.52607	5.51853	9.79508e-99	5.0992e-96
16136	Igll1	-4.53587	7.02001	1.52881e-98	7.73139e-96
239319	Card6	3.5719	6.62255	8.93667e-98	4.39386e-95
72054	Cyp4f18	3.72226	6.20972	1.11948e-97	5.35537e-95
15162	Hck	5.07521	6.28709	1.66915e-97	7.77474e-95
667865	Igkv6-17	9.11897	2.78475	1.07559e-96	4.88152e-94
76184	Abca6	7.49802	3.82803	1.91074e-96	8.45503e-94
68732	Carmil1	4.4207	6.02766	7.33184e-94	3.16521e-91
623796	NA	4.78528	4.42866	3.04604e-93	1.28369e-90
18715	Pim2	3.29193	6.30359	6.39492e-91	2.63233e-88
244071	Agbl1	6.64925	3.885	9.84608e-90	3.96081e-87
234515	Inpp4b	4.48888	4.87177	1.5489e-89	6.09233e-87
11796	Birc3	3.98216	7.52569	1.63369e-89	6.28616e-87
328795	Ubash3a	-4.14631	5.28946	2.91045e-86	1.09606e-83
100504727	BE692007	6.84311	4.23443	3.57588e-84	1.31861e-81
16184	Il2ra	4.51328	8.03778	9.90011e-84	3.57616e-81
98256	Kmo	3.92351	6.30464	2.48984e-83	8.81402e-81
640340	Igkv8-16	7.83553	3.09331	3.47144e-83	1.20479e-80
12571	Cdk6	-2.93817	6.23123	6.71823e-82	2.28678e-79
270893	Tmem132e	4.24839	5.50044	2.37283e-81	7.92435e-79
18034	Nfkb2	3.19952	6.86867	7.34085e-81	2.40617e-78
384783	Irs2	2.94033	6.56867	7.4744e-80	2.4054e-77
19118	Prm1	7.24371	2.49877	3.08088e-78	9.73777e-76
19373	Rag1	4.70809	10.3573	4.14966e-78	1.28858e-75
12226	Btg1	3.16122	9.96353	2.15765e-77	6.58456e-75
630499	H2-K2	2.80088	5.87062	2.47272e-77	7.41815e-75
18725	Pira2	7.91453	4.99168	6.63183e-77	1.95639e-74
74048	Vsir	4.34783	4.38758	1.55369e-76	4.50826e-74
20778	Scarb1	-3.17589	5.55218	3.10794e-76	8.87267e-74
381783	Igkv5-43	7.69799	2.63606	1.25004e-75	3.51202e-73
66953	Cdca7	-3.77042	6.73648	2.6244e-75	7.2581e-73
18037	Nfkbie	3.04166	7.02913	6.40627e-75	1.74448e-72
108005	Igkv3-7	10.7303	2.64545	1.20678e-74	3.23638e-72
15450	Lipc	6.58025	3.39833	3.83614e-74	1.01343e-71
235604	Camkv	-5.73535	3.49556	6.32439e-74	1.6462e-71
226830	Smyd2	-5.91402	2.93236	8.1528e-74	2.09137e-71
110749	Chaf1b	-3.15542	5.38617	2.49362e-73	6.3053e-71
233016	Blvrb	2.77008	5.45953	3.75189e-73	9.3533e-71
373864	Col27a1	3.27845	6.14852	5.65149e-73	1.38932e-70
433374	Gm20743	6.37519	6.47695	7.10354e-73	1.72236e-70
53856	Prg3	3.53682	5.30835	3.50678e-72	8.38785e-70
320139	Ptpn7	-2.95809	6.03134	8.97712e-72	2.1186e-69
434685	Igkv8-23-1	8.11234	2.92328	2.26099e-71	5.26574e-69
14599	Gh	5.31428	3.16559	7.92259e-71	1.82117e-68
17869	Myc	-3.98008	5.33805	3.25232e-70	7.38026e-68
17068	Ly6d	3.61915	8.16248	1.15958e-69	2.59805e-67
212943	Tent5a	4.74509	4.67584	1.25225e-69	2.7706e-67
107022	Gramd2b	3.81981	6.12232	1.16813e-68	2.55259e-66
242248	Bank1	4.89593	4.78956	2.63348e-68	5.68447e-66
140765	Tmprss3	-3.28907	7.97356	3.039e-68	6.48075e-66
20556	Slfn2	5.95438	6.21873	3.30261e-68	6.95907e-66
51801	Ramp1	-3.49376	4.97425	5.34715e-68	1.11346e-65
16818	Lck	-3.71828	4.91857	6.30991e-68	1.29867e-65
21853	Timeless	-3.01677	6.30688	9.86812e-68	2.00765e-65
57913	Pidd1	-2.399	5.87407	1.29093e-67	2.59653e-65
11492	Adam19	3.27798	8.78585	9.12574e-67	1.81489e-64
12227	Btg2	3.30984	8.95554	1.75654e-66	3.45452e-64
330256	Gm20559	3.3937	5.48093	2.2135e-66	4.30538e-64
66131	Tipin	-2.68564	5.9008	3.28528e-66	6.3206e-64
12482	Ms4a1	6.69412	6.11265	4.45273e-66	8.47455e-64
23917	Impdh1	-2.88427	6.39237	9.92841e-66	1.8695e-63
677858	Igkv8-24	12.3732	1.83454	1.54922e-65	2.88528e-63
54672	Adgrg3	-2.90627	5.0103	1.5649e-65	2.88528e-63
11931	Atp1b1	3.63164	9.41897	1.5993e-65	2.91832e-63
71946	Endod1	-3.53845	5.34841	1.6458e-65	2.97251e-63
13557	E2f3	-2.52191	5.65334	2.59101e-65	4.63241e-63
66369	Dus2	2.71282	5.55652	3.90207e-65	6.90667e-63
214253	Etnk2	5.17606	3.40795	6.47803e-65	1.13526e-62
23834	Cdc6	-3.26058	6.06923	1.02728e-64	1.78263e-62
78826	P2ry10	4.74778	3.91901	1.19593e-64	2.05515e-62
319934	Sbf2	4.18346	5.03748	1.73579e-64	2.95417e-62
243420	Igkv1-135	5.66346	5.05642	2.22949e-64	3.75828e-62
108022	Igkv6-15	9.95485	1.99766	3.26215e-64	5.44718e-62
320312	A430035B10Rik	3.95805	4.40011	8.15076e-64	1.3483e-61
67177	Cdt1	-2.71459	6.14022	1.30401e-63	2.13712e-61
217946	Cdca7l	-2.92092	5.29999	1.43296e-63	2.32691e-61
667435	Igkv17-121	7.13276	2.28948	1.59519e-63	2.5668e-61
22362	Vpreb1a	-3.68506	6.332	2.24153e-63	3.57433e-61
18733	Pirb	6.15342	4.46593	4.715e-63	7.45139e-61
72565	Uaca	-5.062	3.57196	9.22139e-63	1.44441e-60
327762	Dna2	-2.7877	5.38384	2.42357e-62	3.7629e-60
338523	Kdm7a	3.01986	7.383	2.74872e-62	4.23064e-60
21781	Tfdp1	-2.74709	6.9672	3.98242e-62	6.07662e-60
77428	9430083A17Rik	6.4126	3.2205	1.05466e-61	1.5955e-59
66222	Serpinb1a	-3.65184	5.24096	1.0934e-61	1.63851e-59
15925	Ide	-2.72243	6.73829	1.1016e-61	1.63851e-59
100182	Akna	2.77381	9.07783	1.77757e-61	2.62192e-59
74617	Scpep1	2.68032	5.52403	3.65791e-61	5.35083e-59
19698	Relb	2.79703	5.41459	5.26413e-61	7.63731e-59
404743	Iglv3	4.74995	5.60846	7.81293e-61	1.1243e-58
14229	Fkbp5	-2.91654	5.76744	1.4275e-60	2.03764e-58
16599	Klf3	2.91018	5.31192	2.35425e-60	3.33362e-58
12494	Cd38	2.77287	8.16735	4.54124e-60	6.37936e-58
240672	Dusp5	2.79831	5.50748	6.46758e-60	9.01387e-58
692245	Igkv12-46	6.49766	2.99659	1.45704e-59	2.01481e-57
81897	Tlr9	2.71669	6.24064	2.00687e-59	2.75361e-57
12530	Cdc25a	-2.371	6.11968	2.26245e-59	3.08042e-57
66329	Susd3	3.05442	4.65568	1.04515e-58	1.41216e-56
384515	Igkv4-68	7.21397	2.0805	1.07192e-58	1.43734e-56
16190	Il4ra	2.87322	6.46258	1.25826e-58	1.67452e-56
545850	Igkv5-45	7.67648	2.12648	1.27799e-58	1.68809e-56
231147	Sh3tc1	3.21522	4.37102	1.85056e-58	2.42629e-56
271221	Rubcnl	2.32292	6.14497	2.01769e-58	2.62596e-56
170439	Elovl6	-2.48839	7.0345	4.24885e-58	5.48939e-56
100862035	NA	4.88984	3.58448	1.55697e-57	1.99698e-55
110074	Dut	-3.33324	6.53543	1.68841e-57	2.14999e-55
64011	Nrgn	-4.14728	5.68594	2.77631e-57	3.50776e-55
100504591	Gm15987	6.05233	4.26379	2.79432e-57	3.50776e-55
17472	Gbp4	4.53468	5.67368	6.04668e-57	7.53706e-55
268566	Gphn	-2.25951	6.12898	7.25468e-57	8.97958e-55
13040	Ctss	2.57186	5.47928	1.57343e-56	1.934e-54
12051	Bcl3	4.65847	4.74504	2.03323e-56	2.48194e-54
320209	Ddx11	-2.51582	5.62143	2.53893e-56	3.07801e-54
17122	Mxd4	2.54326	5.90667	3.56048e-56	4.2871e-54
620017	Igkv5-39	10.2297	1.34791	7.51494e-56	8.98746e-54
215303	Camk1g	4.27311	3.34483	7.72966e-56	9.18221e-54
78286	Nav2	5.09391	7.77211	1.36422e-55	1.60978e-53
72151	Rfc5	-2.34076	5.89156	1.46113e-55	1.71271e-53
12649	Chek1	-2.79453	5.28058	1.65588e-55	1.92823e-53
114663	Impa2	-3.26231	4.16	4.28541e-55	4.95764e-53
56045	Samhd1	2.54477	8.04674	8.24073e-55	9.47149e-53
232065	Igkv8-19	9.22657	1.22189	1.12098e-54	1.28009e-52
27056	Irf5	2.58492	6.37269	1.63301e-54	1.85284e-52
80914	Uck2	-2.78222	5.14022	2.26107e-54	2.54911e-52
108156	Mthfd1	-2.97301	5.71607	2.35537e-54	2.63861e-52
16411	Itgax	5.70068	6.83611	2.95592e-54	3.29055e-52
21844	Tiam1	-2.97645	5.20903	6.21102e-54	6.87094e-52
26909	Exo1	-3.20857	5.65945	6.32325e-54	6.95165e-52
320685	Dctd	-5.6428	2.03238	8.14771e-54	8.90212e-52
110521	Hivep1	2.57473	8.4795	8.23149e-54	8.93849e-52
22363	Vpreb1b	-4.74318	3.86229	1.09382e-53	1.18052e-51
77976	Nuak1	2.73865	7.03772	1.30239e-53	1.39711e-51
74016	Phf19	-2.71612	5.85514	1.74649e-53	1.86222e-51
13421	Dnase1l3	6.76346	2.9636	2.23757e-53	2.37156e-51
269224	Pask	-2.83462	6.0556	4.54131e-53	4.7846e-51
16598	Klf2	2.90339	7.69179	7.08927e-53	7.42486e-51
19366	Rad54l	-2.49834	5.77584	9.15795e-53	9.53505e-51
545851	Igkv12-44	6.73486	2.1952	1.26846e-52	1.31297e-50
52609	Cbx7	3.3078	6.68686	1.73348e-52	1.78387e-50
21828	Thbs4	7.91251	2.22643	2.04046e-52	2.08763e-50
22177	Tyrobp	4.85292	2.74643	2.1682e-52	2.20558e-50
240411	Loxhd1	-8.69225	1.39209	2.55182e-52	2.58098e-50
243910	Nfkbid	2.81522	5.25604	2.69302e-52	2.70832e-50
269378	Ahcy	-3.14684	7.03648	2.73731e-52	2.73731e-50
231327	Ppat	-2.61632	5.49915	1.39576e-51	1.38792e-49
216892	Spns2	3.01751	4.45187	1.80925e-51	1.78904e-49
230073	Rigi	2.9013	6.59304	2.3297e-51	2.29087e-49
16478	Jund	2.51042	7.97459	2.47268e-51	2.41804e-49
73750	Whrn	2.15131	6.38545	2.75569e-51	2.67998e-49
18538	Pcna	-2.79517	8.50185	3.27617e-51	3.16876e-49
11535	Adm	8.96639	1.6027	3.95956e-51	3.80892e-49
619846	Igkv5-48	6.526	2.10015	5.58005e-51	5.33875e-49
214791	Sertad4	5.43396	4.19585	5.86302e-51	5.57932e-49
107272	Psat1	-2.75605	6.57642	7.24954e-51	6.86187e-49
243433	Igkv17-127	5.8911	2.38537	8.94829e-51	8.42472e-49
269295	Rtn4rl2	4.67988	2.48976	9.80529e-51	9.18273e-49
434041	Igkv8-27	6.89765	1.92535	1.27342e-50	1.18629e-48
65972	Ifi30	3.62278	5.88339	1.40317e-50	1.30032e-48
435653	Fcrlb	3.98622	3.28642	1.42595e-50	1.31454e-48
100041146	Pira13	9.23505	2.09746	1.46283e-50	1.34156e-48
320563	Islr2	4.74668	3.52122	1.65631e-50	1.51117e-48
22092	Rsph1	-2.63989	4.91401	2.15436e-50	1.9555e-48
330830	Drc7	-2.41847	5.52952	2.21424e-50	1.99959e-48
12447	Ccne1	-3.25673	4.93256	2.75031e-50	2.47109e-48
243219	2900026A02Rik	-2.27056	5.82879	2.88977e-50	2.58328e-48
13809	Enpep	-3.35708	4.99083	5.29054e-50	4.70566e-48
54125	Polm	3.07228	8.14662	6.19167e-50	5.47963e-48
692161	Igkv19-93	3.76408	3.30534	7.58535e-50	6.67963e-48
50798	Gne	2.22616	6.86728	9.14623e-50	8.01427e-48
622283	Mir1a-1hg	3.03258	4.52165	1.07179e-49	9.34514e-48
52009	Jpt2	-3.76224	5.57818	1.28946e-49	1.1188e-47
19699	Reln	7.65609	7.86381	1.30665e-49	1.12818e-47
27354	Nbn	-3.1867	4.46228	1.5277e-49	1.31263e-47
269346	Slc28a2	2.86771	6.82947	1.83818e-49	1.57178e-47
100038909	Pira12	6.61614	3.68417	2.87791e-49	2.44899e-47
22780	Ikzf3	2.40116	9.16784	3.09346e-49	2.61982e-47
20810	Srm	-3.29346	4.673	3.33697e-49	2.81259e-47
106618	Wdr90	-2.33596	5.69273	4.2624e-49	3.57557e-47
381924	Itgad	4.25602	4.6494	4.62982e-49	3.86546e-47
27221	Chaf1a	-2.73313	6.69441	5.11775e-49	4.25278e-47
55989	Nop58	-2.27892	6.58366	7.69356e-49	6.36336e-47
233876	Hirip3	-2.16908	5.60012	8.47652e-49	6.97834e-47
22247	Umps	-2.19931	5.80865	1.74106e-48	1.4267e-46
72749	Tonsl	-2.32348	5.31684	1.75508e-48	1.43156e-46
66783	Aknaos	2.80121	4.99108	1.76323e-48	1.43161e-46
13058	Cybb	3.6567	5.98221	1.9682e-48	1.59073e-46
17218	Mcm5	-3.2507	8.01904	2.001e-48	1.6039e-46
232201	Arhgap25	2.26533	6.94393	2.00261e-48	1.6039e-46
12190	Brca2	-2.12343	6.3308	2.74345e-48	2.18734e-46
381778	Igkv16-104	11.5898	1.22858	4.04076e-48	3.20724e-46
56429	Dpt	5.87761	2.30768	5.05492e-48	3.99429e-46
20352	Sema4b	2.4185	8.51106	5.42098e-48	4.2645e-46
667914	Igkv3-12	10.0923	2.58703	5.4512e-48	4.26931e-46
18950	Pnp	-2.15519	6.28472	5.95144e-48	4.64055e-46
18968	Pola1	-2.77497	7.61079	8.21185e-48	6.37499e-46
100037278	Niban3	2.67806	9.89465	8.84843e-48	6.83918e-46
76267	Fads1	-2.52938	5.36217	1.05969e-47	8.15498e-46
19075	Prim1	-2.76928	5.49305	1.14564e-47	8.77828e-46
17216	Mcm2	-3.08969	7.88739	1.62413e-47	1.2391e-45
100502698	Rubcn	2.49128	7.95325	1.68563e-47	1.2805e-45
67473	Slc47a1	10.2895	0.77663	3.13253e-47	2.36948e-45
76469	Cmya5	3.73981	3.94946	3.20516e-47	2.4141e-45
692187	Igkv2-137	5.38914	2.39147	5.91873e-47	4.43905e-45
71371	Arid5b	2.73174	5.53829	6.17378e-47	4.6108e-45
70572	Ipo5	-2.60556	7.74639	8.73767e-47	6.49819e-45
320981	Enpp6	-5.3787	2.9611	9.50381e-47	7.03838e-45
12703	Socs1	2.68281	4.82131	1.61889e-46	1.19393e-44
79456	Recql4	-2.47051	4.92262	1.72864e-46	1.26958e-44
268930	Pkmyt1	-2.73756	5.24352	2.04181e-46	1.49339e-44
60504	Il21r	3.34546	5.65171	2.05934e-46	1.50001e-44
234967	Slc36a4	2.46759	4.76156	2.34217e-46	1.69903e-44
20521	Slc22a12	5.20922	2.3758	2.7447e-46	1.98291e-44
20148	Dhrs3	-3.613	3.63508	2.92082e-46	2.10157e-44
12566	Cdk2	-2.01249	6.47139	3.81312e-46	2.73248e-44
71643	Zgrf1	-2.60569	6.31836	4.33617e-46	3.09477e-44
14586	Gfra2	-2.14967	6.26126	6.80314e-46	4.83597e-44
20249	Scd1	2.47496	7.16592	7.56887e-46	5.35876e-44
70789	Kynu	5.99665	3.1602	8.21421e-46	5.79249e-44
22256	Ung	-4.23049	4.32023	9.83996e-46	6.9114e-44
234353	Psd3	3.15827	6.79081	1.19105e-45	8.33262e-44
21673	Dntt	-2.94637	6.18397	1.28317e-45	8.94178e-44
15510	Hspd1	-2.42437	7.11426	1.34404e-45	9.32919e-44
57080	Gtf2ird1	-3.52315	3.73816	1.40413e-45	9.70824e-44
70238	Rnf168	-2.03245	5.9321	1.50505e-45	1.03655e-43
226823	Kctd3	2.27665	7.31705	2.58774e-45	1.77531e-43
73728	Psd	3.26338	4.56107	3.16985e-45	2.16627e-43
77128	Crebrf	2.4649	7.05333	3.41625e-45	2.32568e-43
56452	Orc6	-2.48841	5.05329	4.15411e-45	2.81715e-43
12144	Blm	-2.3764	6.34562	4.39309e-45	2.96785e-43
546213	Igkv4-53	7.24823	1.03899	5.09781e-45	3.43084e-43
628541	Igkv4-69	6.69197	1.31588	6.84119e-45	4.58388e-43
30938	Fgd3	2.11289	6.52499	6.86287e-45	4.58388e-43
19385	Ranbp1	-2.39621	6.45498	6.98226e-45	4.64609e-43
72289	Malat1	3.06481	13.5808	7.74629e-45	5.13518e-43
57257	Vav3	-2.46402	4.8107	8.13239e-45	5.37102e-43
68816	Ppil1	-2.02865	5.8537	1.06025e-44	6.9764e-43
628268	Igkv2-109	6.54351	1.95427	1.20788e-44	7.91831e-43
70574	Cpm	2.54663	8.03386	1.53281e-44	1.00114e-42
434025	Igkv9-120	4.92477	2.30372	1.61644e-44	1.05188e-42
22637	Zap70	-5.41834	3.56784	1.8257e-44	1.18369e-42
70785	Dennd1c	2.66838	5.66694	1.85047e-44	1.19538e-42
110763	Igkj5	2.93012	5.15238	1.96124e-44	1.26232e-42
213391	Rassf4	2.37911	6.55037	2.1161e-44	1.35706e-42
19419	Rasgrp1	2.18107	7.00973	2.44608e-44	1.56302e-42
170829	Tram2	2.36031	5.46611	2.46394e-44	1.56877e-42
104806	Fancm	-2.35565	6.25181	2.56558e-44	1.62763e-42
170753	Zfp704	-2.42474	5.3153	2.77053e-44	1.75137e-42
11975	Atp6v0a1	2.49934	5.15197	2.90902e-44	1.83237e-42
100861856	NA	-2.4593	7.25189	3.00389e-44	1.88145e-42
218914	Wapl	-2.79783	6.31917	3.0082e-44	1.88145e-42
19891	Rpa2	-2.20829	6.2221	3.22116e-44	2.00756e-42
17215	Mcm3	-2.68926	7.87022	3.57047e-44	2.21745e-42
26556	Homer1	2.50526	4.96224	4.07892e-44	2.52437e-42
330286	D630045J12Rik	-4.88795	3.05834	4.16077e-44	2.56605e-42
67037	Pmf1	-2.30528	5.8886	4.52785e-44	2.78274e-42
18140	Uhrf1	-3.13548	9.19884	4.84749e-44	2.96888e-42
75796	Cdyl2	2.0057	5.87324	5.01679e-44	3.06197e-42
98365	Slamf9	3.09601	4.73074	5.40918e-44	3.29012e-42
18974	Pole2	-2.40985	4.70209	5.90001e-44	3.57638e-42
218973	Wdhd1	-2.40874	6.8309	8.56566e-44	5.17398e-42
381784	Igkv6-25	7.6899	1.59183	8.59407e-44	5.17398e-42
236573	Gbp9	3.77469	6.71497	9.45808e-44	5.67485e-42
13730	Emp1	-5.39773	2.91284	1.011e-43	6.04553e-42
26410	Map3k8	3.48559	3.28338	1.29937e-43	7.74374e-42
17207	Mcf2l	3.35393	4.58646	1.55769e-43	9.25204e-42
106795	Tcf19	-2.85295	5.95286	1.56905e-43	9.28835e-42
215113	Slc43a2	2.24419	7.49746	1.77312e-43	1.04614e-41
74734	Rhoh	2.36535	8.01779	2.45549e-43	1.44393e-41
56458	Foxo1	2.15249	8.59035	2.6412e-43	1.54799e-41
77626	Smpd4	-1.92808	6.30345	2.86812e-43	1.67544e-41
327957	Scimp	5.43426	2.93832	3.03597e-43	1.76765e-41
213068	Tmem71	2.44328	5.17086	6.76572e-43	3.92633e-41
17217	Mcm4	-2.77293	7.62915	6.88698e-43	3.98365e-41
69462	Slurp2	6.18554	0.999179	7.04845e-43	4.06376e-41
67488	Calcoco1	2.36108	6.12211	7.81482e-43	4.48014e-41
110785	Iglc1	7.78015	6.55292	7.82125e-43	4.48014e-41
60361	Ms4a4b	5.88208	1.12236	7.89494e-43	4.50776e-41
252838	Tox	-6.18825	1.5024	8.29581e-43	4.72141e-41
381318	Nsl1	-2.49716	6.07828	9.88304e-43	5.60672e-41
381290	Atp2b4	-4.41706	3.71802	1.08722e-42	6.14817e-41
18007	Neo1	5.0618	2.19755	1.18946e-42	6.70491e-41
23882	Gadd45g	3.29112	3.76189	1.41351e-42	7.9426e-41
75580	Zbtb4	2.56139	5.76758	1.47282e-42	8.24964e-41
219072	Haus4	-2.4017	5.51339	1.5084e-42	8.42228e-41
16154	Il10ra	3.17144	6.53232	1.83956e-42	1.02391e-40
258458	Or2m13	4.72573	1.88941	2.19566e-42	1.21828e-40
12544	Cdc45	-2.47164	5.90162	2.31249e-42	1.27909e-40
51797	Ctps1	-2.19916	5.52837	2.70382e-42	1.49089e-40
272551	Gins2	-2.64025	4.99646	3.26854e-42	1.79668e-40
620400	Igkv8-21	6.34008	1.3261	3.82002e-42	2.09332e-40
104086	Cyp27a1	6.27889	1.83844	3.83996e-42	2.09776e-40
241627	Wdr76	-2.27927	6.80374	4.68262e-42	2.54451e-40
16907	Lmnb2	-2.20226	6.41035	4.6865e-42	2.54451e-40
100503881	NA	5.93261	1.42443	4.75716e-42	2.57498e-40
381776	Igkv2-112	9.33839	0.617829	5.73137e-42	3.09284e-40
217410	Trib2	2.43012	6.71001	6.96094e-42	3.74494e-40
107435	Hat1	-2.08028	5.5605	8.39142e-42	4.50085e-40
212073	Syne3	-2.00502	6.64969	9.05044e-42	4.83966e-40
234407	Colgalt1	2.56532	8.81762	9.27862e-42	4.94673e-40
232223	Txnrd3	-4.14718	3.577	1.09768e-41	5.8345e-40
70024	Mcm10	-3.1044	6.14994	1.12037e-41	5.93726e-40
17219	Mcm6	-2.97157	8.21054	1.21418e-41	6.41521e-40
100861958	NA	-3.05237	5.23067	1.90968e-41	1.00599e-39
100038577	Gm10790	5.65296	1.90595	2.17984e-41	1.1449e-39
21778	Tex9	-2.11028	5.34601	3.02646e-41	1.58486e-39
16828	Ldha	-2.57388	7.3851	3.76102e-41	1.96372e-39
50927	Nasp	-2.18003	6.78223	3.78981e-41	1.97293e-39
237877	Atad5	-2.39689	7.00153	7.32085e-41	3.79997e-39
27404	Abca8b	6.61097	1.49779	9.46338e-41	4.89772e-39
50492	Thop1	-2.61372	5.21334	1.20434e-40	6.2148e-39
237911	Brip1	-2.66512	6.54056	1.58438e-40	8.15219e-39
20497	Slc12a3	2.53006	5.8906	1.67079e-40	8.57188e-39
621875	A530040E14Rik	3.46496	5.08508	1.7484e-40	8.94414e-39
109242	Kif24	-1.95405	6.09163	2.70203e-40	1.37827e-38
384419	Igkv8-30	6.73839	1.17133	2.90004e-40	1.47502e-38
216505	Pik3ip1	2.19719	5.75935	2.94927e-40	1.49576e-38
19339	Rab3a	2.4771	4.51403	3.938e-40	1.9915e-38
16098	Igkv1-117	5.52534	2.84929	4.73034e-40	2.38539e-38
13433	Dnmt1	-2.41852	9.10363	5.20471e-40	2.61714e-38
100862107	NA	-1.93038	5.90112	5.30413e-40	2.65958e-38
213956	Fam83f	4.9914	2.26303	5.64669e-40	2.82335e-38
212377	Mms22l	-2.36429	6.68405	5.67564e-40	2.82983e-38
12035	Bcat1	-1.93141	6.09726	5.88816e-40	2.92754e-38
67054	Paics	-2.47526	7.32648	6.28134e-40	3.11428e-38
223753	Cerk	2.31849	9.477	6.37218e-40	3.15049e-38
14450	Gart	-2.02548	6.34231	6.61002e-40	3.25898e-38
22410	Wnt10b	5.00568	2.13158	7.15342e-40	3.5171e-38
67252	Cap2	4.95243	1.88611	7.62794e-40	3.74001e-38
67689	Aldh3b1	3.35674	4.98765	1.07782e-39	5.27002e-38
71520	Grap	1.93124	6.00604	1.09933e-39	5.36035e-38
207278	Fchsd2	2.12286	6.95735	1.44163e-39	7.01013e-38
13821	Epb41l1	4.31013	2.68979	1.69294e-39	8.20958e-38
209378	Itih5	-2.79258	4.39942	1.71693e-39	8.29347e-38
218442	Serinc5	2.92284	10.0347	1.71961e-39	8.29347e-38
381310	Stum	4.60374	1.53111	1.98603e-39	9.55235e-38
381232	Mirt1	2.90002	5.58851	2.02922e-39	9.73367e-38
228357	Lrp4	4.67904	2.90279	2.36325e-39	1.13053e-37
13555	E2f1	-2.65009	5.26944	3.35604e-39	1.60113e-37
63959	Slc29a1	-3.26086	6.20629	3.56103e-39	1.69436e-37
66967	Edem3	2.43294	8.83088	4.21505e-39	2.00017e-37
225182	Rbbp8	-1.92314	6.01032	4.74725e-39	2.24669e-37
14020	Evi5	2.42143	4.5009	6.09483e-39	2.87676e-37
666907	Ms4a4a	6.09721	1.01017	6.56358e-39	3.08977e-37
218203	Mylip	2.31582	7.73057	7.75813e-39	3.64241e-37
15452	Hprt1	-2.02239	6.13621	8.17674e-39	3.82879e-37
68526	Gpr155	2.37548	6.63321	8.224e-39	3.84076e-37
20491	Sla	1.99296	6.20674	8.43825e-39	3.93045e-37
68014	Zwilch	-2.39881	5.48916	8.56517e-39	3.97909e-37
18218	Dusp8	6.42138	1.29374	1.02585e-38	4.75327e-37
107476	Acaca	-1.89146	6.2873	1.04293e-38	4.81981e-37
30954	Siva1	-3.02357	4.67109	1.17447e-38	5.41359e-37
15519	Hsp90aa1	-2.38058	8.93795	1.23786e-38	5.69095e-37
60599	Trp53inp1	2.56965	9.1916	1.51931e-38	6.96678e-37
100862279	NA	3.81281	3.22341	1.81629e-38	8.30707e-37
68729	Trim37	-2.0449	6.44042	1.93447e-38	8.82477e-37
110760	Igkj2	2.57567	5.1519	2.15952e-38	9.82607e-37
60530	Fignl1	-2.62524	6.39038	2.56154e-38	1.16255e-36
100042025	Gapdh-ps15	-2.2611	6.16838	2.84665e-38	1.28864e-36
110762	Igkj4	2.66883	5.17446	3.01672e-38	1.36214e-36
70025	Acot7	-3.23699	4.17731	3.61912e-38	1.62999e-36
80876	Ifitm2	-3.64503	2.95392	3.98046e-38	1.78818e-36
75379	4930599N23Rik	3.00214	3.80027	4.34423e-38	1.94666e-36
229499	Fcrl1	3.70494	4.44933	4.92698e-38	2.20221e-36
18164	Nptx1	6.21951	0.567717	6.2515e-38	2.78719e-36
20442	St3gal1	2.0379	6.87443	7.01098e-38	3.11795e-36
98752	Fcrla	2.02215	9.09745	7.0669e-38	3.13494e-36
13139	Dgka	2.23763	7.20889	7.12027e-38	3.15072e-36
270685	Mthfd1l	-2.26519	6.65102	7.81292e-38	3.4486e-36
66090	Ypel3	2.0683	6.9702	1.05697e-37	4.65381e-36
12522	Cd83	5.27066	2.0915	1.21856e-37	5.35199e-36
14357	Dtx1	2.18535	5.98756	1.22491e-37	5.36656e-36
14433	Gapdh	-2.37803	7.11956	1.34546e-37	5.88014e-36
381777	Igkv1-110	4.32267	2.78324	1.37802e-37	6.00763e-36
11810	Apobec1	2.7294	7.05709	1.42092e-37	6.17945e-36
56338	Txnip	2.42231	8.32212	1.49941e-37	6.50481e-36
434039	Igkv6-32	7.55715	1.42987	1.60182e-37	6.93209e-36
72787	Ndc1	-2.44092	5.55656	1.6287e-37	7.03121e-36
664862	Gpr137b-ps	2.22351	5.50292	1.86157e-37	8.01699e-36
109361	D730005E14Rik	2.03231	6.85857	2.02711e-37	8.70869e-36
12189	Brca1	-2.23772	6.91607	2.06725e-37	8.85965e-36
11534	Adk	-3.17336	3.96374	2.24065e-37	9.57961e-36
16409	Itgam	2.31157	7.10631	2.836e-37	1.20957e-35
68241	Mcrip2	-4.91091	1.58851	2.95988e-37	1.25937e-35
71665	Fuca1	1.90042	5.67259	3.2752e-37	1.39019e-35
71069	Stox2	3.50795	2.92043	3.42319e-37	1.44953e-35
18669	Abcb1b	-4.03152	3.64478	4.17744e-37	1.7647e-35
68428	Steap3	-2.93877	4.05518	5.04778e-37	2.12728e-35
70779	Prdm5	-5.40963	1.07848	5.15945e-37	2.16917e-35
108147	Atic	-2.17238	5.96676	6.14808e-37	2.5787e-35
382985	Rrm2b	2.27392	7.76003	6.64297e-37	2.77968e-35
54445	Unc93b1	2.00396	9.38068	8.06656e-37	3.36741e-35
76524	Cln6	-3.04658	3.71172	9.03007e-37	3.76076e-35
19414	Rasa3	2.12351	7.48457	9.97167e-37	4.14316e-35
654472	Gm12070	-2.3933	7.2205	1.10159e-36	4.56632e-35
69743	Casz1	1.94118	5.57971	1.12446e-36	4.65023e-35
17427	Mns1	-2.55034	4.25507	1.19198e-36	4.91794e-35
20492	Slbp	-2.1236	7.08831	1.3878e-36	5.71255e-35
100861841	NA	1.80272	6.40542	1.39695e-36	5.73688e-35
15201	Hells	-2.2219	6.92863	1.47731e-36	6.05286e-35
66098	Chchd6	-3.79141	2.57401	1.59571e-36	6.52286e-35
56449	Ybx3	-2.47078	6.04463	1.61703e-36	6.59481e-35
67895	Ppa1	-3.59168	3.9369	1.91925e-36	7.80937e-35
16848	Lfng	-2.53517	4.5643	2.03465e-36	8.25992e-35
13057	Cyba	1.89953	5.81058	2.1362e-36	8.65234e-35
227929	Cytip	2.08396	8.18561	2.41792e-36	9.77106e-35
67731	Fbxo32	2.52605	4.59149	2.45194e-36	9.88596e-35
13844	Ephb2	-4.25601	1.85909	2.5671e-36	1.03267e-34
56473	Fads2	-2.542	4.39513	2.58186e-36	1.03626e-34
104732	Tedc1	-2.14931	5.51548	2.72909e-36	1.09287e-34
17865	Mybl2	-2.21346	6.69826	3.35496e-36	1.34047e-34
100861846	NA	-3.74705	3.68841	3.6879e-36	1.47018e-34
320332	H4c16	-2.64802	6.63301	3.71272e-36	1.47674e-34
16881	Lig1	-3.24913	7.60024	4.28097e-36	1.69895e-34
637227	Igkv6-23	6.7585	0.806003	5.03554e-36	1.99394e-34
692182	Igkv9-129	4.23745	1.86287	5.34837e-36	2.11309e-34
16973	Lrp5	-2.10659	5.30136	5.46506e-36	2.15438e-34
244183	Trim30b	4.81323	1.5137	5.9508e-36	2.34065e-34
209086	Samd9l	2.44034	6.99229	6.55508e-36	2.56851e-34
692152	Igkv13-84	6.71691	0.516539	6.55913e-36	2.56851e-34
100038464	Gm15441	2.43324	6.67852	7.12013e-36	2.78204e-34
15018	H2-Q7	2.17596	8.75851	8.57377e-36	3.34264e-34
667823	Trim5	2.30953	5.47012	9.71332e-36	3.77859e-34
20729	Spin1	2.08449	8.10021	1.09984e-35	4.26912e-34
71704	Arhgef3	1.83652	6.21288	1.12433e-35	4.35462e-34
19701	Ren1	4.22258	2.50255	1.14159e-35	4.41184e-34
72655	Snhg5	-1.97413	6.80732	1.16637e-35	4.49776e-34
94094	Trim34a	2.32609	5.99892	1.187e-35	4.56737e-34
216233	Socs2	-2.06221	5.5167	1.24241e-35	4.77021e-34
66422	Dctpp1	-2.98163	4.14374	1.28922e-35	4.93923e-34
22036	Traip	-2.42589	4.97051	1.36812e-35	5.23016e-34
19679	Pitpnm2	-1.82993	5.9409	1.38614e-35	5.28764e-34
100503502	Gm10552	2.58038	4.91507	1.40148e-35	5.33466e-34
72155	Cenpn	-2.65777	5.87225	1.42277e-35	5.40408e-34
434040	Igkv8-28	7.0393	0.793845	1.45467e-35	5.51343e-34
212937	Tifab	-1.95699	6.42205	1.65594e-35	6.26286e-34
68051	Nutf2	-1.934	5.76644	1.87391e-35	7.07211e-34
80859	Nfkbiz	2.32412	5.68998	1.94784e-35	7.33549e-34
20667	Sox12	-3.44633	3.37596	2.27913e-35	8.56487e-34
11982	Atp10a	-3.12473	4.41869	2.58956e-35	9.71086e-34
619960	Igkv12-41	7.39223	0.563351	2.76308e-35	1.03396e-33
15284	Hlx	2.31855	4.37028	2.80293e-35	1.04666e-33
330814	Adgrl1	-2.60103	5.28847	2.90503e-35	1.08251e-33
14415	Gad1	5.94899	0.8317	3.04929e-35	1.13387e-33
434197	Fam169b	2.36809	5.42064	3.15572e-35	1.17099e-33
70021	Nt5dc2	-3.14424	5.38053	3.60722e-35	1.33573e-33
171170	Mbnl3	-2.26233	6.96841	3.9864e-35	1.47305e-33
79560	Ublcp1	1.93028	5.42364	4.08266e-35	1.50548e-33
16159	Il12a	1.9564	6.18243	4.21514e-35	1.5511e-33
108767	Pnrc1	2.09782	7.62351	4.40404e-35	1.61725e-33
56375	B4galt4	-4.22853	1.94478	5.25053e-35	1.92411e-33
67041	Oxct1	-2.76251	6.6213	5.29338e-35	1.9358e-33
628516	Igkv4-73	4.87843	2.16735	5.55682e-35	2.02795e-33
11640	Akap1	-3.18206	3.82042	6.12057e-35	2.2291e-33
110385	Pde4c	3.2603	4.67388	6.76614e-35	2.45915e-33
666926	Gm8369	6.15864	2.37852	7.88427e-35	2.85966e-33
667859	Igkv8-18	8.72554	1.47286	9.22565e-35	3.33935e-33
93842	Igsf9	3.24413	4.93758	1.11756e-34	4.0369e-33
72194	Fbxl20	2.1331	6.75228	1.23805e-34	4.46303e-33
108024	Igkv6-20	7.51793	1.04372	1.28313e-34	4.61614e-33
18752	Prkcg	3.27427	4.2861	1.28731e-34	4.62178e-33
70769	Nolc1	-1.83762	6.27218	1.33831e-34	4.79516e-33
70686	Dusp16	2.2132	5.15229	1.40727e-34	5.03207e-33
545849	Igkv4-78	5.51522	1.05544	1.41537e-34	5.05083e-33
17237	Mgrn1	1.85621	6.67984	1.57977e-34	5.62613e-33
235952	Igkv4-57	5.88295	1.80578	1.78686e-34	6.35089e-33
100862396	NA	5.44167	2.30453	1.95874e-34	6.94783e-33
100862200	NA	2.05246	6.73924	2.1473e-34	7.60144e-33
214901	Chtf18	-2.62792	5.3955	2.975e-34	1.05105e-32
17319	Mif	-2.53472	6.22191	3.11586e-34	1.09862e-32
14156	Fen1	-2.17812	6.54674	3.28997e-34	1.1577e-32
70097	Sash1	-3.06805	3.39153	3.32896e-34	1.1691e-32
100862286	NA	-3.65569	3.54598	4.08286e-34	1.43102e-32
64380	Ms4a4c	6.42974	2.40777	5.24703e-34	1.83542e-32
70747	Tspan2	-2.76255	5.46548	5.97109e-34	2.08458e-32
18129	Notch2	2.20108	7.53072	5.99928e-34	2.0903e-32
21389	Tbx6	2.74358	4.40428	6.08989e-34	2.1177e-32
75863	Clec4g	7.62548	1.54291	6.30032e-34	2.18658e-32
16010	Igfbp4	-3.19799	5.25505	7.52439e-34	2.6063e-32
54357	Epb41l4b	-2.32999	6.3644	7.65066e-34	2.64486e-32
269582	Clspn	-2.75033	7.26134	7.74361e-34	2.67177e-32
231570	NA	2.01342	5.85303	7.79927e-34	2.68574e-32
236047	Igkv4-74	6.75554	0.727497	8.50688e-34	2.92372e-32
15002	H2-Ob	1.91501	7.13434	9.40097e-34	3.22475e-32
16071	Igkc	1.98257	9.13971	1.06751e-33	3.65473e-32
434484	Sp140	2.26997	6.23925	1.07465e-33	3.67207e-32
69928	Cenps	-2.36938	4.15284	1.16597e-33	3.97643e-32
13411	Dnah11	-2.75896	3.77295	1.27989e-33	4.35653e-32
18406	Orm2	3.42038	4.05375	1.32078e-33	4.4871e-32
19361	Rad51	-2.9448	5.89781	1.35773e-33	4.60379e-32
445007	Nup85	-1.72276	6.14587	1.38336e-33	4.68175e-32
27401	Skp2	-2.40689	5.883	1.5041e-33	5.08065e-32
67475	Ero1b	2.04379	7.28162	1.59515e-33	5.37792e-32
57441	Gmnn	-2.69415	4.91867	1.75199e-33	5.89547e-32
100502579	Gm19261	11.0838	-0.399242	1.7873e-33	6.0029e-32
238673	Zfp367	-2.23685	5.95843	1.88248e-33	6.3106e-32
58184	Cnot9	-1.88933	6.65057	2.54873e-33	8.5279e-32
269053	Gpr152	3.39017	2.57675	2.59326e-33	8.66049e-32
70123	Nbdy	-4.36664	1.3636	2.60229e-33	8.6743e-32
14055	Ezh1	1.72881	5.81445	2.98722e-33	9.93868e-32
27371	Sh2d2a	-3.33336	2.76805	3.23528e-33	1.07438e-31
14026	Evl	1.67447	6.30627	3.41136e-33	1.13073e-31
192652	Wdr81	1.79279	6.80561	3.41803e-33	1.13083e-31
18566	Pdcd1	-6.51777	1.54794	3.59874e-33	1.18839e-31
20947	Swap70	1.99385	7.81419	3.80048e-33	1.25267e-31
57434	Xrcc2	-2.54665	4.13904	3.95723e-33	1.30191e-31
73212	3110082I17Rik	-3.67808	2.61777	3.96572e-33	1.30229e-31
15354	Hmgb3	-1.99192	5.67867	4.34301e-33	1.42354e-31
100861855	Gm16170	5.9699	1.77996	4.71855e-33	1.54378e-31
66307	Isoc1	-2.35235	4.9681	4.78206e-33	1.56167e-31
234577	Cpne2	-2.85459	3.63167	5.38824e-33	1.75639e-31
69716	Trip13	-2.48053	5.10363	5.46733e-33	1.77889e-31
236930	Ercc6l	-2.46527	5.9286	5.58158e-33	1.81273e-31
21897	Tlr1	4.99486	2.18288	5.8227e-33	1.88758e-31
231287	Atp10d	2.02917	6.69592	5.88458e-33	1.90415e-31
76843	Dtl	-3.26489	7.15323	6.01222e-33	1.9419e-31
100862258	Gm21596	-1.93757	8.38771	6.11852e-33	1.97264e-31
20684	Sp100	2.26703	7.48983	6.25453e-33	2.01282e-31
619321	9530052E02Rik	2.92231	3.27259	6.45733e-33	2.07431e-31
18578	Pde4b	2.01773	7.17142	6.66967e-33	2.13864e-31
18973	Pole	-2.87973	7.75731	6.95614e-33	2.22647e-31
209225	Zfp710	1.8311	7.33433	1.00914e-32	3.22413e-31
100861894	NA	2.25886	5.35641	1.03299e-32	3.29441e-31
620760	2900079G21Rik	-7.45332	0.243008	1.41292e-32	4.49797e-31
18301	Fxyd5	-3.17435	3.27582	1.51655e-32	4.8192e-31
106794	Dhx57	1.91392	7.51466	1.51969e-32	4.82051e-31
18035	Nfkbia	1.92694	7.60114	1.67702e-32	5.31006e-31
272382	Spib	2.06658	10.1599	1.76672e-32	5.58411e-31
67628	Anp32b	-2.09536	7.71341	1.84556e-32	5.82288e-31
101565	Ccp110	-1.77324	5.65542	2.13542e-32	6.72543e-31
74478	Snx29	2.11666	6.42638	2.48786e-32	7.82153e-31
67579	Cpeb4	2.10252	5.02448	2.73841e-32	8.59394e-31
15985	Cd79b	2.04378	9.55474	2.81682e-32	8.82438e-31
67333	Stk35	-1.73413	5.58551	2.86104e-32	8.94707e-31
258443	Or2m12	4.3625	3.69306	2.95051e-32	9.21059e-31
12799	Cnp	1.96491	9.2927	3.47332e-32	1.08236e-30
13998	Fgd6	2.33742	5.82089	3.48746e-32	1.08485e-30
67426	Coq8a	2.5138	4.67218	3.57477e-32	1.11006e-30
19384	Ran	-2.22344	8.24139	3.74965e-32	1.16233e-30
56351	Ptges3	-1.91681	6.86818	3.8272e-32	1.18429e-30
13860	Eps8	2.27763	6.88563	4.01893e-32	1.24145e-30
13549	Dyrk1b	1.74368	5.81531	4.37947e-32	1.35046e-30
69270	Gins1	-3.02442	4.13467	4.40023e-32	1.35451e-30
110759	Igkj1	2.31072	5.16565	4.53677e-32	1.39411e-30
70472	Atad2	-2.09894	8.24552	4.64443e-32	1.42472e-30
385120	Igkv4-70	5.91392	0.784251	5.48553e-32	1.67982e-30
69780	Smap2	1.77531	7.62986	7.56446e-32	2.31245e-30
385253	Igkv4-55	6.26543	1.8373	7.75792e-32	2.3675e-30
77889	Lbh	2.02373	7.95455	8.82741e-32	2.68925e-30
73683	Atg16l2	1.76277	6.39008	9.21088e-32	2.80125e-30
19735	Rgs2	2.2553	7.65266	9.59436e-32	2.91287e-30
237711	Eml6	2.74142	4.21092	1.32617e-31	4.01938e-30
381417	Slc28a2b	2.86444	4.19289	1.43329e-31	4.33663e-30
381101	Dnph1	-4.48774	2.37656	1.44875e-31	4.37593e-30
216198	Tcp11l2	2.58297	6.07981	1.53501e-31	4.62857e-30
227541	Camk1d	1.73755	6.0004	1.57615e-31	4.74454e-30
245688	Rbbp7	-1.90695	7.20824	1.66471e-31	5.00262e-30
626583	Igkv3-2	3.96304	3.30629	1.66809e-31	5.00427e-30
56524	Pals2	-2.01127	5.0648	1.76127e-31	5.27486e-30
71846	Syce2	-2.89844	3.51868	1.82278e-31	5.44988e-30
12763	Cmah	2.02638	7.44472	1.90603e-31	5.68916e-30
327766	Tmem26	2.68747	3.74207	1.97363e-31	5.87981e-30
78605	6430706D22Rik	-1.89787	8.75773	1.97655e-31	5.87981e-30
16476	Jun	2.79052	6.46183	2.10328e-31	6.24632e-30
13445	Cdk2ap1	-1.73046	6.11237	2.43001e-31	7.20457e-30
677289	Prr33	3.09385	3.77802	2.5434e-31	7.52812e-30
68283	Matcap2	-2.56768	4.1192	2.70261e-31	7.98329e-30
76406	Saxo5	6.30636	0.539787	2.7062e-31	7.98329e-30
67603	Dusp6	1.98888	6.81405	2.94452e-31	8.67188e-30
100504368	NA	-1.92004	5.37783	2.9589e-31	8.69976e-30
17969	Ncf1	2.90445	5.47515	3.12889e-31	9.1843e-30
80286	Tusc3	-2.77617	3.76497	3.7041e-31	1.08547e-29
102124	Enkd1	-2.0886	4.67824	3.76115e-31	1.10037e-29
237823	Pfas	-1.84355	7.09866	3.97465e-31	1.16091e-29
667924	Igkv3-10	6.86817	1.36469	4.31196e-31	1.25736e-29
68026	Pclaf	-3.07986	7.97043	5.08288e-31	1.47972e-29
217151	Arl5c	2.2259	8.51237	5.37792e-31	1.56304e-29
442827	Rab44	-3.4476	2.47708	5.59879e-31	1.62457e-29
18263	Odc1	-2.16193	6.08259	6.60474e-31	1.91332e-29
93672	Il24	6.49826	0.422423	6.9786e-31	2.01832e-29
67187	Zmynd19	-2.45592	4.16942	7.02365e-31	2.02804e-29
19882	Mst1r	-3.6754	2.49641	7.05545e-31	2.0339e-29
22166	Txn1	-2.01531	6.26854	7.62951e-31	2.19581e-29
21877	Tk1	-1.75638	5.99532	8.44925e-31	2.42779e-29
70083	Metrn	-2.15301	4.57652	9.63319e-31	2.76349e-29
30877	Gnl3	-1.89845	5.39642	9.65042e-31	2.76395e-29
100503558	NA	3.4489	4.03	9.75502e-31	2.7894e-29
208647	Creb3l2	2.3322	4.03884	1.06178e-30	3.03121e-29
216856	Nlgn2	-3.50473	2.52264	1.12935e-30	3.21892e-29
353156	Egfl7	-4.31869	2.43975	1.16412e-30	3.31269e-29
18189	Nrxn1	2.38981	4.72368	1.60102e-30	4.54865e-29
14128	Fcer2a	4.86332	4.05324	1.79841e-30	5.10127e-29
68275	Rpa1	-2.03153	7.30219	1.8356e-30	5.19843e-29
71624	4833411C07Rik	7.33328	-0.0209396	1.87145e-30	5.29149e-29
100041230	H4c17	-2.58242	8.52092	1.9177e-30	5.41361e-29
408254	A630019I02Rik	3.93438	2.50201	2.02948e-30	5.72003e-29
66902	Mtap	-2.45619	4.13304	2.24244e-30	6.31021e-29
65960	Twsg1	-1.72097	6.05457	2.39505e-30	6.72894e-29
245240	9930111J21Rik2	2.24796	6.97468	2.62342e-30	7.35887e-29
666794	Rbm24	2.49832	6.28122	2.7343e-30	7.65776e-29
231633	Tmem119	-5.1832	1.84425	3.09219e-30	8.6464e-29
622665	Ccdc17	2.90874	3.60669	3.1167e-30	8.70118e-29
18813	Pa2g4	-1.85301	7.50082	3.21319e-30	8.95645e-29
544963	Iqgap2	-2.22804	6.18295	3.39813e-30	9.45705e-29
12493	Cd37	1.8917	8.64145	3.61095e-30	1.00336e-28
381782	Igkv4-50	4.85002	1.61152	3.88841e-30	1.07876e-28
213211	Rnf26	-1.72442	6.08402	4.50902e-30	1.24898e-28
14582	Gfi1b	-2.66279	3.79099	4.93072e-30	1.36365e-28
20963	Syk	1.92261	10.8392	5.0163e-30	1.38516e-28
208836	Fanci	-1.60839	6.2849	5.19911e-30	1.4334e-28
27428	Shroom3	-5.56075	1.34474	5.29708e-30	1.45814e-28
16529	Kcnk5	-3.22417	3.22816	5.66232e-30	1.55626e-28
208628	Kntc1	-2.70601	7.09006	5.86121e-30	1.60842e-28
13723	Emb	-3.60997	2.49357	6.46191e-30	1.77052e-28
24132	Zfp53	2.19177	5.51435	6.70141e-30	1.83331e-28
17975	Ncl	-1.82255	8.79833	6.71355e-30	1.83379e-28
434024	Igkv1-122	5.50277	0.912854	6.90228e-30	1.88244e-28
100039864	Snhg12	-1.71127	7.04197	7.01154e-30	1.9093e-28
241062	Pgap1	2.41797	4.05317	7.9106e-30	2.15081e-28
15939	Ier5	1.67308	5.6547	8.14268e-30	2.21051e-28
621893	H2ac21	-2.00266	5.91443	8.47383e-30	2.29689e-28
19362	Rad51ap1	-2.72902	5.39719	9.5345e-30	2.58044e-28
545847	Igkv14-111	3.79801	2.43158	9.85994e-30	2.66444e-28
12398	Cbfa2t3	1.85154	7.97734	1.00055e-29	2.69967e-28
11891	Rab27a	-2.06555	4.8173	1.11294e-29	2.99833e-28
76459	Car12	-5.43097	0.744971	1.29585e-29	3.48579e-28
100504618	Gm11579	-7.65749	-0.128328	1.41817e-29	3.80906e-28
278795	Lrrc10b	3.59629	2.8019	1.42775e-29	3.82898e-28
15983	Ifrd2	-2.38752	4.70012	1.47597e-29	3.95231e-28
381280	Hjurp	-1.85016	9.09789	1.63531e-29	4.37235e-28
667214	9930111J21Rik1	2.26176	7.457	1.70808e-29	4.56004e-28
100041581	Zkscan16	2.98398	3.49271	1.76152e-29	4.69563e-28
69538	Antxr1	5.03963	1.45382	1.77654e-29	4.72855e-28
15001	H2-Oa	3.08745	3.96681	1.83653e-29	4.87802e-28
77011	Ticrr	-2.61185	6.95691	1.83821e-29	4.87802e-28
100042069	Impdh2-ps	-2.28783	5.10961	1.86033e-29	4.92932e-28
100504255	Gm12159	4.60772	1.50918	1.87152e-29	4.95156e-28
12021	Bard1	-2.44224	6.69919	2.12711e-29	5.61938e-28
12778	Ackr3	5.91693	1.03481	2.21557e-29	5.84436e-28
546244	Igkv4-61	6.07139	0.423442	2.31691e-29	6.10257e-28
75564	Rsph9	-1.97012	5.12216	2.41891e-29	6.36178e-28
666704	Samd1	-2.33409	5.73366	2.61841e-29	6.87625e-28
13007	Csrp1	-1.9626	6.73724	2.77395e-29	7.27392e-28
226041	Pgm5	5.98784	1.55292	2.92546e-29	7.65985e-28
627828	Gm6793	-1.72245	6.91132	2.94913e-29	7.71044e-28
100503043	Armcx4	-2.79498	3.17876	3.02896e-29	7.90747e-28
100503816	Gm16548	3.72131	1.83687	3.05772e-29	7.97079e-28
329165	Abi2	-2.9408	4.02751	3.09712e-29	8.06162e-28
215493	A3galt2	3.735	2.34837	3.39837e-29	8.83278e-28
99151	Cercam	-3.06353	3.03671	3.62656e-29	9.41204e-28
100502816	NA	2.94026	2.58668	3.7419e-29	9.69716e-28
21991	Tpi1	-1.99737	6.38851	3.8846e-29	1.00523e-27
13610	S1pr3	3.8331	2.67281	3.9768e-29	1.02758e-27
100861772	NA	-2.05822	5.25044	4.23788e-29	1.09345e-27
210544	Tbc1d31	-1.80136	5.84374	4.28244e-29	1.10334e-27
100504448	NA	2.85225	3.04887	4.53375e-29	1.16639e-27
18551	Pcsk4	-3.87639	2.03321	4.62707e-29	1.18867e-27
72512	Sting1	1.52155	5.83608	4.94085e-29	1.26743e-27
213438	P2ry10b	2.01754	4.88521	5.34728e-29	1.36971e-27
211305	Fbxw13	7.60349	-0.162897	5.91979e-29	1.51417e-27
20014	Rpn2	-1.81752	7.14715	6.06265e-29	1.54847e-27
14104	Fasn	-1.68218	7.21728	6.26003e-29	1.59658e-27
71994	Cnn3	-1.76725	6.75823	6.81905e-29	1.73428e-27
12070	Bex3	-2.33714	4.08428	6.81955e-29	1.73428e-27
20878	Aurka	-2.01851	5.88296	6.86428e-29	1.74315e-27
102644	Oaf	-3.05932	2.96566	7.60911e-29	1.92953e-27
22214	Ube2h	1.74367	7.54006	7.66119e-29	1.93996e-27
77318	Ankrd55	7.4131	-0.0994001	7.90551e-29	1.99896e-27
215387	Ncaph	-2.23568	7.03866	7.92272e-29	2.00046e-27
18569	Pdcd4	1.65475	6.48216	8.45607e-29	2.13209e-27
22670	Trim26	1.64762	5.74818	8.74103e-29	2.2008e-27
11799	Birc5	-2.1963	6.44183	9.364e-29	2.3543e-27
69885	Aunip	-2.69327	3.31083	9.62118e-29	2.41553e-27
66634	Mcm8	-2.31195	4.25888	9.80233e-29	2.45752e-27
12182	Bst1	2.02772	6.68567	9.89147e-29	2.47637e-27
66659	Acp6	-1.74783	5.307	1.05722e-28	2.64305e-27
18032	Nfix	-2.73058	3.13604	1.06236e-28	2.65215e-27
319161	H4c18	-2.55573	9.26219	1.20665e-28	3.00812e-27
108037	Shmt2	-1.94478	7.0656	1.26171e-28	3.14096e-27
23918	Impdh2	-1.91827	6.74303	1.29666e-28	3.22345e-27
20135	Rrm2	-2.84467	8.4193	1.44041e-28	3.57576e-27
244745	Dpy19l1	-1.78037	5.31112	1.44615e-28	3.585e-27
68395	Gm53175	2.09769	8.21784	1.56292e-28	3.86905e-27
72007	Fndc3b	-2.36771	4.19674	1.58761e-28	3.92469e-27
107373	Fam111a	-1.88992	7.13018	1.60488e-28	3.96183e-27
20509	Slc19a1	-2.46456	3.95207	1.61402e-28	3.97886e-27
347722	Agap1	-2.94216	2.89282	1.74946e-28	4.30673e-27
224454	Zdhhc14	1.56307	6.04113	1.76115e-28	4.32948e-27
76850	Ago4	2.0137	5.52328	1.76434e-28	4.33131e-27
75694	2310058D17Rik	2.05458	4.74657	2.20015e-28	5.39371e-27
216134	Pdxk	-2.45762	4.05763	2.20398e-28	5.39562e-27
381903	Alg8	-1.89015	4.98532	2.23855e-28	5.47269e-27
16170	Il16	1.70606	8.54475	2.75982e-28	6.73776e-27
66929	Asf1b	-2.65548	6.66418	2.82792e-28	6.89451e-27
63913	Niban1	2.66607	3.89294	3.24878e-28	7.90969e-27
77424	Spinkl	6.59704	-0.24174	3.31745e-28	8.06577e-27
223453	Dap	-1.85093	5.76699	3.51291e-28	8.52928e-27
18972	Pold2	-2.37598	5.42855	3.52675e-28	8.55115e-27
68201	Ccdc34	-2.10768	5.30187	3.79275e-28	9.18354e-27
100504371	Gm13920	3.15979	2.54002	4.60007e-28	1.11231e-26
100504643	Gm20326	-5.67534	1.1068	4.6421e-28	1.12094e-26
77744	Bora	-1.95998	5.69379	5.20513e-28	1.25519e-26
433956	Dnaaf5	1.55984	6.34989	5.34205e-28	1.28645e-26
108105	B3gnt5	1.75831	7.15075	5.90559e-28	1.42023e-26
18226	Nup62	-1.77072	6.82996	6.57381e-28	1.57879e-26
94192	C1galt1	1.77775	8.19295	7.40596e-28	1.77623e-26
227753	Gsn	-3.09435	7.22716	7.55429e-28	1.80935e-26
106344	Rfc4	-1.76426	5.43465	7.57819e-28	1.81262e-26
72080	Sapcd2	-2.43482	5.82791	7.82675e-28	1.86955e-26
64291	Osbpl1a	-2.79183	3.17159	8.87429e-28	2.11691e-26
236266	Alms1	-1.92372	6.97094	8.91674e-28	2.12418e-26
20937	Suv39h1	-1.96102	6.53401	8.979e-28	2.13613e-26
170770	Bbc3	2.60042	3.56234	9.14865e-28	2.17357e-26
666938	Bend4	-2.6973	4.21319	9.35156e-28	2.2188e-26
244059	Chd2	1.99858	8.4959	1.0487e-27	2.48487e-26
72774	Neil1	1.80215	6.92262	1.06578e-27	2.52198e-26
12890	Cplx2	1.7494	8.75928	1.10001e-27	2.59749e-26
227613	Tubb4b	-1.98542	8.07584	1.10063e-27	2.59749e-26
777685	Ighv5-2	2.96779	2.6061	1.10512e-27	2.60462e-26
11303	Abca1	3.04597	6.6158	1.30497e-27	3.07153e-26
320586	A630089N07Rik	-2.74122	3.82422	1.43935e-27	3.38334e-26
100862340	NA	3.6512	2.80945	1.48422e-27	3.48417e-26
20815	Srpk1	-1.4887	6.24693	1.55374e-27	3.64254e-26
246316	Lgi2	-5.93055	1.26476	1.58733e-27	3.71636e-26
53623	Gria3	2.55841	3.74606	1.6393e-27	3.83297e-26
229055	Zbtb10	1.77644	5.78077	1.74608e-27	4.07726e-26
20133	Rrm1	-2.18902	8.37843	1.76934e-27	4.12612e-26
18477	Prdx1	-1.75758	6.80789	1.84786e-27	4.30357e-26
240084	Cchcr1	-1.94058	4.73187	1.85153e-27	4.30645e-26
20728	Spic	6.03773	0.219255	1.91763e-27	4.45433e-26
326619	H4c1	-2.7907	9.0765	1.96123e-27	4.54964e-26
70059	Degs2	1.77979	4.90972	2.24882e-27	5.20997e-26
18969	Pola2	-1.5037	6.36441	2.34217e-27	5.41915e-26
13137	Cd55b	5.37772	3.10294	2.4768e-27	5.72316e-26
12369	Casp7	-1.9728	4.5575	2.53001e-27	5.83849e-26
76498	Paqr4	-2.83653	3.59943	2.6325e-27	6.0671e-26
100040572	Gm2848	2.75356	5.5911	2.64724e-27	6.09312e-26
20641	Snrpd1	-1.92564	5.22106	2.69814e-27	6.20221e-26
56419	Diaph3	-2.3969	6.09348	2.73127e-27	6.27023e-26
12925	Crip1	-2.20744	6.13404	2.79348e-27	6.40473e-26
13436	Dnmt3b	-2.05636	4.22827	2.93264e-27	6.7151e-26
319554	Idi1	-2.253	4.38308	2.99283e-27	6.84407e-26
27374	Prmt5	-1.57224	6.21967	3.27316e-27	7.47547e-26
218138	Gmds	-2.74107	3.51225	3.34104e-27	7.62067e-26
70028	Dop1b	1.65026	5.74402	3.40576e-27	7.7583e-26
20017	Polr1b	-1.87707	4.90644	3.67979e-27	8.37176e-26
69684	Aarsd1	-1.89097	4.77483	3.76401e-27	8.55236e-26
268373	Ppia	-2.06783	9.46287	3.86093e-27	8.76134e-26
74410	Ttll11	-3.96016	2.6447	3.93188e-27	8.91093e-26
381831	Igkv4-58	5.42061	0.807585	4.27562e-27	9.67209e-26
59310	Myl10	-5.6499	2.47612	4.27867e-27	9.67209e-26
12349	Car2	-2.64429	5.72902	4.32728e-27	9.76949e-26
245857	Ssh3	2.17314	5.60388	4.34085e-27	9.78765e-26
66725	Lrrk2	2.62837	6.39177	4.46968e-27	1.00653e-25
22339	Vegfa	-1.76151	5.30591	4.48253e-27	1.00814e-25
18102	Nme1	-2.18105	5.31279	4.71698e-27	1.05952e-25
51869	Rif1	-1.75968	7.81902	4.83905e-27	1.08557e-25
18221	Nudc	-1.70759	6.0734	4.97568e-27	1.1148e-25
211651	Fancd2	-2.05971	6.27508	5.12223e-27	1.14619e-25
236690	Nyx	5.40527	0.77343	5.63003e-27	1.25823e-25
234865	Nup133	-1.49308	6.14167	6.04325e-27	1.34887e-25
53605	Nap1l1	-1.79283	8.10932	6.43874e-27	1.43534e-25
105522	Ankrd28	-1.54576	6.45603	6.63506e-27	1.47724e-25
69548	2310015A10Rik	2.27677	4.18471	7.00872e-27	1.55847e-25
14113	Fbl	-1.64037	5.91412	7.22342e-27	1.6042e-25
226539	Dars2	-1.76527	5.05849	7.4097e-27	1.6435e-25
102920	Cenpi	-2.39464	5.2317	8.95303e-27	1.98334e-25
21682	Tec	1.64579	5.45254	9.58944e-27	2.12166e-25
330323	Mindy4	-4.89121	0.772874	9.83386e-27	2.17303e-25
12419	Cbx5	-2.28551	8.84659	1.00518e-26	2.21841e-25
100041809	NA	3.44673	2.15946	1.18435e-26	2.61058e-25
100862001	NA	-2.25508	4.99631	1.30804e-26	2.87964e-25
58996	Arhgap23	-2.70261	4.03625	1.46525e-26	3.22172e-25
16477	Junb	1.85529	5.742	1.48586e-26	3.26299e-25
22401	Zmat3	3.03879	3.55428	1.53792e-26	3.37313e-25
21452	Tcn2	2.01243	4.32311	1.59154e-26	3.48641e-25
100503461	Gm19706	2.45239	4.1207	1.64645e-26	3.60225e-25
217265	Abca5	3.1165	2.15896	1.67104e-26	3.65152e-25
19363	Rad51b	-2.87462	3.44625	1.71222e-26	3.73689e-25
434218	Trim34b	2.71565	3.48268	1.72147e-26	3.75247e-25
630836	2010315B03Rik	1.953	4.42569	1.81318e-26	3.94751e-25
13666	Eif2ak3	1.65256	7.2937	1.85651e-26	4.03689e-25
100088	Rcc1	-2.01209	6.56686	1.97669e-26	4.29294e-25
269424	Jade1	-1.5927	6.03939	2.07032e-26	4.49076e-25
68222	Cimip2a	-1.79349	5.05128	2.07519e-26	4.49582e-25
116870	Mta1	-1.61716	6.63759	2.28471e-26	4.94369e-25
72692	Hnrnpll	-3.16443	1.92774	2.58002e-26	5.57587e-25
18824	Plp2	-1.66453	5.38779	2.64192e-26	5.70268e-25
66522	Pgpep1	1.69851	5.20276	2.70919e-26	5.84077e-25
100861729	NA	-2.04052	5.01429	2.84049e-26	6.11638e-25
20877	Aurkb	-1.98848	6.87858	2.88821e-26	6.21157e-25
170772	Glcci1	1.93726	9.29045	3.1957e-26	6.86454e-25
78697	Pus7	-2.13686	4.30203	3.27773e-26	7.03222e-25
19982	Rpl36a	-1.8135	6.70864	3.38657e-26	7.25693e-25
12874	Cpd	-2.2157	5.01896	3.39498e-26	7.26615e-25
11987	Slc7a1	-1.78836	6.5837	3.43097e-26	7.33432e-25
108912	Cdca2	-2.28832	6.46583	3.49878e-26	7.47026e-25
385291	Igkv4-54	6.04871	0.130136	3.79948e-26	8.1025e-25
54124	Cks1b	-2.44476	5.75013	3.93308e-26	8.37732e-25
108089	Rnf144a	-1.59734	5.62053	3.95313e-26	8.4099e-25
100862317	NA	-2.87397	4.15231	4.0057e-26	8.51151e-25
17210	Mcl1	1.65356	8.44647	4.04998e-26	8.59528e-25
72022	Slc35f2	-3.0635	2.42804	4.19104e-26	8.88399e-25
210274	Shank2	3.84674	3.46898	4.21425e-26	8.92251e-25
69774	Ms4a6b	4.21709	1.71559	4.24637e-26	8.97979e-25
73389	Hbp1	1.72005	7.01962	4.39384e-26	9.28053e-25
380928	Lmo7	3.61823	2.05126	4.55009e-26	9.59912e-25
16985	Lsp1	1.7095	7.46401	4.75743e-26	1.00246e-24
17387	Mmp14	-2.74925	4.00941	5.21471e-26	1.09751e-24
216344	Rab21	1.64584	6.62584	5.40279e-26	1.13574e-24
56489	Ikbke	-2.56109	3.26483	5.93117e-26	1.24533e-24
319581	Xkr5	-2.7679	2.77726	6.64008e-26	1.39253e-24
654467	Gm10052	-1.65029	5.72922	6.91968e-26	1.44945e-24
380797	Ighd	1.94151	6.93919	7.47962e-26	1.56488e-24
18148	Npm1	-1.94599	8.36725	7.73512e-26	1.61643e-24
16194	Il6ra	2.51904	3.71387	8.81027e-26	1.83795e-24
12448	Ccne2	-1.70605	6.33212	8.81595e-26	1.83795e-24
73804	Kif2c	-2.27854	6.00773	9.26858e-26	1.93005e-24
211484	Tsga10	2.21918	4.33517	1.03671e-25	2.15626e-24
140559	Igsf8	-1.62851	5.42094	1.05056e-25	2.18251e-24
623474	Rad54b	-2.4395	5.65636	1.05382e-25	2.18672e-24
230393	Focad	-2.4971	3.9103	1.11234e-25	2.30544e-24
19889	Rp2	1.41401	5.92841	1.21349e-25	2.51213e-24
71909	Haus5	-1.50371	5.53631	1.23532e-25	2.55434e-24
12261	C1qbp	-1.84433	5.55383	1.41874e-25	2.93019e-24
20539	Slc7a5	-2.0708	6.52013	1.43471e-25	2.95972e-24
67134	Nop56	-1.61195	7.50298	1.48519e-25	3.06029e-24
67042	Ift27	-2.10677	4.47975	1.60167e-25	3.29647e-24
66912	Bzw2	-2.1512	5.54777	1.6146e-25	3.31922e-24
66531	Cmc2	-2.02461	4.39838	1.64113e-25	3.36983e-24
216527	Ccm2	1.62347	7.45518	1.73972e-25	3.56815e-24
238871	Pde4d	-2.08986	4.33551	1.83922e-25	3.76785e-24
18407	Orm3	3.97288	2.76633	1.87115e-25	3.82883e-24
77590	Chst15	1.7464	7.64575	1.91674e-25	3.91759e-24
56380	Arid3b	1.56836	5.82259	2.54226e-25	5.19008e-24
67849	Cdca5	-2.47482	5.83274	2.57255e-25	5.24587e-24
66910	Tmem107	-2.83557	2.6763	2.62237e-25	5.34131e-24
71795	Pitpnc1	-1.53335	5.57857	2.66128e-25	5.41432e-24
56459	Sae1	-1.60444	7.32071	2.89122e-25	5.87539e-24
623954	Gm10493	2.19308	4.22267	3.08066e-25	6.25318e-24
20873	Plk4	-1.95913	6.45	3.11886e-25	6.32347e-24
76681	Trim12a	1.82211	6.06566	3.32628e-25	6.73629e-24
67155	Smarca2	1.58201	6.23567	3.34128e-25	6.75893e-24
11877	Arvcf	-1.43543	6.23496	3.49586e-25	7.06355e-24
68631	Cryl1	-2.68977	2.95956	3.75502e-25	7.57854e-24
20382	Srsf2	-1.64691	8.49287	4.11831e-25	8.30229e-24
15191	Hdgf	-1.75476	8.11489	4.15064e-25	8.35794e-24
56354	Dnajc7	1.66784	8.51851	4.1985e-25	8.44471e-24
70235	Poc1a	-2.07602	4.52228	4.26121e-25	8.56112e-24
80720	Pbx4	-2.4139	3.18458	4.44312e-25	8.91646e-24
51944	Knstrn	-1.81665	6.10632	4.77026e-25	9.56213e-24
12545	Cdc7	-1.87845	5.56624	4.86623e-25	9.74346e-24
76044	Ncapg2	-2.72743	7.80822	5.07511e-25	1.01502e-23
21915	Dtymk	-1.40466	5.93795	5.2371e-25	1.04624e-23
100503699	NA	3.03803	1.93913	5.44607e-25	1.08676e-23
100041241	Gm3227	6.71998	0.993118	5.50963e-25	1.0982e-23
620191	Igkv6-29	7.5886	0.577089	5.52659e-25	1.10034e-23
414076	BC051537	3.07733	3.04121	5.60213e-25	1.11413e-23
18655	Pgk1	-1.7395	6.68084	5.73894e-25	1.14006e-23
74039	Nfam1	3.01336	3.55123	6.01249e-25	1.19306e-23
104099	Itga9	2.25664	6.02238	6.21837e-25	1.23253e-23
628027	Igkv1-133	6.50474	0.479898	6.27167e-25	1.24171e-23
14793	Cdca3	-2.32652	6.4634	7.09291e-25	1.40273e-23
11928	Atp1a1	-1.78487	6.65855	7.16119e-25	1.41465e-23
233071	Arhgap33	-1.78172	6.43645	7.40754e-25	1.46169e-23
103733	Tubg1	-1.68347	5.48832	7.5628e-25	1.49066e-23
231532	Arhgap24	1.88979	4.89779	7.63792e-25	1.5038e-23
58207	Slc43a3	-1.58017	7.21505	7.68407e-25	1.5112e-23
330662	Dock1	-3.41695	2.05118	8.00259e-25	1.5721e-23
218214	Kdm1b	1.95639	7.29361	8.06097e-25	1.58181e-23
17685	Msh2	-1.59018	6.43157	8.14355e-25	1.59624e-23
108961	E2f8	-2.7377	7.32982	8.30236e-25	1.62557e-23
69719	Cad	-1.73845	7.06754	9.30614e-25	1.81888e-23
20655	Sod1	-1.80563	6.20673	9.3102e-25	1.81888e-23
50767	Pnpla6	1.64566	5.98197	9.96128e-25	1.94393e-23
14933	Gk	-2.06621	4.22793	9.97693e-25	1.94484e-23
272396	Tars3	-3.11941	2.50899	1.02968e-24	2.00498e-23
110460	Acat2	-1.75759	4.9598	1.06066e-24	2.06304e-23
232210	Hmces	-2.049	4.44717	1.08e-24	2.09835e-23
329003	Zfp516	2.55718	4.86337	1.13268e-24	2.19828e-23
104721	Ddx1	-1.47695	6.20062	1.14353e-24	2.21693e-23
78309	Cul9	2.17495	4.78247	1.17173e-24	2.26911e-23
71720	Osbpl3	-4.14177	0.612295	1.17346e-24	2.26998e-23
12416	Cbx2	-1.55786	5.62635	1.18603e-24	2.29178e-23
434036	Igkv13-85	4.15183	1.17669	1.25396e-24	2.4204e-23
244329	Mcph1	-1.85646	5.05331	1.27131e-24	2.45121e-23
26886	Cenph	-2.74047	4.12435	1.27367e-24	2.4531e-23
100503175	Gm19582	1.53539	5.93732	1.40644e-24	2.70587e-23
319545	D430020J02Rik	-2.7053	4.18933	1.41859e-24	2.72628e-23
208154	Btla	2.24689	5.08806	1.433e-24	2.75099e-23
73921	Scpep1os	2.74918	2.88369	1.4398e-24	2.76106e-23
193796	Kdm4b	1.58701	6.59508	1.44936e-24	2.77638e-23
16416	Itgb3	3.11756	5.77043	1.45433e-24	2.78287e-23
16578	Kif9	2.32977	3.91677	1.50965e-24	2.88562e-23
228836	Dlgap4	1.66345	5.37065	1.52319e-24	2.90836e-23
16765	Stmn1	-2.56344	8.41732	1.69801e-24	3.23866e-23
15382	Hnrnpa1	-1.60844	8.56737	1.77759e-24	3.3868e-23
75116	4930520O04Rik	-2.74582	2.56583	1.81062e-24	3.44601e-23
100504576	NA	-2.18313	4.08197	1.816e-24	3.45255e-23
16319	Incenp	-2.00413	7.78489	1.87733e-24	3.56531e-23
100383	Bsdc1	1.53084	5.70437	1.9041e-24	3.61228e-23
100502999	NA	4.50933	0.724089	2.01693e-24	3.82224e-23
110168	Gpr18	1.95314	5.05274	2.04396e-24	3.86932e-23
100503555	NA	-2.51159	8.68308	2.07622e-24	3.92619e-23
108671	Dnajc9	-1.64772	6.78303	2.08217e-24	3.93324e-23
260305	Nphp4	-2.11605	3.9304	2.09903e-24	3.96086e-23
16439	Itpr2	1.76258	8.44165	2.13837e-24	4.03078e-23
19387	Rangap1	-1.67282	7.72801	2.20828e-24	4.15815e-23
67458	Ergic1	-1.98037	4.86633	2.22439e-24	4.18404e-23
66525	Timm50	-1.66604	5.33746	2.23709e-24	4.20345e-23
17355	Aff1	1.77692	9.64203	2.30038e-24	4.31778e-23
76438	Rftn1	1.47812	6.86565	2.55397e-24	4.78869e-23
18754	Prkce	1.84002	7.48475	2.65777e-24	4.97805e-23
66961	Neat1	3.06489	7.10039	2.83e-24	5.29502e-23
70699	Nup205	-1.66012	8.09585	2.95154e-24	5.5166e-23
170826	Ppargc1b	-4.24997	2.11547	2.97306e-24	5.55096e-23
100503512	NA	-2.76481	10.2408	3.33163e-24	6.21389e-23
72107	Dscc1	-2.70082	3.62508	3.72975e-24	6.94912e-23
224008	Spidr	-1.72132	4.85768	4.16811e-24	7.75769e-23
22035	Tnfsf10	-3.26216	3.62432	4.17377e-24	7.76006e-23
22143	Tuba1b	-2.75051	10.6079	4.2502e-24	7.89387e-23
15289	Hmgb1	-1.70944	9.06987	4.34935e-24	8.06253e-23
78388	Mvp	1.84867	4.67635	4.35012e-24	8.06253e-23
667550	Igkv10-94	3.18095	1.8441	4.40393e-24	8.15372e-23
56150	Mad2l1	-2.20672	6.06079	4.87811e-24	9.02221e-23
72925	Marchf1	4.01831	2.55102	5.31105e-24	9.81269e-23
270160	Rab39	2.77249	2.7565	5.48543e-24	1.01243e-22
83673	Snhg1	-1.68146	7.39389	5.60181e-24	1.03283e-22
100861907	NA	-2.74323	5.59808	6.13167e-24	1.12935e-22
53331	Stx7	1.35755	5.96564	6.26038e-24	1.15186e-22
66667	Hspbap1	1.98922	4.65493	6.6429e-24	1.22097e-22
68298	Ncapd2	-2.1345	9.12662	6.76523e-24	1.24216e-22
243423	Igkv1-132	10.0919	-0.761116	7.08731e-24	1.29995e-22
93871	Brwd1	2.55004	8.65167	7.71336e-24	1.41332e-22
100043462	Nutf2-ps1	-2.02649	4.56296	7.96305e-24	1.45756e-22
231646	Myo1h	1.67082	5.18804	8.08699e-24	1.47872e-22
55982	Paxip1	-1.50444	7.02081	8.28617e-24	1.51357e-22
69195	Tmem121	-3.59387	1.76403	8.62337e-24	1.57354e-22
64297	Gprc5b	2.21184	4.58763	8.7274e-24	1.59089e-22
63955	Cables1	-5.02599	0.862492	8.76781e-24	1.59661e-22
77782	Polq	-2.20212	6.36985	8.85508e-24	1.61084e-22
22171	Tyms	-2.96692	6.49003	9.30285e-24	1.69056e-22
22596	Xrcc5	-1.86111	4.31148	9.51416e-24	1.72719e-22
26365	Ceacam1	1.54302	6.80675	9.58972e-24	1.73912e-22
18753	Prkcd	1.63045	7.88302	1.02873e-23	1.86372e-22
20425	Shmt1	-1.98107	4.93821	1.03072e-23	1.86542e-22
225875	Lrfn4	-3.74618	1.3295	1.07668e-23	1.94661e-22
328660	Bex6	-4.24517	0.581836	1.13675e-23	2.0531e-22
192197	Bcas3	1.47876	5.85358	1.1689e-23	2.10902e-22
217684	Susd6	1.39959	5.97491	1.22172e-23	2.20208e-22
333433	Gpd1l	1.66792	8.56106	1.23388e-23	2.22174e-22
80287	Apobec3	1.58914	9.11777	1.27018e-23	2.28478e-22
353282	Sfmbt2	-2.86214	2.32754	1.27234e-23	2.28633e-22
19718	Rfc2	-1.43045	6.46391	1.28267e-23	2.30256e-22
217944	Rapgef5	-2.31667	3.65473	1.32826e-23	2.38199e-22
68097	Dynll2	-1.7996	5.2644	1.37824e-23	2.46912e-22
14123	Fbrs	1.59896	6.95185	1.49506e-23	2.6757e-22
15526	Hspa9	-1.67307	7.18604	1.50434e-23	2.68959e-22
77577	Spns3	1.7841	8.18502	1.51226e-23	2.70101e-22
66468	Ska1	-2.43884	4.62506	1.51859e-23	2.70959e-22
16592	Fabp5	-3.06942	2.91703	1.5362e-23	2.73825e-22
19139	Prps1	-1.58429	5.15099	1.58396e-23	2.82054e-22
192950	Nacad	2.7945	5.19019	1.6472e-23	2.9302e-22
14766	Adgrg1	-1.61719	7.62724	1.70839e-23	3.036e-22
52837	Tmx4	-1.97373	4.7793	1.85397e-23	3.2914e-22
67956	Kmt5a	-1.57555	6.62721	1.89311e-23	3.35752e-22
100503332	Gm19639	-2.87997	2.97088	1.91856e-23	3.39926e-22
14067	F5	4.39019	5.48418	2.0875e-23	3.69487e-22
67299	Dock7	-2.50874	2.8646	2.19756e-23	3.88579e-22
72462	Rrp1b	-1.71543	5.24503	2.34542e-23	4.14311e-22
50799	Slc25a13	-2.83796	2.9916	2.41844e-23	4.26784e-22
74165	Fbxl22	2.0232	4.98738	2.77165e-23	4.88627e-22
22146	Tuba1c	-2.50459	9.03409	2.79929e-23	4.9301e-22
68539	Tmem109	-1.97315	5.01944	3.02356e-23	5.31978e-22
140703	Emid1	-1.47502	6.57771	3.12151e-23	5.48667e-22
22033	Traf5	1.64195	5.74021	3.18777e-23	5.59757e-22
20557	Slfn3	-2.17698	3.99466	3.23969e-23	5.6831e-22
30937	Lmcd1	-4.37005	0.512112	3.31776e-23	5.8143e-22
21335	Tacc3	-2.15547	6.94698	3.32967e-23	5.82939e-22
12235	Bub1	-2.05175	6.80654	3.79395e-23	6.63567e-22
68421	Lmbrd1	1.48657	6.20408	3.89078e-23	6.7983e-22
19374	Rag2	1.66003	6.69329	3.96976e-23	6.92945e-22
72612	Hpf1	-1.5704	5.2708	4.03801e-23	7.04166e-22
67967	Pold3	-1.48174	6.52462	4.19082e-23	7.30094e-22
228140	Tnks1bp1	1.54982	5.65162	4.35462e-23	7.57884e-22
245474	Dkc1	-1.33567	6.03451	4.38671e-23	7.62719e-22
170786	Cd209a	7.58777	0.261262	4.65668e-23	8.08863e-22
23980	Pebp1	-1.70306	6.17658	4.90211e-23	8.5066e-22
26374	Cop1	1.56	7.97892	4.95796e-23	8.5951e-22
26408	Map3k5	1.56528	6.95499	5.07999e-23	8.79802e-22
14702	Gng2	1.55995	5.70389	5.47838e-23	9.47872e-22
65256	Asb2	-2.63471	2.95541	5.78393e-23	9.99762e-22
70693	Adgra3	-4.33909	0.872784	5.83342e-23	1.00733e-21
16906	Lmnb1	-2.01328	8.99484	5.8937e-23	1.01675e-21
72685	Dnajc6	-4.21123	1.0436	5.95552e-23	1.02641e-21
668310	Cc2d2b	4.51757	2.58053	6.06144e-23	1.04365e-21
17254	Slc3a2	-1.49249	5.89741	6.10078e-23	1.04941e-21
97122	H4c14	-2.49278	7.76011	6.1232e-23	1.05224e-21
22142	Tuba1a	-2.35934	9.63751	6.21628e-23	1.0672e-21
14000	Drosha	-1.33024	6.01725	6.29198e-23	1.07915e-21
100861681	NA	-2.16756	3.89116	6.60677e-23	1.13204e-21
233064	Wdr62	-2.03692	5.90748	6.66211e-23	1.14042e-21
71607	Snx20	1.53208	5.38467	6.73598e-23	1.15195e-21
18796	Plcb2	1.67165	6.17261	6.96255e-23	1.18955e-21
319160	H4c12	-2.62538	9.00735	7.01578e-23	1.19749e-21
20840	Stac	6.63621	0.727715	7.55821e-23	1.28883e-21
236900	Pdk3	-1.98673	4.28253	7.59289e-23	1.2935e-21
78833	Gins3	-1.95075	4.31003	7.72129e-23	1.31411e-21
19713	Ret	4.29718	3.29996	7.75562e-23	1.31868e-21
12043	Bcl2	-2.63441	2.54415	7.79393e-23	1.32392e-21
69071	Tmem97	-2.47486	3.81712	8.25367e-23	1.40067e-21
68133	Gcsh	-3.25198	3.3655	8.3249e-23	1.41087e-21
11758	Prdx6	-1.90232	5.18823	8.3297e-23	1.41087e-21
12614	Celsr1	-1.7037	5.1925	8.41573e-23	1.42408e-21
18783	Pla2g4a	-3.14836	2.20363	8.61686e-23	1.45672e-21
67492	Zfand4	-2.37583	3.48768	8.65256e-23	1.46136e-21
100504344	Gm20186	2.49423	4.4202	8.9122e-23	1.50377e-21
19260	Ptpn22	-3.03179	2.54964	8.92887e-23	1.50515e-21
80905	Polh	-1.41539	6.23762	9.30863e-23	1.56768e-21
20363	Selenop	1.86388	6.41451	1.03512e-22	1.7416e-21
83436	Plekha2	1.59635	10.0904	1.09397e-22	1.83887e-21
75612	Gns	1.46659	7.30663	1.14264e-22	1.91886e-21
234836	Il17c	3.6381	1.18813	1.14416e-22	1.91958e-21
68423	Ankrd13d	1.99203	5.68683	1.19637e-22	2.00527e-21
408065	Zfp456	1.76149	4.46711	1.23372e-22	2.06593e-21
20715	Serpina3g	4.80432	3.66966	1.34177e-22	2.24474e-21
56702	H1f5	-2.45752	10.0232	1.38159e-22	2.30917e-21
232889	Pla2g4c	-2.64292	2.49568	1.38758e-22	2.317e-21
100503366	Gm19658	-2.82276	9.34233	1.43046e-22	2.38634e-21
22034	Traf6	1.54351	7.40221	1.53241e-22	2.55402e-21
319173	H2ac10	-2.82307	9.34192	1.59684e-22	2.6589e-21
100043508	Ptges3-ps	-1.93496	4.58052	1.59929e-22	2.66047e-21
68813	Dock5	-2.35767	3.54252	1.64976e-22	2.74186e-21
12567	Cdk4	-1.64634	7.23471	1.67803e-22	2.78622e-21
19682	Rdh5	2.57762	2.55815	1.70305e-22	2.82512e-21
692169	Igkv15-103	4.7048	0.400436	1.70689e-22	2.82883e-21
17357	Marcksl1	-1.67493	6.57792	1.77428e-22	2.93777e-21
27214	Dbf4	-1.78984	5.90583	1.81501e-22	3.00239e-21
27368	Tbl2	-1.59378	5.23599	1.88793e-22	3.1201e-21
30058	Timm8a1	-2.3152	3.78799	1.94816e-22	3.21664e-21
80838	H1f1	-2.30356	10.2323	1.98361e-22	3.27213e-21
230484	Usp1	-1.82547	7.37138	1.99307e-22	3.28466e-21
227715	Exosc2	-1.582	5.13188	2.0085e-22	3.30701e-21
320014	B930025P03Rik	10.6528	-1.03742	2.07107e-22	3.40688e-21
20867	Stip1	-1.53301	7.29501	2.22016e-22	3.64873e-21
93737	Pard6g	-2.15637	3.93663	2.50476e-22	4.11265e-21
100503116	NA	-1.55001	6.63644	2.72562e-22	4.47112e-21
74137	Nuak2	1.75787	4.90173	2.92569e-22	4.79488e-21
18726	Lilra6	6.2346	1.30441	2.95577e-22	4.8397e-21
21681	Alyref	-1.64919	6.63564	3.24282e-22	5.30479e-21
67900	Mtfp1	-3.06064	1.75551	3.27563e-22	5.35352e-21
100503392	4833438C02Rik	1.98444	4.12193	3.41218e-22	5.57156e-21
22283	Ush2a	4.55726	0.408873	3.62014e-22	5.90566e-21
21881	Tkt	-1.85212	7.65447	3.6489e-22	5.9471e-21
620248	NA	-2.05215	5.91696	3.71005e-22	6.04121e-21
70894	Efcab3	10.5308	-1.20031	3.7163e-22	6.04331e-21
100861919	NA	-1.68659	4.99403	3.71817e-22	6.04331e-21
17158	Man2a1	1.69582	8.18515	3.78041e-22	6.13884e-21
12793	Cnih1	-1.56387	5.55004	3.82614e-22	6.2074e-21
22154	Tubb5	-2.03178	10.6179	3.84773e-22	6.2367e-21
16898	Rps2	-2.00702	9.1783	3.92023e-22	6.34841e-21
14635	Galk1	-1.7798	5.15194	3.92626e-22	6.35236e-21
22137	Ttk	-2.02621	5.87717	4.02445e-22	6.50528e-21
385109	Igkv4-72	4.87476	0.553639	4.27285e-22	6.9005e-21
226652	Arhgap30	1.5666	8.31611	4.67737e-22	7.5469e-21
331493	Gm5127	6.37397	-0.282992	4.75354e-22	7.66281e-21
100043636	AI662270	-1.45171	6.55063	4.8485e-22	7.80878e-21
228993	Slc17a9	-2.8415	3.82449	5.16291e-22	8.30759e-21
65221	Slc15a3	-1.84766	4.19661	5.25651e-22	8.45052e-21
100503394	Gm17494	-2.11287	5.08133	5.36018e-22	8.60936e-21
14841	Haspin	-1.90601	5.00189	5.6043e-22	8.9933e-21
231549	Lrrc8d	1.31852	5.78806	5.79159e-22	9.28542e-21
110052	Dek	-1.68168	8.38859	6.1672e-22	9.87869e-21
243451	Igkv4-86	3.05218	1.74193	6.29583e-22	1.00756e-20
226409	Zranb3	-1.63923	5.48181	6.38433e-22	1.0208e-20
26367	Ceacam2	1.53885	5.35093	6.59272e-22	1.05317e-20
14087	Fanca	-1.4058	6.18292	6.85598e-22	1.09424e-20
67608	Narf	1.66009	6.61572	6.90122e-22	1.10046e-20
99167	Ssx2ip	-2.0725	4.4565	7.22994e-22	1.15184e-20
78514	Arhgap10	-2.44349	3.78275	7.41201e-22	1.17979e-20
319157	H4c6	-2.65636	8.86395	7.57441e-22	1.20456e-20
57748	Jmy	1.44811	6.0514	7.75653e-22	1.23241e-20
211550	Tifa	1.61526	8.82062	7.9766e-22	1.26624e-20
16443	Itsn1	1.73102	4.42734	8.26036e-22	1.31011e-20
17089	Lyar	-1.92264	4.64294	8.55657e-22	1.35588e-20
106200	Txndc11	1.51908	7.97186	8.57784e-22	1.35803e-20
72145	Wdfy3	2.17594	5.72957	9.04884e-22	1.43132e-20
110033	Kif22	-1.54877	6.96327	9.20236e-22	1.4543e-20
219148	Fam167a	-3.60684	3.67907	9.24968e-22	1.46048e-20
269023	Zfp608	1.50841	7.34021	9.85841e-22	1.5552e-20
211401	Mtss1	1.44704	8.51062	1.0321e-21	1.62673e-20
70466	Ckap2l	-2.18566	6.59788	1.04157e-21	1.64019e-20
69706	Lrr1	-2.70184	3.80677	1.07568e-21	1.6924e-20
777686	Ighv2-2	3.13041	2.2716	1.07879e-21	1.69579e-20
57783	Tnip1	1.35214	5.5073	1.15128e-21	1.80813e-20
100861927	NA	-1.73293	5.16493	1.16959e-21	1.83527e-20
21353	Tank	1.64446	5.29881	1.17803e-21	1.84687e-20
66616	Snx9	1.28989	5.90105	1.20813e-21	1.89238e-20
16534	Kcnn4	-3.22435	3.38644	1.2425e-21	1.94449e-20
72657	Selenoh	-1.83829	5.37645	1.25562e-21	1.96329e-20
327987	Med13	1.67974	9.61236	1.33714e-21	2.08742e-20
100503380	Snhg4	-2.21044	3.343	1.33837e-21	2.08742e-20
100503344	Gm19645	-2.02713	10.1418	1.33854e-21	2.08742e-20
76080	Ttpal	1.55097	8.15787	1.36479e-21	2.12647e-20
234736	Rfwd3	-1.71969	7.7279	1.3858e-21	2.15732e-20
109032	Sp110	1.40641	6.15103	1.39203e-21	2.16511e-20
104759	Pld4	2.95043	5.82035	1.45559e-21	2.26198e-20
219114	Ska3	-1.86973	5.00685	1.57322e-21	2.44263e-20
71803	Slc25a18	2.25237	4.39407	1.60373e-21	2.48782e-20
232187	Smyd5	-1.67912	4.4735	1.60709e-21	2.49085e-20
27756	Lsm2	-1.78591	4.69964	1.61734e-21	2.50349e-20
20460	Stil	-2.33113	6.75291	1.61807e-21	2.50349e-20
12615	Cenpa	-1.53347	6.9802	1.63995e-21	2.53513e-20
102747	Lrrc49	-2.3779	3.0499	1.64898e-21	2.54685e-20
74552	Nipal3	1.2988	6.10432	1.65551e-21	2.55471e-20
20229	Sat1	1.36191	5.62331	1.71683e-21	2.64703e-20
69263	Rfc3	-1.62439	5.30998	1.73554e-21	2.67355e-20
29856	Smtn	-1.74099	5.23527	1.77081e-21	2.72551e-20
21838	Thy1	-4.2004	1.67192	1.77933e-21	2.73624e-20
16168	Il15	3.40579	1.79951	1.87003e-21	2.87323e-20
70458	2610318N02Rik	-2.1117	4.25528	1.88169e-21	2.88863e-20
108960	Irak2	3.06035	3.25088	1.90073e-21	2.91534e-20
19038	Ppic	-6.26225	-0.409773	1.97203e-21	3.02208e-20
239554	Foxred2	-2.03576	4.33706	2.00073e-21	3.06341e-20
15980	Ifngr2	1.24747	6.01837	2.02358e-21	3.09571e-20
74187	Katnb1	-1.55348	5.29944	2.04673e-21	3.12842e-20
70239	Gtf3c5	-1.58165	5.27219	2.14197e-21	3.27116e-20
72114	Zbed3	-1.57451	4.91962	2.15446e-21	3.28741e-20
54392	Ncapg	-2.11214	7.20729	2.23577e-21	3.40853e-20
219134	Shisa2	-3.92283	0.921032	2.27727e-21	3.46883e-20
14534	Kat2a	-1.47992	5.46403	2.40764e-21	3.66424e-20
100217413	Scarna10	1.42338	6.11429	2.41146e-21	3.66691e-20
110695	Aldh7a1	-2.45941	2.82588	2.43612e-21	3.70124e-20
224132	Slc49a4	1.92412	5.13001	2.44538e-21	3.71212e-20
230738	Zc3h12a	1.53039	5.47775	2.52333e-21	3.82716e-20
75124	Nxnl2	6.41593	-0.544017	2.58959e-21	3.92429e-20
243439	Igkv14-100	5.30446	0.345244	2.73556e-21	4.14195e-20
66011	Ranbp17	-3.26878	1.76279	2.75835e-21	4.17288e-20
13877	Erh	-1.51806	6.19112	2.84825e-21	4.30521e-20
18186	Nrp1	-2.79191	3.60426	2.88463e-21	4.35648e-20
27367	Rpl3	-1.77624	9.67608	2.97283e-21	4.48586e-20
171567	Nme7	1.41727	6.01125	3.02717e-21	4.56397e-20
74044	Ttf2	-1.52828	6.6439	3.11738e-21	4.69597e-20
319188	H2bc22	-2.61671	9.68109	3.15939e-21	4.75521e-20
56086	Set	-1.59198	8.41216	3.43268e-21	5.16215e-20
72097	Cracdl	-3.71061	2.85939	3.51315e-21	5.27867e-20
19696	Rel	1.35808	6.15079	3.53718e-21	5.31027e-20
66977	Nuf2	-2.10461	6.28132	3.56376e-21	5.34488e-20
100126034	Gm10644	-2.58942	3.36833	3.56627e-21	5.34488e-20
52679	E2f7	-2.57862	6.20265	3.57942e-21	5.35757e-20
387565	Cd300c	6.15562	-0.233826	3.5808e-21	5.35757e-20
19896	Rpl10a	-1.71896	8.79654	3.58551e-21	5.3601e-20
230098	Arhgef39	-1.76759	4.72859	3.60288e-21	5.38152e-20
244668	Sipa1l2	1.5566	5.66545	3.77808e-21	5.63844e-20
223658	Mroh1	1.35907	6.30997	3.78756e-21	5.64784e-20
215418	Csrnp1	1.41374	6.50849	3.91318e-21	5.83024e-20
16518	Kcnj2	3.15188	2.04342	3.91657e-21	5.83039e-20
227327	B3gnt7	-3.3956	1.70547	3.99278e-21	5.93884e-20
100503130	Gm15964	-2.07925	3.81774	4.03448e-21	5.99583e-20
15384	Hnrnpab	-1.49895	8.54441	4.10339e-21	6.09312e-20
105988	Espl1	-2.18052	7.08564	4.35224e-21	6.45722e-20
60411	Cenpk	-2.47354	4.35841	4.46431e-21	6.61795e-20
22695	Zfp36	1.52406	7.2286	4.47034e-21	6.62133e-20
100502647	Gm11583	-1.43728	6.87918	4.62492e-21	6.84457e-20
15077	H3c14	-2.52542	11.107	4.64152e-21	6.8634e-20
18846	Plxna3	-2.34246	3.20761	4.66016e-21	6.88521e-20
77018	Col25a1	5.24194	2.93632	4.72658e-21	6.97752e-20
66286	Sec11c	1.56102	7.03013	4.89668e-21	7.2226e-20
71963	Cdca4	-1.46261	6.19203	4.94228e-21	7.28379e-20
68763	1110038B12Rik	-1.63685	6.80001	5.09397e-21	7.5011e-20
16580	Kifc5b	-1.81592	5.2955	5.11214e-21	7.5216e-20
13358	Slc25a1	-1.59114	5.43912	5.14495e-21	7.56358e-20
12442	Ccnb2	-2.03757	6.87914	5.3145e-21	7.80637e-20
105841	Dennd3	1.85221	5.97176	5.34701e-21	7.8476e-20
66570	Cenpm	-2.52512	4.89173	5.45914e-21	8.00553e-20
103534	Mgat4b	-2.28201	3.39428	5.50896e-21	8.06803e-20
24017	Rnf13	1.26243	5.8976	5.51088e-21	8.06803e-20
66442	Spc25	-2.18581	5.43689	5.67673e-21	8.30397e-20
228421	Kif18a	-1.97509	5.72768	5.86517e-21	8.57254e-20
109079	Sephs1	-1.43039	6.64696	5.8933e-21	8.60656e-20
232035	Ccser1	10.1052	-1.5467	5.9326e-21	8.6568e-20
23833	Cd52	2.35615	6.09681	6.11929e-21	8.92187e-20
52398	Septin11	-1.70755	7.94094	6.15343e-21	8.96426e-20
21813	Tgfbr2	1.44997	7.65737	6.20018e-21	9.02493e-20
110557	H2-Q6	1.94251	8.91706	6.32901e-21	9.20488e-20
319183	H2bc11	-2.50109	9.62959	6.38922e-21	9.28482e-20
319158	H4c9	-2.41261	6.84511	6.47161e-21	9.39684e-20
18514	Pbx1	2.2229	3.78347	6.57827e-21	9.54388e-20
100861680	NA	-3.92679	0.334565	6.91098e-21	1.00184e-19
67213	Cmtm6	1.26367	6.40518	6.92977e-21	1.00374e-19
210146	Irgq	1.47374	6.61364	6.94511e-21	1.00514e-19
52123	Agpat5	-1.95857	4.10849	7.00564e-21	1.01307e-19
387609	Zhx2	1.30178	6.2873	7.24827e-21	1.0473e-19
219189	Vwa8	-1.41651	5.96237	7.38434e-21	1.06609e-19
434428	Gm5620	-2.43147	5.68211	7.87026e-21	1.13532e-19
239839	Ccdc14	-1.94296	3.91287	7.89424e-21	1.13753e-19
13169	Dbnl	1.42916	7.84872	7.89845e-21	1.13753e-19
72324	Plxdc1	1.79393	5.39097	7.93049e-21	1.14122e-19
23991	Cib1	1.43638	5.97666	8.37094e-21	1.20362e-19
13650	Rhbdf1	3.36818	1.42389	8.50501e-21	1.2219e-19
18746	Pkm	-1.67145	7.9968	8.51187e-21	1.2219e-19
71877	Efhc1	3.04072	2.10535	9.33202e-21	1.33855e-19
319159	H4c11	-2.74899	7.54079	9.66668e-21	1.38543e-19
110959	Nudt19	-2.25775	3.65139	9.82991e-21	1.40768e-19
19650	Rbl1	-1.63467	7.37747	1.02331e-20	1.46424e-19
83397	Akap12	1.50139	9.71683	1.03154e-20	1.47482e-19
319189	H2bc18	-2.45696	9.41491	1.04033e-20	1.48619e-19
14783	Grb10	-3.90679	1.21387	1.05896e-20	1.51159e-19
321022	Cdv3	-1.47306	8.3845	1.07538e-20	1.53378e-19
13611	S1pr4	1.41325	6.6478	1.10653e-20	1.57693e-19
100861780	NA	-5.92445	0.688278	1.14719e-20	1.63356e-19
78749	Filip1l	1.39415	5.81073	1.14862e-20	1.63413e-19
94232	Ubqln4	-1.34888	5.7489	1.14943e-20	1.63413e-19
30843	Fbxl12	1.39167	7.1595	1.15565e-20	1.64165e-19
16785	Rpsa	-1.82251	9.75953	1.23468e-20	1.75252e-19
68087	Dcakd	-1.75961	4.41283	1.24783e-20	1.76976e-19
80911	Acox3	1.42568	6.57012	1.29096e-20	1.82947e-19
28036	Larp7	-1.50102	5.53975	1.37658e-20	1.94924e-19
319170	H2ac22	-3.20329	9.95898	1.38807e-20	1.96393e-19
268445	Ankrd13b	-2.40807	3.51717	1.44336e-20	2.04053e-19
12704	Cit	-2.11676	7.19102	1.51015e-20	2.13325e-19
14719	Got2	-1.72625	6.83736	1.53803e-20	2.1709e-19
29870	Gtse1	-1.97189	6.14449	1.68181e-20	2.37196e-19
232232	Hdac11	2.06427	4.48037	1.69192e-20	2.38432e-19
109934	Abr	-1.43053	5.73476	1.72341e-20	2.42677e-19
76890	Memo1	-1.3625	5.6915	1.85483e-20	2.60974e-19
72128	2610008E11Rik	1.4376	5.68105	1.87284e-20	2.63272e-19
27376	Slc25a10	-1.57887	4.9878	1.87414e-20	2.63272e-19
102693	Phldb1	-3.20905	1.21357	1.96193e-20	2.75385e-19
213948	Atg9b	-4.64617	0.287519	2.0256e-20	2.84098e-19
100043757	Zfp831	1.69934	5.57758	2.03064e-20	2.84579e-19
20419	Shcbp1	-2.11973	5.67006	2.11001e-20	2.95469e-19
234396	Ankle1	-2.2981	5.29136	2.12072e-20	2.96733e-19
100862399	NA	-2.99021	2.54775	2.18104e-20	3.04932e-19
58186	Rad18	-1.70704	5.20233	2.21917e-20	3.10018e-19
545848	Igkv4-80	4.46761	0.491679	2.2409e-20	3.12807e-19
13603	Opn3	2.28402	3.94606	2.25597e-20	3.14635e-19
105445	Dock9	1.70012	5.59851	2.25755e-20	3.14635e-19
15516	Hsp90ab1	-1.7482	10.1947	2.32582e-20	3.23895e-19
12934	Dpysl2	-1.46698	6.96521	2.40952e-20	3.35287e-19
100775173	Ighv1-74	1.3941	6.63386	2.43554e-20	3.38642e-19
67161	Sclt1	-1.60137	4.58096	2.43865e-20	3.38807e-19
319186	H2bc14	-2.86154	8.1055	2.52648e-20	3.50735e-19
74106	Dcaf6	1.55821	5.76919	2.62629e-20	3.64305e-19
103554	Psme4	1.79382	8.81595	2.64096e-20	3.66053e-19
330119	Adamts3	-5.65754	-0.268234	2.69843e-20	3.73726e-19
57912	Cdc42se1	1.36473	7.08651	2.73355e-20	3.78295e-19
243813	Leng9	2.2513	2.96812	2.82795e-20	3.91052e-19
214239	Ccdc9b	2.5101	3.58041	2.99803e-20	4.14248e-19
74191	P2ry13	3.23495	1.47777	3.00066e-20	4.14288e-19
723954	Mir133a-2	2.96649	1.42717	3.09148e-20	4.26464e-19
666668	Gm8225	-1.91411	4.64626	3.09367e-20	4.26464e-19
667940	Igkv3-5	5.92121	0.801109	3.14729e-20	4.33518e-19
100503178	2810013P06Rik	1.69668	4.53838	3.21002e-20	4.41815e-19
11555	Adrb2	2.33569	3.74838	3.2223e-20	4.4316e-19
18103	Nme2	-2.10846	5.7409	3.34213e-20	4.59109e-19
68867	Rnf122	1.85459	4.19026	3.34345e-20	4.59109e-19
239096	Cdh24	-1.92822	3.82703	3.71102e-20	5.09187e-19
67062	Slc25a53	1.91129	5.20667	3.76145e-20	5.15706e-19
94280	Sfxn3	1.58779	5.05342	3.87362e-20	5.30674e-19
75317	Parpbp	-1.96022	5.16169	3.90884e-20	5.35085e-19
407823	Baz2b	1.87846	8.24144	4.04125e-20	5.52783e-19
71988	Esco2	-2.31319	6.22012	4.11124e-20	5.61922e-19
236727	Slc9a7	1.61318	6.25806	4.20479e-20	5.74265e-19
12417	Cbx3	-1.50631	7.72696	4.22829e-20	5.77029e-19
12322	Camk2a	2.3172	3.05921	4.28657e-20	5.84532e-19
72415	Sgo1	-1.82433	5.72064	4.48642e-20	6.11313e-19
16211	Kpnb1	-1.47221	9.00934	4.51041e-20	6.1411e-19
69806	Slc39a11	-2.75524	2.50504	4.56111e-20	6.20535e-19
675749	Gm10693	11.4108	-0.267151	4.58895e-20	6.23844e-19
97165	Hmgb2	-1.90681	9.01892	4.63153e-20	6.28808e-19
67121	Mastl	-1.65477	5.3834	4.63258e-20	6.28808e-19
319156	H4c4	-2.33013	9.71415	4.72273e-20	6.40555e-19
12745	Clgn	-4.40327	0.96864	4.77433e-20	6.47057e-19
434033	Igkv4-91	4.00868	0.451063	5.38345e-20	7.29052e-19
12293	Cacna2d1	3.42225	3.8776	5.39098e-20	7.29514e-19
319165	H2ac7	-2.60836	9.80691	5.52845e-20	7.47544e-19
70417	Megf10	-6.21957	0.418169	5.89546e-20	7.96563e-19
100861967	NA	-2.06275	8.72596	6.04954e-20	8.16757e-19
19348	Kif20a	-1.67925	6.9541	6.11307e-20	8.24706e-19
67052	Ndc80	-1.73928	6.14953	6.18533e-20	8.33818e-19
18817	Plk1	-2.00099	6.84805	6.22676e-20	8.38764e-19
18150	Npm3	-1.81016	4.93871	6.2906e-20	8.46719e-19
18574	Pde1b	2.14718	5.65732	6.43643e-20	8.6569e-19
11443	Chrnb1	2.69958	3.16427	6.45545e-20	8.67589e-19
54137	Acrbp	1.84136	4.66526	6.5322e-20	8.77237e-19
11769	Ap1s1	-1.84844	4.73863	6.83346e-20	9.17e-19
14228	Fkbp4	-1.66853	7.08977	6.87988e-20	9.22529e-19
226169	Pprc1	-1.3925	5.64061	7.012e-20	9.39533e-19
107723	Slc12a6	1.6781	9.68617	7.10224e-20	9.50905e-19
66471	Anp32e	-1.52195	7.99588	7.21842e-20	9.6573e-19
18750	Prkca	-1.26674	6.23845	7.22823e-20	9.66312e-19
107993	Bfsp2	-2.13913	5.59851	7.3208e-20	9.77948e-19
100043682	Gm10584	2.11627	4.98177	7.41283e-20	9.89496e-19
100503433	Gm15433	9.90912	-1.66973	7.57905e-20	1.01092e-18
66197	Cks2	-1.91245	5.70999	7.63848e-20	1.01808e-18
217303	Cd300a	5.33316	1.49403	8.01277e-20	1.06716e-18
233826	Palb2	-1.72465	4.27578	8.08469e-20	1.07593e-18
74194	Rnd3	3.79691	2.11517	8.13316e-20	1.08157e-18
80987	Nckipsd	1.51795	4.925	8.24987e-20	1.09627e-18
54721	Tyk2	1.30515	6.38019	8.47815e-20	1.12576e-18
27274	Zfp354b	2.73075	2.7854	8.56733e-20	1.13674e-18
56520	Nme4	-3.0483	2.39698	8.80761e-20	1.16775e-18
14057	Sfxn1	-1.32518	6.07229	8.86894e-20	1.175e-18
19734	Rgs16	2.87798	2.74646	9.29771e-20	1.23089e-18
18476	Pafah1b3	1.45312	7.68951	9.43605e-20	1.24827e-18
100502960	Gm19474	3.21874	4.87552	9.68367e-20	1.28007e-18
17245	Mdm1	-1.43737	5.38782	9.9879e-20	1.3193e-18
232984	B3gnt8	1.29449	6.02124	1.04265e-19	1.3762e-18
105847	Lmf2	-1.25767	5.90523	1.1051e-19	1.45755e-18
22355	Vipr2	-5.93567	-0.0931871	1.11055e-19	1.46364e-18
11600	Angpt1	2.57868	2.52053	1.11265e-19	1.46531e-18
69784	1500009L16Rik	-4.05507	0.241007	1.14066e-19	1.50109e-18
17096	Lyn	1.41249	8.79093	1.14396e-19	1.50432e-18
69499	Tsr2	-1.64478	4.38207	1.1491e-19	1.50996e-18
66235	Eif1ax	-1.47878	5.52731	1.15722e-19	1.5195e-18
319182	H2bc9	-2.49016	8.21839	1.15954e-19	1.52142e-18
68011	Snrpg	-1.66063	5.44357	1.18462e-19	1.55317e-18
19687	Rfc1	-1.38058	7.53793	1.23873e-19	1.62292e-18
626347	Igkv3-4	5.59907	0.939171	1.26009e-19	1.64967e-18
23825	Banf1	-1.54214	6.30088	1.34064e-19	1.75383e-18
100040465	NA	-2.65726	4.47015	1.40555e-19	1.83739e-18
66913	Kdelr2	-1.64342	5.14875	1.43715e-19	1.8773e-18
11881	Arsb	-1.97861	4.2321	1.43865e-19	1.87788e-18
21917	Tmpo	-1.7525	9.20439	1.44195e-19	1.88081e-18
666634	Gm8203	-1.73509	7.21496	1.45392e-19	1.89502e-18
18230	Nxn	-2.29948	3.47663	1.47095e-19	1.9158e-18
26885	Casp8ap2	-1.34433	6.67522	1.48964e-19	1.93873e-18
17161	Maoa	-3.66716	1.15483	1.49363e-19	1.94249e-18
73523	Pebp4	5.89685	-1.07351	1.49807e-19	1.94683e-18
621832	Nutf2-ps2	-2.0612	3.72084	1.52256e-19	1.97721e-18
381287	Sp140l1	3.23439	3.48414	1.5561e-19	2.01928e-18
380823	Ighv1-64	2.23953	3.20897	1.61931e-19	2.09976e-18
50911	Exosc9	-1.62094	6.58293	1.64905e-19	2.13677e-18
99003	Qser1	-1.41755	6.53055	1.65058e-19	2.13718e-18
210035	Nemp1	-1.39318	5.70641	1.65745e-19	2.14451e-18
16402	Itga5	-2.30199	3.71719	1.66814e-19	2.15677e-18
71805	Nup93	-1.2851	5.87127	1.70473e-19	2.20246e-18
384514	Igkv4-57-1	5.57214	-0.754045	1.71683e-19	2.21648e-18
67553	Gstcd	-1.651	4.80673	1.75086e-19	2.25876e-18
100861949	NA	-1.52745	5.41088	1.81139e-19	2.33515e-18
51788	H2az1	-1.76012	8.59491	1.85113e-19	2.38465e-18
15505	Hsph1	-1.3987	6.1746	1.85482e-19	2.38766e-18
326620	H4c2	-2.72613	8.82904	1.91463e-19	2.46287e-18
97114	H3c15	-2.47183	10.3175	1.97274e-19	2.53576e-18
22390	Wee1	-1.76338	6.31834	2.05865e-19	2.64428e-18
53860	Septin9	-1.85071	5.75851	2.07101e-19	2.65822e-18
50493	Txnrd1	-1.31479	5.62922	2.10357e-19	2.69806e-18
319154	H3c13	-2.48994	10.6012	2.12853e-19	2.7281e-18
19656	Rbmxl1	-1.37677	6.52497	2.2097e-19	2.83007e-18
94176	Dock2	1.60092	9.45797	2.4008e-19	3.07261e-18
114716	Spred2	-1.93238	3.71595	2.47262e-19	3.16224e-18
17768	Mthfd2	-1.55091	5.8118	2.51824e-19	3.21826e-18
671641	Rps12-ps24	-1.88838	5.16016	2.58306e-19	3.29872e-18
11305	Abca2	-1.34283	5.87034	2.61091e-19	3.33187e-18
100316810	Mir1894	2.07488	3.30139	2.63514e-19	3.36038e-18
107684	Coro2a	-1.86291	5.93712	2.72433e-19	3.47161e-18
100502766	Kifc1	-1.845	6.32429	2.99066e-19	3.80825e-18
70497	Arhgap17	1.37335	8.28689	3.02025e-19	3.84316e-18
20911	Stxbp2	1.5853	7.19819	3.06099e-19	3.89221e-18
70638	Entrep2	1.70671	4.26815	3.07199e-19	3.90222e-18
22608	Ybx1	-1.58711	8.34173	3.07328e-19	3.90222e-18
240660	Slc35g1	-2.97511	2.19607	3.10107e-19	3.9347e-18
211612	Ptchd1	5.62481	-0.655691	3.15667e-19	4.00237e-18
64176	Sv2b	-4.89929	-0.0746081	3.30264e-19	4.18445e-18
66622	Ubr7	-1.45907	6.27035	3.30994e-19	4.1907e-18
13605	Ect2	-2.05322	7.09402	3.48968e-19	4.41511e-18
78658	Ncapd3	-1.51483	7.69025	3.79942e-19	4.80356e-18
108004	Igkv3-1	3.25741	2.03552	3.82902e-19	4.83751e-18
100503440	NA	-1.75785	7.96875	3.88813e-19	4.9087e-18
338349	Cntln	-2.05058	4.95171	4.16516e-19	5.25469e-18
67937	Tmem59l	-4.11367	0.395967	4.25019e-19	5.35815e-18
69941	2810408I11Rik	-3.40645	1.01132	4.26602e-19	5.37428e-18
12466	Cct6a	-1.46515	6.92301	4.50963e-19	5.67713e-18
74430	Cfap20dc	-4.84343	-0.208504	4.52226e-19	5.68898e-18
17872	Ppp1r15a	1.86854	3.95764	4.53878e-19	5.70572e-18
619806	Igkv4-51	4.53469	1.05767	4.73454e-19	5.94757e-18
14731	Gpaa1	-1.46981	5.06616	4.7852e-19	6.00696e-18
68616	Gdpd3	1.69397	5.07623	5.06571e-19	6.35457e-18
54650	Sfmbt1	-1.76027	5.97312	5.09677e-19	6.38901e-18
83771	Tas1r3	1.82026	4.37346	5.23142e-19	6.55316e-18
79196	Osbpl5	1.638	4.87022	5.28129e-19	6.61095e-18
213539	Bag2	-2.98041	2.53308	5.36336e-19	6.70894e-18
245867	Pcmtd2	1.2801	6.02604	5.48504e-19	6.8563e-18
56048	Lgals8	1.29152	5.96707	5.61209e-19	7.01016e-18
109674	Ampd2	-1.42405	5.42909	5.75338e-19	7.18159e-18
668158	Ccdc85c	-3.19794	1.6951	5.84446e-19	7.28603e-18
268697	Ccnb1	-2.13533	6.93262	5.84529e-19	7.28603e-18
110761	Igkj3	2.18112	4.35249	5.87128e-19	7.31183e-18
209334	Gen1	-1.87764	5.61459	5.87425e-19	7.31183e-18
69274	Ctdspl	-2.90264	3.10355	5.89424e-19	7.33156e-18
20431	Pmel	2.14336	3.58434	5.99024e-19	7.44574e-18
14870	Gstp1	-1.81602	6.53634	6.08278e-19	7.55545e-18
22145	Tuba4a	-1.79865	5.12921	6.15503e-19	7.63983e-18
72807	Zfp429	1.6855	4.16908	6.25839e-19	7.76269e-18
228662	Btbd3	-3.78155	0.730944	6.478e-19	8.02946e-18
69710	Arap1	1.39732	7.51014	6.48535e-19	8.03294e-18
71924	Tube1	-1.79675	4.54333	6.63444e-19	8.21186e-18
14869	Gstp2	-1.81892	6.27408	7.07661e-19	8.75304e-18
14957	H1f3	-1.91197	10.1778	7.16306e-19	8.85378e-18
64136	Sdf2l1	-2.0637	4.29773	7.18298e-19	8.87221e-18
229445	Ctso	1.49231	4.89272	7.23655e-19	8.93215e-18
12192	Zfp36l1	1.38407	7.39239	7.29216e-19	8.99451e-18
110606	Fntb	-1.67884	4.30709	7.63315e-19	9.40854e-18
52552	Parp8	1.44554	6.14281	7.71241e-19	9.49963e-18
20042	Rps12	-1.673	7.83808	7.97852e-19	9.81837e-18
16647	Kpna2	-1.8984	7.62998	7.98228e-19	9.81837e-18
22333	Vdac1	-1.44945	6.57878	8.057e-19	9.90339e-18
98878	Ehd4	-1.47639	5.93171	8.16614e-19	1.00306e-17
100862285	NA	-2.89705	1.86228	8.27407e-19	1.01561e-17
19055	Ppp3ca	1.23962	6.45485	8.54019e-19	1.04755e-17
433855	AI506816	-2.29496	3.5772	8.81705e-19	1.08076e-17
22317	Vamp1	1.68884	6.00577	9.30932e-19	1.14031e-17
21898	Tlr4	-3.16919	2.01806	9.37286e-19	1.1473e-17
69736	Nup37	-1.74234	4.19657	9.65271e-19	1.18074e-17
381822	Lockd	-1.77024	4.22334	1.0059e-18	1.22959e-17
14048	Eya1	1.94926	4.64267	1.01521e-18	1.24011e-17
100504013	Gm20014	-1.28716	6.0977	1.0974e-18	1.33959e-17
276950	Slfn8	3.02455	5.65771	1.10659e-18	1.34987e-17
224530	Acat3	-1.17888	6.10836	1.13949e-18	1.38905e-17
56207	Uchl5	-1.33082	5.30706	1.14202e-18	1.39118e-17
383766	Tldc2	3.65118	1.07961	1.19972e-18	1.46045e-17
171211	Edaradd	1.61108	6.83507	1.25479e-18	1.52645e-17
235461	Mindy2	1.53786	8.31961	1.27726e-18	1.55271e-17
13167	Dbi	-2.0227	4.21203	1.3229e-18	1.60709e-17
56012	Pgam2	2.37097	4.08195	1.33836e-18	1.62476e-17
108655	Foxp1	1.48636	9.75301	1.47216e-18	1.78544e-17
232539	Klhl42	1.1902	5.98894	1.47273e-18	1.78544e-17
14667	Gm2a	1.27422	6.59499	1.47466e-18	1.78654e-17
214855	Arid5a	1.36531	7.66206	1.48236e-18	1.79465e-17
268465	Eme1	-1.55191	5.15573	1.52454e-18	1.84445e-17
67834	Idh3a	-1.49092	5.28665	1.53171e-18	1.85186e-17
319155	H4c3	-2.69839	8.94048	1.54377e-18	1.86517e-17
73836	Slc35b2	1.31301	5.70082	1.57423e-18	1.90067e-17
67141	Fbxo5	-1.97028	6.72848	1.67715e-18	2.02355e-17
381059	Gm1604b	3.58445	1.9895	1.69092e-18	2.03878e-17
12534	Cdk1	-2.17004	6.63881	1.7006e-18	2.04905e-17
20482	Skil	1.29285	6.50992	1.71875e-18	2.06952e-17
16186	Il2rg	1.30466	5.9637	1.9574e-18	2.35527e-17
50918	Myadm	1.32828	5.56023	2.01259e-18	2.42003e-17
170762	Nup155	-1.33861	7.11697	2.03191e-18	2.4416e-17
380698	Obscn	2.29198	2.82349	2.07122e-18	2.48715e-17
21815	Tgif1	1.36422	5.46646	2.19793e-18	2.63752e-17
76062	5830428M24Rik	2.5411	3.45382	2.28621e-18	2.74159e-17
100040213	Gm2666	9.70485	-1.82411	2.29463e-18	2.74983e-17
11677	Akr1b1	-1.34415	6.39868	2.30468e-18	2.76001e-17
18604	Pdk2	1.60532	4.8335	2.3281e-18	2.78617e-17
68743	Anln	-2.01731	6.97797	2.37096e-18	2.83435e-17
327978	Slfn5	4.43197	2.75108	2.37157e-18	2.83435e-17
70859	Lrrc63	4.37799	-0.0041245	2.48748e-18	2.97088e-17
11898	Ass1	-1.94326	4.14897	2.49985e-18	2.98364e-17
17155	Man1a	1.38018	7.0694	2.56179e-18	3.05551e-17
52276	Cdca8	-2.15413	6.4421	2.60304e-18	3.10261e-17
74237	Tubgcp2	-1.14722	6.02479	2.62849e-18	3.13084e-17
243453	Igkv4-81	4.26752	0.178519	2.67336e-18	3.18214e-17
667728	H2af-ps2	-2.04588	7.8911	2.69782e-18	3.2091e-17
56397	Morf4l2	-1.23542	6.17996	2.70091e-18	3.21062e-17
384309	Trim56	1.25415	6.28342	2.70359e-18	3.21164e-17
191578	Helq	-1.36098	5.1435	2.76931e-18	3.28751e-17
330723	Htra4	2.81277	2.76825	2.87922e-18	3.4157e-17
17463	Psmd7	-1.32585	5.70256	2.95939e-18	3.50846e-17
232227	Iqsec1	1.35348	7.98551	2.98916e-18	3.54137e-17
107823	Nsd2	-1.41591	9.03763	3.01098e-18	3.56484e-17
109050	Inka2	1.85727	3.7212	3.15562e-18	3.73359e-17
218977	Dlgap5	-1.81812	6.3937	3.20458e-18	3.78898e-17
98170	Tmem132a	-2.04042	3.27092	3.22107e-18	3.80594e-17
235441	Usp3	1.31241	6.6172	3.37353e-18	3.98342e-17
18484	Pam	-3.01824	1.40084	3.45649e-18	4.07866e-17
67115	Rpl14	-1.57541	7.88024	3.46338e-18	4.08406e-17
52830	Pnrc2	1.29749	7.24464	3.46616e-18	4.08463e-17
56752	Aldh9a1	-1.35447	5.899	3.47268e-18	4.08958e-17
59008	Anapc5	-1.39043	8.31645	3.50524e-18	4.12518e-17
13972	Gnb1l	-2.32798	2.61196	3.57272e-18	4.2018e-17
66140	Ska2	-1.93045	4.93387	3.63501e-18	4.27223e-17
50783	Lsm4	-1.5217	5.69923	3.64252e-18	4.27821e-17
225745	Haus1	-1.91483	3.68928	3.7391e-18	4.38873e-17
66039	Tmem254	-1.62164	5.35327	3.77624e-18	4.42938e-17
18798	Plcb4	-2.61016	1.86578	3.88178e-18	4.55016e-17
217216	Hrob	-2.75138	4.77721	3.88711e-18	4.5534e-17
381634	Gm1043	3.57503	2.33641	3.97678e-18	4.65536e-17
243428	Igkv11-125	3.46985	0.539951	4.0922e-18	4.78731e-17
15007	H2-Q10	2.5387	5.25124	4.09591e-18	4.78848e-17
227333	Dgkd	1.44166	9.99714	4.11109e-18	4.80306e-17
20317	Serpinf1	-2.92412	2.19236	4.15376e-18	4.8497e-17
619833	Ighv1-69	1.54319	5.74208	4.23653e-18	4.94308e-17
59052	Mettl9	-1.52771	5.26388	4.35474e-18	5.07766e-17
12301	Cacybp	-1.36314	5.70983	4.59176e-18	5.35051e-17
60595	Actn4	-1.38598	7.73718	4.66783e-18	5.43556e-17
209737	Kif15	-1.98817	8.15804	4.74716e-18	5.52431e-17
667034	Pnp2	-3.06955	4.12464	4.90468e-18	5.70386e-17
14423	Galnt1	-1.2609	6.7398	5.0448e-18	5.86296e-17
56484	Foxo3	1.2271	5.65238	5.16076e-18	5.9938e-17
24001	Tiam2	-2.19347	3.09978	5.23384e-18	6.07468e-17
67434	Ankrd33b	1.55933	5.66525	5.24143e-18	6.0795e-17
170460	Stard5	1.49534	5.0204	5.38727e-18	6.24458e-17
56229	Thsd1	2.1047	3.2192	5.71942e-18	6.62525e-17
71375	Foxn3	1.44214	7.28414	5.78107e-18	6.69228e-17
268706	Slc38a9	1.7316	6.8333	5.87409e-18	6.79551e-17
208104	Mlxip	1.56199	8.8151	5.98435e-18	6.91855e-17
14297	Fxn	-1.7573	4.28127	6.05399e-18	6.99449e-17
[truncated: 16,168 more rows]
