# Supplementary material for: UPF1 plays critical roles in early B cell development
Source: Nat Commun. 2024 Jul 9;15:5765. doi: 10.1038/s41467-024-50032-6 (PMC11233602; doi:10.1038/s41467-024-50032-6)
Supplement: Supplementary file 6 — Supplementary Data 3 [file 41467_2024_50032_MOESM6_ESM.xlsx]

## Sheet: FoldChange_UPF1vsIgG
ENTREZID	SYMBOL	logFC	AveExpr	t	P.Value	adj.P.Val	B	log10P	log10adjP
245240	9930111J21Rik2	5.71657	-1.51674	9.77906	6.52091e-08	1.38251e-07	8.48324	7.18569	6.85933
228543	Rhov	5.68676	-1.87615	14.1426	4.26588e-10	1.26825e-09	12.8207	9.36999	8.89679
328035	Fads6	5.60406	-1.8052	13.8885	5.50258e-10	1.60511e-09	12.6041	9.25943	8.7945
70784	Rasl12	4.95992	-2.16395	8.04645	7.85406e-07	1.45705e-06	6.15962	6.10491	5.83653
13019	Ctf1	4.76791	-1.89492	7.2528	2.76945e-06	4.82798e-06	4.96155	5.55761	5.31623
100417831	Gm18853	4.64998	-1.52574	6.70106	6.98374e-06	1.1631e-05	4.07703	5.15591	4.93438
243277	Adgrd1	4.51298	-1.13124	8.45521	4.23246e-07	8.11781e-07	6.7509	6.37341	6.09056
20609	Sstr5	4.39866	-1.16334	7.14752	3.29359e-06	5.6818e-06	4.79976	5.48233	5.24551
56318	Acpp	4.37107	-1.20175	8.37241	4.7893e-07	9.1186e-07	6.62662	6.31973	6.04007
218215	Rnf144b	4.31033	-0.767097	10.7786	1.79194e-08	4.11206e-08	9.67832	7.74668	7.38594
13076	Cyp1a1	4.20086	-0.691862	5.18207	0.000110447	0.000161723	1.38643	3.95685	3.79123
58182	Prokr1	4.12204	-1.53308	7.22491	2.89915e-06	5.0383e-06	4.91841	5.53773	5.29772
214424	Parp16	4.08441	1.28089	10.648	2.1101e-08	4.78114e-08	9.72132	7.6757	7.32047
278676	AY358078	3.87673	-1.31898	9.71563	7.10152e-08	1.4955e-07	8.39509	7.14865	6.82521
12522	Cd83	3.8721	11.337	125.829	3.70136e-24	4.52713e-20	45.6959	23.4316	19.3442
320845	A230056P14Rik	3.86535	0.382663	5.08127	0.000134103	0.000194869	1.14227	3.87256	3.71026
381546	Ccdc24	3.85707	-1.08798	5.59985	5.01034e-05	7.61544e-05	2.16278	4.30013	4.1183
246738	Dnajc28	3.76106	3.13026	23.1535	3.52345e-13	2.06593e-12	20.6003	12.453	11.6849
276905	Armc7	3.75495	4.40924	30.0138	7.68235e-15	7.31229e-14	24.4445	14.1145	13.1359
78833	Gins3	3.65786	5.26015	51.1741	2.70623e-18	1.17501e-16	32.293	17.5676	15.93
74684	4930451G09Rik	3.62642	-0.735891	5.0142	0.000152691	0.000220856	1.07309	3.81619	3.65589
208076	Pknox2	3.61107	-0.688003	5.37369	7.66428e-05	0.000114236	1.74708	4.11553	3.9422
414801	Itprip	3.60814	6.57848	62.301	1.42082e-19	1.43138e-17	35.3042	18.8475	16.8442
74039	Nfam1	3.60417	0.608145	13.8315	5.82887e-10	1.689e-09	13.0845	9.23442	8.77237
12802	Cnr2	3.58787	6.98248	49.2968	4.73382e-18	1.74848e-16	31.8122	17.3248	15.7573
68939	Rasl11b	3.56644	0.550665	9.60375	8.26285e-08	1.72257e-07	8.38229	7.08287	6.76382
114229	Kiss1r	3.56185	-0.767787	5.17852	0.000111201	0.000162738	1.38546	3.95389	3.78851
216505	Pik3ip1	3.55225	5.87985	52.1419	2.04454e-18	9.3309e-17	32.6521	17.6894	16.0301
214112	Nipal4	3.54795	-0.0766697	10.1269	4.11443e-08	8.97034e-08	8.96043	7.38569	7.04719
66513	Tab1	3.54129	5.60715	62.3326	1.41006e-19	1.43138e-17	35.1691	18.8508	16.8442
382686	3110053B16Rik	3.52929	0.2121	8.43568	4.35735e-07	8.34557e-07	6.76107	6.36078	6.07854
11841	Arf2	3.51232	5.39432	49.6831	4.21205e-18	1.62005e-16	31.881	17.3755	15.7905
22346	Vhl	3.50023	6.63676	52.5923	1.79756e-18	8.58826e-17	32.7995	17.7453	16.0661
110417	Pigh	3.4988	3.89192	33.9938	1.21066e-15	1.51562e-14	26.1254	14.917	13.8194
80981	Arl4d	3.48828	-0.351113	8.21795	6.04458e-07	1.1381e-06	6.43152	6.21863	5.94382
243025	Tmem156	3.47387	4.41483	42.157	4.90443e-17	1.11085e-15	29.3507	16.3094	14.9543
20935	Surf6	3.46645	7.33155	76.4092	6.64882e-21	3.01191e-18	38.3522	20.1773	17.5212
212919	Kctd7	3.46481	4.70475	44.7399	2.01802e-17	5.60964e-16	30.2632	16.6951	15.2511
71839	Osgin1	3.46091	-1.55241	5.49983	6.04158e-05	9.11604e-05	1.98856	4.21885	4.04019
227736	Cfap157	3.45953	0.258927	9.17773	1.48891e-07	3.01854e-07	7.79539	6.82713	6.5202
100039655	Gm9745	3.44857	-0.462721	6.96122	4.49218e-06	7.64596e-06	4.50078	5.34754	5.11657
20933	Med22	3.42152	7.58005	73.9179	1.09343e-20	3.61452e-18	37.8821	19.9612	17.4419
639658	Gm13807	3.42047	-0.0425722	6.35763	1.26827e-05	2.05406e-05	3.47364	4.89679	4.68739
223881	Rnd1	3.40635	0.799149	10.9497	1.45009e-08	3.3661e-08	10.0854	7.83861	7.47287
790912	Rab11fip4os1	3.40504	-1.39202	5.71863	4.0188e-05	6.16737e-05	2.39064	4.3959	4.2099
214663	Slc25a29	3.39742	1.5516	16.0777	6.93694e-11	2.41176e-10	15.2645	10.1588	9.61767
50778	Rgs1	3.39621	4.06173	32.0666	2.88059e-15	3.17125e-14	25.3929	14.5405	13.4988
18566	Pdcd1	3.38421	6.34548	58.7648	3.41104e-19	2.64053e-17	34.4366	18.4671	16.5783
101602	AI467606	3.38206	5.6308	40.0432	1.0566e-16	2.05656e-15	28.7284	15.9761	14.6869
18053	Ngfr	3.37397	3.53243	23.2536	3.30759e-13	1.95341e-12	20.6943	12.4805	11.7092
67526	Atg12	3.35925	6.90781	69.6965	2.64224e-20	5.36212e-18	36.9746	19.578	17.2707
24083	Natd1	3.35881	5.76179	50.0011	3.82868e-18	1.49671e-16	32.0187	17.417	15.8249
238377	Gpr68	3.34492	-1.22091	4.93733	0.000177304	0.000255251	0.94933	3.75128	3.59303
76867	Rhbdd1	3.33966	7.05945	67.2246	4.54168e-20	6.98779e-18	36.4489	19.3428	17.1557
214254	Nudt15	3.32695	1.39068	15.9449	7.80798e-11	2.68785e-10	15.1484	10.1075	9.57059
11838	Arc	3.32448	2.83696	24.52	1.51844e-13	9.83325e-13	21.3836	12.8186	12.0073
66209	Inip	3.32214	6.96443	58.5428	3.61002e-19	2.77699e-17	34.4045	18.4425	16.5564
19157	Cyth1	3.32187	8.93815	91.1597	4.69636e-22	5.74412e-19	41.0022	21.3282	18.2408
56494	Gosr2	3.32147	8.51158	92.2146	3.95098e-22	5.36938e-19	41.1441	21.4033	18.2701
55984	Camkk1	3.31393	2.19677	20.2948	2.41461e-12	1.1416e-11	18.6343	11.6172	10.9425
72318	Cyth4	3.30943	6.44076	66.9804	4.79648e-20	7.06816e-18	36.353	19.3191	17.1507
381318	Nsl1	3.30301	6.35865	67.9502	3.86621e-20	6.42817e-18	36.5599	19.4127	17.1919
17196	Mbp	3.29202	8.27535	69.7248	2.62623e-20	5.36212e-18	37.0241	19.5807	17.2707
227721	Plpp7	3.29129	2.03896	9.27924	1.2917e-07	2.63401e-07	7.86629	6.88884	6.57938
78767	Efcab11	3.27808	4.16824	33.0661	1.82627e-15	2.15661e-14	25.833	14.7384	13.6662
56046	Uqcc1	3.27585	5.60704	50.3845	3.41516e-18	1.38773e-16	32.1341	17.4666	15.8577
56716	Mlst8	3.26001	4.95947	43.8831	2.69379e-17	6.96295e-16	30.0389	16.5696	15.1572
243373	AI854703	3.25673	1.11867	9.84125	6.00019e-08	1.27899e-07	8.69768	7.22184	6.89313
20847	Stat2	3.25579	7.13469	75.4355	8.06e-21	3.06821e-18	38.1575	20.0937	17.5131
66939	Aagab	3.2501	6.404	60.5887	2.15752e-19	1.84536e-17	34.8938	18.666	16.7339
53412	Ppp1r3c	3.24818	2.06097	19.2142	5.34378e-12	2.33678e-11	17.8566	11.2722	10.6314
171285	Havcr2	3.23282	1.02859	7.98258	8.66655e-07	1.60049e-06	6.03059	6.06215	5.79575
66881	Pcyox1	3.2246	6.08333	63.5155	1.06375e-19	1.2047e-17	35.5334	18.9732	16.9191
216011	Lrrc20	3.21567	5.33181	51.0322	2.82109e-18	1.20226e-16	32.2599	17.5496	15.92
108897	Aif1l	3.20887	-0.245873	4.24538	0.000700842	0.000954459	-0.458207	3.15438	3.02024
64933	Ap3m2	3.20514	5.28273	35.6596	5.9434e-16	8.42338e-15	27.0001	15.226	14.0745
83984	Tssk6	3.20181	0.578582	9.51498	9.32663e-08	1.92986e-07	8.26682	7.03028	6.71447
68040	Zfp593	3.19997	4.68021	28.7591	1.44546e-14	1.25475e-13	23.8023	13.84	12.9014
27029	Sgsh	3.19801	4.85296	41.5705	6.04492e-17	1.31091e-15	29.2261	16.2186	14.8824
18356	Olfr56	3.19602	-0.829913	4.24235	0.000705137	0.000960095	-0.408934	3.15173	3.01769
223648	Ccdc166	3.19176	3.16047	20.8779	1.5985e-12	7.91547e-12	19.1249	11.7963	11.1015
74646	Spsb1	3.19054	3.78756	31.1166	4.50027e-15	4.63714e-14	24.9163	14.3468	13.3337
330192	Vps37b	3.18255	6.29322	54.7168	9.93558e-19	5.78569e-17	33.3827	18.0028	16.2376
338360	B430212C06Rik	3.17868	-1.78917	6.49166	1.00287e-05	1.64161e-05	3.73018	4.99875	4.78473
22245	Uck1	3.16508	5.99796	59.6155	2.75009e-19	2.22758e-17	34.6299	18.5607	16.6522
74096	Hvcn1	3.1636	9.57288	92.7214	3.63875e-22	5.36938e-19	41.2619	21.439	18.2701
234797	6430548M08Rik	3.16338	4.20369	32.8398	2.02232e-15	2.34677e-14	25.7665	14.6942	13.6295
28109	D10Wsu102e	3.14853	7.45962	82.0572	2.2794e-21	1.41162e-18	39.3923	20.6422	17.8503
19197	Pspn	3.14625	0.173493	7.79906	1.15329e-06	2.09722e-06	5.79634	5.93806	5.67836
235300	Tmem136	3.14616	2.75159	18.3184	1.06595e-11	4.36918e-11	17.2309	10.9723	10.3596
22213	Ube2g2	3.14572	7.77922	68.7348	3.25459e-20	5.92517e-18	36.8082	19.4875	17.2273
74637	Shpk	3.13518	3.71358	27.8323	2.34606e-14	1.90916e-13	23.3233	13.6297	12.7192
54720	Rcan1	3.12658	5.45921	35.4397	6.5162e-16	9.05678e-15	26.8954	15.186	14.043
59289	Ackr2	3.1157	-0.743647	4.10416	0.000932869	0.00125771	-0.667649	3.03018	2.90042
11910	Atf3	3.10983	5.37868	38.6826	1.76906e-16	3.13131e-15	28.2136	15.7523	14.5043
215090	Maneal	3.10519	-0.89479	6.17628	1.74939e-05	2.78459e-05	3.19251	4.75711	4.55524
52013	R3hcc1l	3.10478	5.79939	32.9792	1.89902e-15	2.2248e-14	25.7592	14.7215	13.6527
100465	Mob3c	3.09555	5.15228	43.1278	3.49117e-17	8.55721e-16	29.8217	16.457	15.0677
214763	Cgas	3.09251	2.38647	18.1194	1.24799e-11	5.03103e-11	17.0356	10.9038	10.2983
320139	Ptpn7	3.08836	8.29352	84.4428	1.48234e-21	1.13315e-18	39.8598	20.8291	17.9457
56012	Pgam2	3.08436	2.06647	17.3327	2.36467e-11	9.01569e-11	16.4129	10.6262	10.045
71818	3200001D21Rik	3.08431	-1.0922	5.45817	6.53387e-05	9.81887e-05	1.91576	4.18483	4.00794
320360	Ric3	3.08234	0.698024	11.5681	6.89169e-09	1.68147e-08	10.7924	8.16167	7.77431
74043	Pex26	3.08226	4.28589	35.7034	5.83563e-16	8.30915e-15	26.9758	15.2339	14.0804
12122	Bid	3.0817	7.15139	66.4235	5.43636e-20	7.8226e-18	36.2858	19.2647	17.1066
171212	Galnt10	3.0801	4.72062	41.3558	6.53054e-17	1.40002e-15	29.1475	16.1851	14.8539
170768	Pfkfb3	3.07834	6.93524	69.6122	2.69068e-20	5.36212e-18	36.9703	19.5701	17.2707
328833	Treml2	3.07548	7.54551	74.1464	1.04395e-20	3.54682e-18	37.9231	19.9813	17.4502
75541	Nat8f4	3.07545	3.2643	25.759	7.35144e-14	5.20043e-13	22.159	13.1336	12.284
19734	Rgs16	3.07506	4.74918	36.1068	4.93719e-16	7.24978e-15	27.1888	15.3065	14.1397
27218	Slamf1	3.0711	4.14904	27.7193	2.49132e-14	2.01131e-13	23.2754	13.6036	12.6965
207952	Klhl25	3.0698	5.77064	53.3601	1.44694e-18	7.24621e-17	32.9888	17.8395	16.1399
100417829	Gm17757	3.06108	-1.31174	6.89686	5.006e-06	8.47451e-06	4.39595	5.30051	5.07189
55963	Slc1a4	3.05735	7.37317	63.7035	1.01764e-19	1.1854e-17	35.6697	18.9924	16.9261
68366	Tmem129	3.05423	5.81879	56.6189	5.95552e-19	4.04677e-17	33.8568	18.2251	16.3929
257632	Nod2	3.05253	1.9341	17.4628	2.12356e-11	8.17539e-11	16.5052	10.6729	10.0875
112418	1700102P08Rik	3.05245	0.785382	12.2346	3.20206e-09	8.2382e-09	11.5718	8.49457	8.08417
105193	Nhlrc1	3.0425	0.30317	10.0748	4.4049e-08	9.55931e-08	8.9959	7.35606	7.01957
72284	LTO1	3.04137	5.41135	46.9374	9.85638e-18	3.19002e-16	31.0899	17.0063	15.4962
277463	Gpr107	3.03881	6.78788	50.8326	2.99143e-18	1.26166e-16	32.2827	17.5241	15.8991
56289	Rassf1	3.03769	5.85529	54.3988	1.08417e-18	6.00022e-17	33.2806	17.9649	16.2218
71532	Fam217b	3.03658	-1.15205	7.47687	1.9244e-06	3.4127e-06	5.30849	5.7157	5.4669
14766	Adgrg1	3.03562	4.88609	33.9726	1.2219e-15	1.52656e-14	26.2849	14.913	13.8163
227612	Tor4a	3.03035	5.81994	45.5243	1.55648e-17	4.58729e-16	30.6433	16.8079	15.3384
18044	Nfya	3.02517	8.17089	70.901	2.04335e-20	4.99844e-18	37.2748	19.6897	17.3012
76441	Daam2	3.01961	-0.990033	4.40275	0.000510568	0.000703476	-0.0829622	3.29195	3.15275
270198	Pfkfb4	3.01755	4.19066	36.1066	4.93751e-16	7.24978e-15	27.1404	15.3065	14.1397
21769	Zfand3	3.01646	7.01021	75.5558	7.86949e-21	3.06821e-18	38.1468	20.1041	17.5131
403187	Opa3	3.014	5.89485	43.3951	3.18341e-17	7.99514e-16	29.9263	16.4971	15.0972
69834	Rab43	3.01319	7.26268	62.7462	1.27698e-19	1.37006e-17	35.4425	18.8938	16.8633
224671	Btbd9	3.01122	6.70159	57.7104	4.47401e-19	3.18149e-17	34.1891	18.3493	16.4974
26377	Dapp1	3.01002	6.56544	67.2753	4.49065e-20	6.98779e-18	36.4423	19.3477	17.1557
66612	Ormdl3	3.0095	6.38703	61.3882	1.77265e-19	1.61976e-17	35.0944	18.7514	16.7905
327951	Cyb5d1	3.00948	3.26356	19.7373	3.61941e-12	1.64507e-11	18.303	11.4414	10.7838
16529	Kcnk5	3.00838	6.30472	41.4195	6.38227e-17	1.37432e-15	29.1978	16.195	14.8619
14605	Tsc22d3	3.00802	6.7931	60.8626	2.01648e-19	1.76169e-17	34.9831	18.6954	16.7541
20312	Cx3cl1	3.00674	1.21788	13.3719	9.34853e-10	2.60341e-09	12.7639	9.02926	8.58446
12265	Ciita	2.99958	9.29233	68.6126	3.34263e-20	5.92517e-18	36.7749	19.4759	17.2273
67224	Med29	2.99918	3.38078	23.0716	3.7114e-13	2.15957e-12	20.5646	12.4305	11.6656
26919	Zfp346	2.99803	6.07881	53.5631	1.36701e-18	6.95463e-17	33.0639	17.8642	16.1577
53374	Chst3	2.99749	8.59228	79.3753	3.75381e-21	1.91304e-18	38.958	20.4255	17.7183
244238	Mrgpre	2.99583	4.47394	29.6775	9.07752e-15	8.43031e-14	24.2759	14.042	13.0742
104479	Ccdc117	2.9942	7.45126	47.2034	9.05783e-18	2.94645e-16	31.1064	17.043	15.5307
22030	Traf2	2.99204	6.7086	43.5755	2.99219e-17	7.56147e-16	29.9356	16.524	15.1214
14739	S1pr2	2.99111	3.80023	28.8891	1.35217e-14	1.1847e-13	23.8591	13.869	12.9264
17873	Gadd45b	2.99055	5.53886	48.2915	6.44221e-18	2.21957e-16	31.5128	17.191	15.6537
331547	A230072E10Rik	2.98116	-0.687059	4.08137	0.000977051	0.0013151	-0.726614	3.01008	2.88104
63856	Taf8	2.9799	6.4161	59.9605	2.52231e-19	2.08449e-17	34.7528	18.5982	16.681
56737	Alg2	2.97078	5.74519	52.3309	1.93675e-18	9.07599e-17	32.6769	17.7129	16.0421
30935	Tor3a	2.95282	7.1505	62.9023	1.23027e-19	1.34352e-17	35.4781	18.91	16.8718
12325	Camk2g	2.95098	6.25694	54.8144	9.67389e-19	5.66131e-17	33.4161	18.0144	16.2471
74392	Specc1l	2.94734	7.13904	63.9173	9.67772e-20	1.14921e-17	35.7189	19.0142	16.9396
629959	Gm7020	2.94564	0.75584	10.1365	4.06341e-08	8.8686e-08	9.08167	7.39111	7.05215
227682	Trub2	2.93641	5.69374	54.5218	1.0481e-18	5.90752e-17	33.2923	17.9796	16.2286
381091	H2-Eb2	2.93451	7.51531	64.5099	8.42714e-20	1.03072e-17	35.8579	19.0743	16.9869
210004	B3gntl1	2.93134	4.17384	35.1262	7.43717e-16	1.00181e-14	26.7479	15.1286	13.9992
230279	Tmem268	2.92715	5.89544	58.1121	4.03236e-19	2.98873e-17	34.2532	18.3944	16.5245
74032	Sdr42e1	2.92213	3.0995	15.3763	1.30883e-10	4.29698e-10	14.6831	9.88312	9.36684
74498	Gorasp1	2.9189	6.20242	47.7624	7.59611e-18	2.54542e-16	31.3576	17.1194	15.5942
100503578	NA	2.91889	3.79687	27.5731	2.69375e-14	2.15061e-13	23.192	13.5696	12.6674
667281	H60b	2.91471	1.71147	15.4967	1.17157e-10	3.88123e-10	14.8444	9.93123	9.41103
19367	Rad9a	2.91408	5.89432	46.2766	1.21833e-17	3.7917e-16	30.8882	16.9142	15.4212
16891	Lipg	2.91354	6.0792	45.9667	1.34702e-17	4.10859e-16	30.7854	16.8706	15.3863
102132	E230013L22Rik	2.90845	0.164254	9.41991	1.06281e-07	2.18622e-07	8.13221	6.97354	6.66031
76156	Fam131b	2.89576	0.43008	8.03689	7.97031e-07	1.47749e-06	6.16536	6.09852	5.83048
319371	D030028A08Rik	2.88872	4.52817	26.1207	5.98581e-14	4.34017e-13	22.3731	13.2229	12.3625
18037	Nfkbie	2.88693	8.79694	89.8091	5.87656e-22	6.53421e-19	40.7753	21.2309	18.1848
217708	Lin52	2.88455	4.54918	32.8109	2.04898e-15	2.37096e-14	25.7695	14.6885	13.6251
16194	Il6ra	2.88229	4.40546	31.9366	3.05948e-15	3.34709e-14	25.3673	14.5144	13.4753
67086	1700020N18Rik	2.87966	-0.358917	8.12198	6.99537e-07	1.30487e-06	6.29442	6.15519	5.88443
15936	Ier2	2.87825	6.36638	52.7596	1.71412e-18	8.31959e-17	32.8478	17.766	16.0799
74427	Eaf1	2.87789	7.59236	75.9456	7.28468e-21	3.06821e-18	38.2817	20.1376	17.5131
71223	Gpr15	2.87589	6.57126	42.3219	4.62673e-17	1.05775e-15	29.4996	16.3347	14.9756
208194	Exog	2.87413	4.64979	33.4722	1.5234e-15	1.85215e-14	26.0655	14.8172	13.7323
216760	Mfap3	2.87359	6.95704	54.7001	9.98104e-19	5.78569e-17	33.3848	18.0008	16.2376
14708	Gng7	2.87309	0.18187	5.17923	0.00011105	0.000162548	1.30392	3.95448	3.78902
57813	Tk2	2.87041	4.78658	35.4192	6.5726e-16	9.1225e-15	26.904	15.1823	14.0399
22701	Zfp41	2.86455	4.36349	34.3635	1.03079e-15	1.32515e-14	26.4471	14.9868	13.8777
213391	Rassf4	2.8641	7.98178	53.4686	1.40363e-18	7.09409e-17	32.9981	17.8527	16.1491
227738	Lrsam1	2.86372	4.11825	25.4902	8.5793e-14	5.99963e-13	22.0362	13.0665	12.2219
226976	Kansl3	2.86016	7.49397	64.2378	8.97851e-20	1.07663e-17	35.7954	19.0468	16.9679
106840	Unc119b	2.85513	6.60101	47.846	7.40004e-18	2.49339e-16	31.3694	17.1308	15.6032
223665	C030006K11Rik	2.8551	4.785	38.1694	2.15864e-16	3.70831e-15	27.9955	15.6658	14.4308
108705	Pttg1ip	2.85336	6.68411	57.7384	4.44156e-19	3.17688e-17	34.1937	18.3525	16.498
71520	Grap	2.85167	10.3917	102.968	7.53479e-23	3.07193e-19	42.8189	22.1229	18.5126
226144	Erlin1	2.84707	6.33386	61.0127	1.94343e-19	1.71461e-17	34.9972	18.7114	16.7658
19106	Eif2ak2	2.84133	6.90895	54.972	9.2667e-19	5.49946e-17	33.458	18.0331	16.2597
19735	Rgs2	2.83175	8.101	58.978	3.23088e-19	2.517e-17	34.4969	18.4907	16.5991
12773	Ccr4	2.82926	5.58662	47.5548	8.10734e-18	2.68003e-16	31.2855	17.0911	15.5719
23882	Gadd45g	2.82918	7.26835	49.3405	4.67147e-18	1.73668e-16	31.7918	17.3305	15.7603
268860	Abat	2.82674	-1.16815	7.66942	1.41485e-06	2.54636e-06	5.59673	5.84929	5.59408
57230	Sap30bp	2.82671	6.37935	49.8626	3.99094e-18	1.55217e-16	32.0008	17.3989	15.8091
242915	Garem2	2.82581	-0.697425	4.88624	0.000195899	0.000280896	0.839589	3.70797	3.55145
19079	Prkab1	2.82499	6.07329	45.6887	1.47484e-17	4.45401e-16	30.695	16.8313	15.3512
100415915	A530072M11Rik	2.82434	2.77205	20.5055	2.07758e-12	9.99246e-12	18.8619	11.6824	11.0003
217038	Mrm1	2.82303	5.48712	49.5224	4.42122e-18	1.66387e-16	31.8836	17.3545	15.7789
30049	Scd3	2.82292	-1.08089	6.812	5.7794e-06	9.72009e-06	4.2588	5.23812	5.01233
241128	Fam124b	2.81856	1.58108	13.3066	1.00092e-09	2.77352e-09	12.7324	8.9996	8.55697
17965	Nbl1	2.81424	3.5015	24.2948	1.73896e-13	1.10375e-12	21.3313	12.7597	11.9571
12145	Cxcr5	2.80871	5.87669	50.5092	3.29115e-18	1.35536e-16	32.1833	17.4827	15.8679
65960	Twsg1	2.80372	8.73155	87.6216	8.5105e-22	7.43514e-19	40.4117	21.07	18.1287
102774	Bbs4	2.80294	3.88996	22.705	4.69294e-13	2.65002e-12	20.3366	12.3286	11.5768
215653	Rassf2	2.80258	8.75841	73.0489	1.30577e-20	3.81766e-18	37.7227	19.8841	17.4182
216792	Iba57	2.80246	4.56669	30.004	7.71964e-15	7.33416e-14	24.4421	14.1124	13.1346
193813	Mcfd2	2.80138	6.09136	51.0556	2.80175e-18	1.19819e-16	32.3553	17.5526	15.9215
100503884	Ccdc149	2.79915	-1.02841	3.64815	0.0023684	0.00308596	-1.59901	2.62555	2.51061
24055	Sh3bp2	2.79878	7.45953	62.0893	1.4952e-19	1.47482e-17	35.2847	18.8253	16.8313
98970	Fibcd1	2.79692	3.93564	25.3132	9.50659e-14	6.52782e-13	21.9363	13.022	12.1852
239554	Foxred2	2.79506	5.90092	54.4836	1.05917e-18	5.9154e-17	33.3004	17.975	16.228
56332	Amotl2	2.79416	1.18424	10.9069	1.52856e-08	3.54021e-08	10.0433	7.81572	7.45097
381406	Trp53rka	2.79388	4.96475	35.7838	5.6436e-16	8.10174e-15	27.0539	15.2484	14.0914
71683	Gypc	2.79208	6.74146	54.0414	1.19662e-18	6.39374e-17	33.2067	17.922	16.1942
66958	Tmx2	2.79185	6.0366	49.5925	4.32868e-18	1.6423e-16	31.9191	17.3636	15.7845
67495	Tmem167b	2.79158	6.21151	45.1855	1.74029e-17	4.9966e-16	30.5224	16.7594	15.3013
52028	Bbs1	2.78933	2.42783	19.8329	3.37404e-12	1.5433e-11	18.3655	11.4719	10.8115
74243	Slx4ip	2.78843	4.99699	36.9112	3.55647e-16	5.50622e-15	27.5174	15.449	14.2591
230767	Iqcc	2.7852	5.40117	47.9297	7.20905e-18	2.43574e-16	31.3943	17.1421	15.6134
18120	Mrpl49	2.7806	6.56073	49.1237	4.9896e-18	1.80556e-16	31.7705	17.3019	15.7434
268567	Tmem229b	2.77963	6.86703	41.2719	6.73158e-17	1.43465e-15	29.0996	16.1719	14.8433
98582	Khdc1b	2.77856	6.02076	50.4523	3.34718e-18	1.37381e-16	32.1772	17.4753	15.8621
208228	Mob3a	2.77501	7.41484	51.583	2.40238e-18	1.07239e-16	32.4824	17.6194	15.9696
19247	Ptpn11	2.77423	8.51406	45.317	1.66632e-17	4.82117e-16	30.4208	16.7782	15.3168
667214	9930111J21Rik1	2.76718	3.43165	21.8518	8.21792e-13	4.34935e-12	19.7869	12.0852	11.3616
320782	Tmem154	2.76393	5.187	34.5107	9.6735e-16	1.2536e-14	26.5098	15.0144	13.9018
74479	Snx11	2.76033	7.30987	69.1797	2.95435e-20	5.64603e-18	36.8996	19.5295	17.2483
68606	Ppm1f	2.75908	7.03384	62.4642	1.36618e-19	1.41608e-17	35.3752	18.8645	16.8489
107746	Rapgef1	2.75689	10.1876	88.7079	7.07281e-22	6.65442e-19	40.6295	21.1504	18.1769
66690	Tmem186	2.75652	6.02299	46.7309	1.05282e-17	3.35339e-16	31.0314	16.9776	15.4745
407831	Tmem204	2.75512	0.915019	9.75653	6.72123e-08	1.4208e-07	8.57952	7.17255	6.84747
17988	Ndrg1	2.755	6.49557	55.5617	7.89835e-19	5.00543e-17	33.6203	18.1025	16.3006
14229	Fkbp5	2.75298	6.44214	65.78	6.29083e-20	8.37949e-18	36.1097	19.2013	17.0768
21938	Tnfrsf1b	2.75189	5.8064	46.5606	1.11185e-17	3.52306e-16	30.9794	16.954	15.4531
109246	Tspan9	2.75164	0.85964	9.74177	6.8559e-08	1.44776e-07	8.56717	7.16394	6.8393
100163	Pafah2	2.74942	4.08202	26.7215	4.28035e-14	3.24167e-13	22.7357	13.3685	12.4892
98170	Tmem132a	2.749	5.14956	34.0282	1.19256e-15	1.49827e-14	26.2994	14.9235	13.8244
233189	Ctu1	2.74878	4.76389	33.069	1.82388e-15	2.15661e-14	25.8819	14.739	13.6662
14962	Cfb	2.74634	1.63915	11.8167	5.15655e-09	1.28347e-08	11.1098	8.28764	7.89161
24082	Map2k3os	2.7447	1.44658	6.82922	5.61297e-06	9.45883e-06	4.09252	5.25081	5.02416
17127	Smad3	2.74353	4.92944	42.1609	4.89764e-17	1.11085e-15	29.4801	16.31	14.9543
72925	2001-03-01	2.73672	5.34809	37.9487	2.35346e-16	3.94859e-15	27.9285	15.6283	14.4036
434156	Eid2b	2.73553	2.98314	17.5084	2.04544e-11	7.89203e-11	16.5726	10.6892	10.1028
16190	Il4ra	2.73536	9.33055	69.8023	2.58284e-20	5.36212e-18	37.035	19.5879	17.2707
17769	Mthfr	2.72855	6.23087	53.3489	1.45149e-18	7.24621e-17	33.0132	17.8382	16.1399
381605	Tbc1d2	2.72743	1.61725	13.4377	8.72956e-10	2.44664e-09	12.8681	9.05901	8.61143
98388	Chst10	2.7249	5.59532	46.692	1.066e-17	3.38656e-16	31.016	16.9722	15.4702
140475	Bsnd	2.72188	0.596949	9.17503	1.49456e-07	3.02849e-07	7.80314	6.82549	6.51877
67943	Mesd	2.72182	6.42925	55.4805	8.07307e-19	5.06368e-17	33.5994	18.093	16.2955
320844	Amigo3	2.72014	2.67844	19.161	5.56266e-12	2.4221e-11	17.8856	11.2547	10.6158
194908	Pld6	2.71348	-0.938555	6.5232	9.49316e-06	1.55833e-05	3.78211	5.02259	4.80734
74122	Tmem43	2.71226	5.82933	49.2882	4.74611e-18	1.74848e-16	31.8279	17.3237	15.7573
217370	Cybc1	2.7099	7.33073	62.1584	1.47047e-19	1.46222e-17	35.3016	18.8325	16.835
70317	Arl16	2.70934	5.38689	35.6743	5.90698e-16	8.39986e-15	26.9945	15.2286	14.0757
56812	Dnajb2	2.70921	5.48505	46.3295	1.19769e-17	3.73699e-16	30.9023	16.9217	15.4275
226517	Smg7	2.70722	8.23854	62.3113	1.41729e-19	1.43138e-17	35.3275	18.8485	16.8442
77938	Fam53b	2.70139	8.77291	63.7897	9.97203e-20	1.17277e-17	35.6783	19.0012	16.9308
100504663	Atg14	2.69886	5.29534	40.0971	1.0356e-16	2.0234e-15	28.7489	15.9848	14.6939
233552	Gdpd5	2.69774	0.344245	5.36867	7.73755e-05	0.000115272	1.61329	4.1114	3.93828
269997	Zfp747	2.69594	4.59057	36.4372	4.31111e-16	6.43823e-15	27.3174	15.3654	14.1912
15903	Id3	2.69413	1.45856	9.5456	8.9442e-08	1.85481e-07	8.25638	7.04846	6.7317
13830	Stom	2.69317	3.18167	18.7148	7.82376e-12	3.30591e-11	17.5465	11.1066	10.4807
117160	Ttyh2	2.69307	2.95032	18.1764	1.19269e-11	4.83361e-11	17.1275	10.9235	10.3157
76311	1110019D14Rik	2.69265	0.9999	12.6861	1.94257e-09	5.16513e-09	12.0597	8.71162	8.28692
100503823	Gm16973	2.68987	3.40197	21.1501	1.32346e-12	6.68893e-12	19.3136	11.8783	11.1746
13855	Epn2	2.68795	3.86341	23.8061	2.34375e-13	1.4398e-12	21.0373	12.6301	11.8417
20440	St6gal1	2.6869	9.4718	75.1517	8.52907e-21	3.06821e-18	38.1482	20.0691	17.5131
17294	Mest	2.68634	-0.390223	4.88717	0.000195541	0.000280415	0.832544	3.70876	3.5522
227526	Cdnf	2.68615	0.429629	9.4283	1.05058e-07	2.16324e-07	8.14992	6.97857	6.6649
72160	Tmem163	2.68365	-0.625666	4.85058	0.000210056	0.00030035	0.778773	3.67766	3.52237
21949	Tnfsf8	2.68111	6.41431	45.653	1.49217e-17	4.47326e-16	30.6632	16.8262	15.3494
269717	Orai2	2.67906	6.29304	33.7633	1.33948e-15	1.6416e-14	26.0464	14.8731	13.7847
108841	Rdh13	2.67891	5.6014	36.0394	5.07641e-16	7.40043e-15	27.1216	15.2944	14.1307
71704	Arhgef3	2.67826	6.27028	35.3863	6.66418e-16	9.1803e-15	26.7824	15.1763	14.0371
330788	Zfp866	2.67816	6.23547	54.5604	1.03707e-18	5.87239e-17	33.3488	17.9842	16.2312
66229	Rpl7l1	2.675	7.95734	69.9715	2.49071e-20	5.36212e-18	37.0752	19.6037	17.2707
21941	Tnfrsf8	2.67383	5.47674	43.7505	2.81842e-17	7.24202e-16	30.0479	16.55	15.1401
72323	Asb6	2.67202	6.08825	50.2581	3.54603e-18	1.42201e-16	32.1214	17.4503	15.8471
66950	Tmem206	2.67193	5.58916	35.5898	6.1192e-16	8.62258e-15	26.9517	15.2133	14.0644
12552	Cdh11	2.66982	-0.0542242	7.32254	2.47103e-06	4.33244e-06	5.05683	5.60712	5.36327
226971	Plekhb2	2.66803	8.18109	71.558	1.77923e-20	4.44118e-18	37.4124	19.7498	17.3525
320808	Dcaf5	2.66673	7.27131	54.6097	1.02312e-18	5.8384e-17	33.3491	17.9901	16.2337
110351	Rap1gap	2.66209	5.75847	39.6884	1.20658e-16	2.30589e-15	28.5805	15.9184	14.6372
22337	Vdr	2.66177	-0.467231	6.91872	4.82491e-06	8.18494e-06	4.4285	5.31651	5.08698
232023	Vopp1	2.66105	5.35293	41.3535	6.53596e-17	1.40002e-15	29.21	16.1847	14.8539
68472	Tmem126b	2.65669	4.59306	33.473	1.52284e-15	1.85215e-14	26.0659	14.8173	13.7323
218271	B4galt7	2.65654	4.95033	37.6825	2.61364e-16	4.30745e-15	27.8257	15.5828	14.3658
76792	2410131K14Rik	2.65347	5.10237	32.1144	2.8175e-15	3.10738e-14	25.4232	14.5501	13.5076
57875	Angptl4	2.65033	1.51146	9.34241	1.18306e-07	2.42257e-07	7.96587	6.92699	6.61572
20963	Syk	2.65023	6.75032	42.6377	4.14076e-17	9.68368e-16	29.5958	16.3829	15.014
210108	D130043K22Rik	2.64998	0.976941	10.5566	2.3677e-08	5.32831e-08	9.61156	7.62567	7.27341
232232	Hdac11	2.64316	3.62992	25.9629	6.54517e-14	4.698e-13	22.3125	13.1841	12.3281
239570	Ttc38	2.63949	4.62055	30.6984	5.49975e-15	5.52731e-14	24.7792	14.2597	13.2575
66374	2310011J03Rik	2.63747	5.83289	44.9543	1.87892e-17	5.29518e-16	30.4553	16.7261	15.2761
229512	Smg5	2.6349	7.84348	68.6292	3.33053e-20	5.92517e-18	36.7861	19.4775	17.2273
67889	Rbm18	2.6347	5.99349	24.9636	1.1665e-13	7.83493e-13	21.4605	12.9331	12.106
319477	Insyn1	2.63231	4.47695	30.6178	5.71842e-15	5.69358e-14	24.7441	14.2427	13.2446
67573	Loxl4	2.63229	1.37016	11.5509	7.03256e-09	1.71379e-08	10.8067	8.15289	7.76604
50780	Rgs3	2.63194	2.37502	15.0332	1.8024e-10	5.76646e-10	14.4217	9.74415	9.23909
69660	Tmbim1	2.63133	5.65876	44.6737	2.06316e-17	5.69627e-16	30.3613	16.6855	15.2444
12579	Cdkn2b	2.63077	4.07327	22.7426	4.58047e-13	2.60333e-12	20.342	12.3391	11.5845
11610	Agtrap	2.62897	5.92662	56.4677	6.19891e-19	4.18889e-17	33.8347	18.2077	16.3779
100504651	NA	2.62405	1.08401	7.45107	2.00612e-06	3.54989e-06	5.17332	5.69764	5.44978
277010	Marveld1	2.62404	4.03533	18.9731	6.41622e-12	2.76522e-11	17.6365	11.1927	10.5583
330836	Slc7a6	2.62022	7.09436	67.0216	4.75246e-20	7.06816e-18	36.4204	19.3231	17.1507
212531	Sh3bgrl2	2.61791	2.65767	17.5183	2.02896e-11	7.84084e-11	16.5995	10.6927	10.1056
20779	Src	2.61648	3.2795	16.6034	4.38029e-11	1.5776e-10	15.7753	10.3585	9.802
217718	Nek9	2.61369	8.47525	61.9022	1.56441e-19	1.50663e-17	35.223	18.8057	16.822
70808	4632415L05Rik	2.61004	5.53132	26.818	4.05873e-14	3.10071e-13	22.6321	13.3916	12.5085
77810	A930015D03Rik	2.60789	1.66655	15.9683	7.64649e-11	2.63671e-10	15.2719	10.1165	9.57894
232288	Frmd4b	2.60602	2.87543	16.9466	3.26751e-11	1.20631e-10	16.1113	10.4858	9.91854
68350	Mul1	2.60507	5.33983	34.1784	1.11698e-15	1.41867e-14	26.3469	14.952	13.8481
320237	Smim10l2a	2.60502	-1.0038	8.01157	8.28738e-07	1.53278e-06	6.12394	6.08158	5.81452
231668	Vsig10	2.60367	3.76635	29.3056	1.09406e-14	9.88869e-14	24.0886	13.961	13.0049
633395	Gm10548	2.60354	1.17876	10.0713	4.42533e-08	9.59684e-08	8.99093	7.35405	7.01787
12909	Crcp	2.6032	6.54686	55.3707	8.31618e-19	5.13758e-17	33.5706	18.0801	16.2892
59126	Nek6	2.60135	5.64948	35.8961	5.38645e-16	7.78743e-15	27.0693	15.2687	14.1086
71617	Armh3	2.60051	4.11951	20.9863	1.4823e-12	7.39395e-12	19.1353	11.8291	11.1311
100038912	Ceacam-ps1	2.5987	1.33909	9.70208	7.23252e-08	1.52152e-07	8.48277	7.14071	6.81772
15024	H2-T10	2.59859	4.38467	32.5056	2.35404e-15	2.65856e-14	25.6294	14.6282	13.5754
70239	Gtf3c5	2.59856	5.31026	27.6091	2.64231e-14	2.11783e-13	23.1082	13.578	12.6741
21685	Tef	2.59727	6.49232	49.1354	4.97175e-18	1.80556e-16	31.7729	17.3035	15.7434
16467	Atcay	2.59496	2.82207	19.1804	5.4819e-12	2.39119e-11	17.9004	11.2611	10.6214
12933	Crmp1	2.59326	1.01863	12.0516	3.93844e-09	9.97951e-09	11.3659	8.40468	8.00089
56417	Adar	2.59325	7.8288	52.6964	1.74512e-18	8.40336e-17	32.7838	17.7582	16.0755
56699	Cdc42ep4	2.59278	3.2473	21.1936	1.2844e-12	6.50499e-12	19.3458	11.8913	11.1868
69004	6330418K02Rik	2.59227	-0.479134	8.08969	7.34974e-07	1.36743e-06	6.24091	6.13373	5.8641
12519	Cd80	2.5916	4.15336	28.9645	1.301e-14	1.14479e-13	23.924	13.8857	12.9413
432479	4930404N11Rik	2.58957	4.24061	24.0286	2.04452e-13	1.2726e-12	21.1284	12.6894	11.8953
14594	Ggta1	2.58638	5.17086	34.571	9.42558e-16	1.22755e-14	26.5217	15.0257	13.911
67815	Sec14l2	2.58576	1.36122	10.4832	2.59893e-08	5.81551e-08	9.49893	7.5852	7.23541
14314	Fstl1	2.58456	-0.105163	4.40269	0.000510632	0.000703485	-0.146124	3.29189	3.15275
23959	Nt5e	2.58333	0.274417	10.2649	3.43881e-08	7.57975e-08	9.23765	7.46359	7.12035
74050	4921525O09Rik	2.58098	3.79925	26.0759	6.13914e-14	4.43257e-13	22.3771	13.2119	12.3533
328162	Trmt61a	2.57923	5.71648	43.3593	3.22294e-17	8.04485e-16	29.9109	16.4917	15.0945
12672	Chrm4	2.57883	1.47789	13.0181	1.35781e-09	3.68971e-09	12.4293	8.86716	8.43301
19222	Ptgir	2.5786	4.60791	25.8022	7.17198e-14	5.09115e-13	22.1752	13.1444	12.2932
223752	Gramd4	2.57779	7.38816	65.7148	6.3851e-20	8.37949e-18	36.1355	19.1948	17.0768
69737	Ttl	2.57673	4.92396	30.5351	5.95216e-15	5.87306e-14	24.6692	14.2253	13.2311
108755	Lyrm2	2.57399	5.10857	36.2116	4.72865e-16	6.9982e-15	27.2323	15.3253	14.155
380728	Kcnh4	2.57268	3.641	22.3862	5.77214e-13	3.18014e-12	20.1401	12.2387	11.4976
232670	Tspan33	2.57257	5.21042	37.0312	3.38874e-16	5.30021e-15	27.5637	15.47	14.2757
216134	Pdxk	2.56893	5.77482	32.6654	2.18874e-15	2.50425e-14	25.6075	14.6598	13.6013
67179	Ccdc25	2.56801	6.46395	55.3303	8.40769e-19	5.14172e-17	33.5595	18.0753	16.2889
93723	Pcdhga11	2.56719	-0.517161	3.40832	0.00387632	0.0049526	-2.05799	2.41158	2.30517
69499	Tsr2	2.5668	5.85525	33.9003	1.26121e-15	1.5629e-14	26.1707	14.8992	13.8061
74347	Tldc1	2.56193	4.2365	23.3835	3.04814e-13	1.81843e-12	20.7192	12.516	11.7403
170459	Stard4	2.56158	7.73553	30.5743	5.84028e-15	5.77933e-14	24.3446	14.2336	13.2381
72244	1600014C10Rik	2.55598	4.96007	32.4775	2.38452e-15	2.68802e-14	25.6077	14.6226	13.5706
23936	Lynx1	2.55288	3.91301	22.4052	5.7011e-13	3.15093e-12	20.1311	12.244	11.5016
382056	Crtc1	2.55256	4.96505	33.0655	1.82671e-15	2.15661e-14	25.8757	14.7383	13.6662
414066	BC037032	2.54808	-0.916927	6.97327	4.40225e-06	7.49812e-06	4.52062	5.35632	5.12505
66714	4921524J17Rik	2.54728	5.13953	35.4857	6.39179e-16	8.92443e-15	26.9276	15.1944	14.0494
70470	Rprd1b	2.54708	6.62589	54.956	9.3074e-19	5.49946e-17	33.4579	18.0312	16.2597
26373	Clcn7	2.54135	6.36972	52.1698	2.02822e-18	9.32203e-17	32.6793	17.6929	16.0305
231672	Fbxw8	2.54117	7.25226	50.5852	3.21798e-18	1.3297e-16	32.1893	17.4924	15.8762
232164	Paip2b	2.54059	6.88135	54.3016	1.11359e-18	6.10777e-17	33.2726	17.9533	16.2141
107971	Frs3	2.53886	1.94549	14.323	3.56942e-10	1.0777e-09	13.7518	9.4474	8.9675
97130	C77080	2.53686	2.71673	14.9922	1.87342e-10	5.96557e-10	14.3641	9.72737	9.22435
107765	Ankrd1	2.5352	-1.26101	6.26485	1.49425e-05	2.3975e-05	3.34535	4.82558	4.62024
71583	9130008F23Rik	2.53497	-0.908641	5.42415	6.96676e-05	0.00010431	1.82561	4.15697	3.98168
67768	N6amt1	2.53422	4.28102	23.1627	3.50309e-13	2.05695e-12	20.5942	12.4555	11.6868
84095	Pi4k2a	2.53369	6.60115	43.9858	2.60144e-17	6.79876e-16	30.0913	16.5848	15.1676
192678	Rassf3	2.53147	8.11101	66.1552	5.77646e-20	8.1209e-18	36.2347	19.2383	17.0904
74035	Nol9	2.52957	7.66671	62.5773	1.32962e-19	1.4012e-17	35.4016	18.8763	16.8535
70591	5730455P16Rik	2.52878	5.67222	48.9631	5.24001e-18	1.87399e-16	31.7252	17.2807	15.7272
57170	Dolpp1	2.52619	5.50547	42.9504	3.71278e-17	8.94397e-16	29.775	16.4303	15.0485
81018	Rnf114	2.52574	8.16245	67.0291	4.74448e-20	7.06816e-18	36.4324	19.3238	17.1507
66752	4933404O12Rik	2.52494	5.81336	34.3534	1.03533e-15	1.32647e-14	26.3837	14.9849	13.8773
71989	Rpusd4	2.52258	6.2055	42.427	4.45863e-17	1.02893e-15	29.5627	16.3508	14.9876
227102	Ormdl1	2.52136	5.89936	41.5989	5.98363e-17	1.30101e-15	29.2867	16.223	14.8857
94180	Acsbg1	2.52089	0.140945	7.36556	2.30396e-06	4.05289e-06	5.12557	5.63752	5.39224
100862031	NA	2.51811	4.00756	22.5235	5.27801e-13	2.93567e-12	20.2079	12.2775	11.5323
52174	Tmem222	2.51554	6.17999	51.6292	2.3704e-18	1.06199e-16	32.5238	17.6252	15.9739
108958	Miga2	2.51526	5.05988	35.2269	7.12708e-16	9.6857e-15	26.8179	15.1471	14.0139
108707	Fam207a	2.51491	6.93326	64.3745	8.69697e-20	1.05319e-17	35.8197	19.0606	16.9775
11852	Rhob	2.51391	6.15021	52.6708	1.75788e-18	8.43161e-17	32.8208	17.755	16.0741
320534	Tmem104	2.51229	4.78375	31.1992	4.32668e-15	4.47334e-14	25.0185	14.3638	13.3494
20250	Scd2	2.51193	11.0108	56.7506	5.75193e-19	3.93515e-17	33.8209	18.2402	16.405
317717	Sec22a	2.51152	4.24472	26.997	3.67916e-14	2.84629e-13	22.8872	13.4343	12.5457
20181	Rxra	2.51147	4.14676	29.6179	9.35154e-15	8.63293e-14	24.254	14.0291	13.0638
70461	Crtc3	2.51053	6.3518	49.6554	4.2474e-18	1.62344e-16	31.9403	17.3719	15.7896
13360	Dhcr7	2.50891	6.12701	39.1759	1.4646e-16	2.68569e-15	28.3697	15.8343	14.5709
84035	Kremen1	2.50869	6.12078	46.8666	1.00815e-17	3.23639e-16	31.0735	16.9965	15.4899
219140	Spata13	2.50866	4.4429	26.9293	3.81807e-14	2.94444e-13	22.8177	13.4182	12.531
12977	Csf1	2.50808	9.2481	79.4542	3.69823e-21	1.91304e-18	38.9811	20.432	17.7183
140858	Wdr5	2.50705	7.49027	69.5652	2.7181e-20	5.36212e-18	36.9838	19.5657	17.2707
74396	4933407K13Rik	2.50667	2.96955	15.6408	1.02709e-10	3.44458e-10	14.9387	9.98839	9.46286
22619	Siae	2.50648	3.9326	27.4475	2.88163e-14	2.28716e-13	23.1295	13.5404	12.6407
100756	Usp30	2.50574	5.87719	43.1817	3.42661e-17	8.44978e-16	29.8498	16.4651	15.0732
338369	Tmem220	2.50323	0.449837	7.59558	1.59109e-06	2.84989e-06	5.45398	5.79831	5.54517
17828	Bloc1s5	2.50272	4.72741	33.3913	1.57915e-15	1.90667e-14	26.0297	14.8016	13.7197
227327	B3gnt7	2.50252	5.84505	45.652	1.49269e-17	4.47326e-16	30.685	16.826	15.3494
73822	Mfsd12	2.50085	4.56823	26.9698	3.73436e-14	2.88534e-13	22.829	13.4278	12.5398
78323	Fam219b	2.49837	5.30774	35.563	6.18808e-16	8.68959e-15	26.9326	15.2084	14.061
67017	Fam210b	2.49594	4.26773	26.2394	5.59895e-14	4.1158e-13	22.4626	13.2519	12.3855
67291	Ccdc137	2.49568	5.83512	48.1104	6.81452e-18	2.32817e-16	31.468	17.1666	15.633
380795	Ighg3	2.49555	3.98446	27.4393	2.89437e-14	2.29282e-13	23.1267	13.5384	12.6396
17135	Mafk	2.49139	6.5832	55.9001	7.21161e-19	4.69177e-17	33.7129	18.142	16.3287
68817	Ddi2	2.49134	5.934	44.6217	2.09939e-17	5.76706e-16	30.3369	16.6779	15.239
16649	Kpna4	2.48982	8.4173	63.0568	1.18585e-19	1.31855e-17	35.5077	18.926	16.8799
268595	D430019H16Rik	2.48942	6.07053	45.2804	1.68655e-17	4.86515e-16	30.552	16.773	15.3129
140887	Lnx2	2.48934	6.69516	60.4446	2.23594e-19	1.88606e-17	34.8774	18.6505	16.7244
231717	Pheta1	2.48664	4.1859	28.4808	1.66909e-14	1.4266e-13	23.673	13.7775	12.8457
30938	Fgd3	2.48607	5.9767	46.7665	1.04088e-17	3.32402e-16	31.0406	16.9826	15.4783
16362	Irf1	2.48457	6.2797	53.0078	1.59782e-18	7.8802e-17	32.9172	17.7965	16.1035
214669	L3mbtl2	2.48412	7.03711	62.9607	1.21327e-19	1.33689e-17	35.493	18.916	16.8739
100503583	Fsbp	2.48203	0.117981	7.39184	2.20778e-06	3.89041e-06	5.16964	5.65604	5.41
212999	Tnpo2	2.48123	7.94672	61.5883	1.68827e-19	1.57628e-17	35.1574	18.7726	16.8024
269336	Ccdc32	2.48084	4.75285	32.2935	2.59433e-15	2.89255e-14	25.5265	14.586	13.5387
70807	Arrdc2	2.47989	4.88797	37.821	2.4747e-16	4.1125e-15	27.8798	15.6065	14.3859
52502	Carhsp1	2.47616	5.98163	47.2476	8.93222e-18	2.91333e-16	31.198	17.049	15.5356
57434	Xrcc2	2.4756	5.22186	26.925	3.82723e-14	2.94794e-13	22.7263	13.4171	12.5305
73218	Sppl2b	2.47405	4.58944	31.0147	4.72456e-15	4.82757e-14	24.9311	14.3256	13.3163
109050	Inka2	2.47378	4.85764	33.5179	1.4928e-15	1.82039e-14	26.0839	14.826	13.7398
270066	Slc35e1	2.47362	7.1513	54.6504	1.0118e-18	5.8311e-17	33.3644	17.9949	16.2342
70575	Gfod2	2.47155	3.11954	20.5119	2.06812e-12	9.9548e-12	18.8723	11.6844	11.002
22035	Tnfsf10	2.47002	1.62401	9.54315	8.97423e-08	1.86072e-07	8.23566	7.047	6.73032
208117	Aph1b	2.46703	2.04476	12.8803	1.57389e-09	4.23547e-09	12.2665	8.80303	8.3731
69161	Manbal	2.46404	5.27141	31.6416	3.51116e-15	3.7638e-14	25.1862	14.4545	13.4244
54399	Bet1l	2.4619	6.2855	53.8234	1.27127e-18	6.62148e-17	33.1459	17.8958	16.179
217201	Rundc1	2.46165	4.56457	28.4207	1.72201e-14	1.46466e-13	23.6184	13.764	12.8343
68778	Gucd1	2.46097	6.01416	46.5032	1.13253e-17	3.57933e-16	30.9554	16.9459	15.4462
13115	Cyp27b1	2.45946	-0.366973	5.38537	7.49673e-05	0.000111888	1.71425	4.12513	3.95122
108083	Pip4k2b	2.45938	8.11248	56.2176	6.62513e-19	4.40391e-17	33.7652	18.1788	16.3562
217887	Clba1	2.45859	0.287188	7.45979	1.97811e-06	3.50399e-06	5.27343	5.70375	5.45544
330554	Fan1	2.45798	4.79373	38.3897	1.98122e-16	3.4519e-15	28.1022	15.7031	14.4619
434197	Fam169b	2.45778	7.81349	53.8826	1.25052e-18	6.56445e-17	33.1206	17.9029	16.1828
106947	Slc39a3	2.45561	4.63132	32.6966	2.15797e-15	2.476e-14	25.7169	14.666	13.6062
208146	Yeats2	2.45466	6.65457	35.8248	5.54835e-16	7.97437e-15	26.9141	15.2558	14.0983
69944	2810021J22Rik	2.45411	4.55128	27.6964	2.52192e-14	2.03199e-13	23.2231	13.5983	12.6921
16569	Kif3b	2.45116	8.54786	58.1979	3.94425e-19	2.97147e-17	34.2797	18.404	16.527
118445	Klf16	2.44933	6.21188	44.5719	2.13469e-17	5.828e-16	30.3168	16.6707	15.2345
59020	Pdzk1	2.44839	3.57944	24.9311	1.18908e-13	7.96036e-13	21.7181	12.9248	12.0991
228775	Trib3	2.4482	6.87588	50.1366	3.67673e-18	1.46007e-16	32.069	17.4345	15.8356
53859	Map3k14	2.44806	6.82056	53.7271	1.30585e-18	6.76774e-17	33.1117	17.8841	16.1696
17252	Rdh11	2.44447	7.30965	44.1022	2.50075e-17	6.59195e-16	30.0861	16.6019	15.181
66867	Hmg20a	2.44355	6.23513	57.6245	4.57502e-19	3.23451e-17	34.1589	18.3396	16.4902
212114	Nhlrc3	2.44327	4.93964	27.6045	2.6489e-14	2.12136e-13	23.1263	13.5769	12.6734
54201	Zfp316	2.44201	4.30361	30.8553	5.09955e-15	5.16758e-14	24.8595	14.2925	13.2867
20448	St6galnac4	2.44083	6.94854	48.3679	6.29185e-18	2.18004e-16	31.5174	17.2012	15.6615
72338	Wdr89	2.43972	3.52144	17.5698	1.94505e-11	7.55474e-11	16.5663	10.7111	10.1218
105348	Golm1	2.43918	4.76285	34.2512	1.08224e-15	1.38172e-14	26.4059	14.9657	13.8596
52588	Tspan14	2.43718	5.70828	38.0488	2.26289e-16	3.83875e-15	27.9338	15.6453	14.4158
100494	Zfand2a	2.43553	5.40192	43.3034	3.28564e-17	8.18467e-16	29.8962	16.4834	15.087
102323	Dcun1d2	2.43502	5.67175	42.0942	5.01462e-17	1.12128e-15	29.4659	16.2998	14.9503
75826	Senp2	2.43037	7.62501	51.3904	2.5407e-18	1.11782e-16	32.4	17.595	15.9516
57436	Gabarapl1	2.42633	6.19791	40.7257	8.21176e-17	1.68594e-15	28.9443	16.0856	14.7732
117149	Tirap	2.42423	5.2309	26.0449	6.24779e-14	4.4951e-13	22.2001	13.2043	12.3473
70144	Lrch3	2.42357	6.39553	56.2214	6.6184e-19	4.40391e-17	33.797	18.1792	16.3562
12054	Bcl7b	2.42221	6.18856	38.9515	1.59551e-16	2.87828e-15	28.2606	15.7971	14.5409
270152	Jaml	2.42156	1.92168	13.1963	1.12391e-09	3.0912e-09	12.6016	8.94927	8.50987
15939	Ier5	2.42112	8.07619	61.0019	1.94858e-19	1.71461e-17	35.0085	18.7103	16.7658
320148	B430306N03Rik	2.41926	0.223491	8.14661	6.7372e-07	1.26075e-06	6.31452	6.17152	5.89937
56517	Slc22a21	2.41673	0.229746	9.72055	7.05461e-08	1.48639e-07	8.53643	7.15153	6.82787
77521	Mtus2	2.4155	2.21203	14.2999	3.65135e-10	1.09945e-09	13.7183	9.43755	8.95882
103677	Smg6	2.41542	6.90973	38.189	2.14219e-16	3.69029e-15	27.8846	15.6691	14.4329
622320	Kctd21	2.41528	3.37435	15.4665	1.20443e-10	3.98253e-10	14.7134	9.91922	9.39984
76166	Rsg1	2.41518	1.36024	9.1502	1.5477e-07	3.13098e-07	7.68597	6.81031	6.50432
245532	Awat2	2.41474	-0.764066	6.54706	9.10781e-06	1.49889e-05	3.82117	5.04059	4.82423
72322	Xpo5	2.41183	7.38728	46.7894	1.0333e-17	3.30846e-16	30.982	16.9858	15.4804
69106	Stoml1	2.40451	6.0788	40.8868	7.74205e-17	1.60769e-15	28.9974	16.1111	14.7938
83771	Tas1r3	2.39971	1.0957	11.067	1.25602e-08	2.94186e-08	10.2341	7.901	7.53138
22637	Zap70	2.39885	-0.275413	5.70246	4.14082e-05	6.34666e-05	2.31442	4.38291	4.19745
57912	Cdc42se1	2.3987	8.43406	69.2181	2.92991e-20	5.64603e-18	36.9145	19.5331	17.2483
13340	Slc29a2	2.39624	3.05988	18.72	7.79201e-12	3.29544e-11	17.5442	11.1084	10.4821
69170	1810026B05Rik	2.39213	5.46807	43.2725	3.32084e-17	8.22209e-16	29.8862	16.4788	15.085
74478	Snx29	2.39162	7.00576	43.843	2.73087e-17	7.03185e-16	29.9982	16.5637	15.1529
77573	Vps33a	2.39147	7.0308	38.8096	1.68469e-16	3.00431e-15	28.1212	15.7735	14.5223
22130	Ttf1	2.39082	6.3829	49.13	4.97999e-18	1.80556e-16	31.772	17.3028	15.7434
244416	Ppp1r3b	2.39078	2.04439	12.579	2.18392e-09	5.76051e-09	11.9244	8.66076	8.23954
13198	Ddit3	2.39072	7.81617	21.1324	1.33975e-12	6.74895e-12	18.6198	11.873	11.1708
77031	Slc9a8	2.39027	6.77956	54.1185	1.17136e-18	6.31141e-17	33.2244	17.9313	16.1999
12929	Crkl	2.39027	7.32163	45.6078	1.51446e-17	4.50689e-16	30.5863	16.8197	15.3461
225280	Ino80c	2.3878	6.2227	44.7627	2.00275e-17	5.59262e-16	30.3784	16.6984	15.2524
269881	Map3k10	2.38761	5.26405	37.6534	2.64397e-16	4.34655e-15	27.8072	15.5777	14.3619
57745	Zfp112	2.38665	1.93308	12.8895	1.55838e-09	4.19929e-09	12.2694	8.80733	8.37682
230514	Leprot	2.38319	5.52625	38.9983	1.56723e-16	2.83982e-15	28.3234	15.8049	14.5467
338371	Endov	2.38162	5.39255	35.0454	7.69641e-16	1.03218e-14	26.7079	15.1137	13.9862
58894	Zfp862-ps	2.38112	4.47565	35.1892	7.24163e-16	9.80868e-15	26.8059	15.1402	14.0084
58911	Sumf1	2.38013	5.63309	35.6718	5.91307e-16	8.39986e-15	26.9678	15.2282	14.0757
78416	Rnase6	2.37966	4.83524	26.5438	4.72311e-14	3.54842e-13	22.5882	13.3258	12.45
320435	Rinl	2.37919	6.67684	49.8571	3.99749e-18	1.55217e-16	31.9876	17.3982	15.8091
100504056	Gm20036	2.37869	0.795115	11.5925	6.69681e-09	1.63621e-08	10.8557	8.17413	7.78616
77799	Sla2	2.3786	-0.902698	5.61948	4.83036e-05	7.35376e-05	2.19519	4.31602	4.13349
320100	Relt	2.37821	5.96386	40.9905	7.45478e-17	1.56666e-15	29.05	16.1276	14.805
56527	Mast1	2.37779	5.12149	24.884	1.22264e-13	8.14492e-13	21.5252	12.9127	12.0891
227326	Gpr55	2.37441	0.56087	8.75822	2.7111e-07	5.3217e-07	7.21402	6.56685	6.27395
76041	Ccdc125	2.37176	3.95491	22.6206	4.95594e-13	2.78567e-12	20.2426	12.3049	11.5551
338350	Acad12	2.37101	2.40802	17.3128	2.40399e-11	9.14847e-11	16.4325	10.6191	10.0387
29807	Tpk1	2.3709	3.72645	19.8506	3.33061e-12	1.52686e-11	18.36	11.4775	10.8162
66526	Tceanc2	2.36821	5.71146	37.7724	2.52255e-16	4.17501e-15	27.8316	15.5982	14.3793
100504186	C230013L11Rik	2.36821	0.363917	8.15256	6.67644e-07	1.25072e-06	6.32072	6.17546	5.90284
100503271	NA	2.36757	-0.833187	5.21047	0.000104595	0.00015367	1.44464	3.98049	3.81341
76366	Mtif3	2.36692	4.72688	35.3688	6.71337e-16	9.21563e-15	26.8835	15.1731	14.0355
19296	Pvt1	2.36669	5.41231	40.8923	7.72646e-17	1.60718e-15	29.0385	16.112	14.7939
69226	Snx24	2.36556	0.00569912	5.79297	3.50406e-05	5.41685e-05	2.43363	4.45543	4.26625
217378	Dnajc27	2.36352	5.3398	37.2747	3.07352e-16	4.88845e-15	27.6541	15.5124	14.3108
74374	Clec16a	2.36041	6.89138	45.4506	1.59462e-17	4.65486e-16	30.5629	16.7973	15.3321
67287	Parp6	2.36017	5.57509	29.0385	1.2528e-14	1.10876e-13	23.8112	13.9021	12.9552
69309	Slc16a13	2.35971	4.10452	26.0511	6.22608e-14	4.4874e-13	22.3576	13.2058	12.348
224624	Rab40c	2.35963	5.38742	34.6917	8.94952e-16	1.17827e-14	26.5589	15.0482	13.9288
76459	Car12	2.35902	1.41165	11.3218	9.23165e-09	2.21137e-08	10.5299	8.03472	7.65534
26562	Ncdn	2.35774	7.82901	53.8208	1.27222e-18	6.62148e-17	33.1099	17.8954	16.179
213491	Szrd1	2.35747	7.9447	51.4054	2.52965e-18	1.11782e-16	32.4033	17.5969	15.9516
69773	Timm29	2.35606	7.4101	61.2895	1.81593e-19	1.63313e-17	35.0892	18.7409	16.787
226970	Arhgef4	2.3552	4.89938	28.9862	1.28669e-14	1.13464e-13	23.8688	13.8905	12.9451
239719	Mkl2	2.35438	6.16221	30.2915	6.70255e-15	6.47542e-14	24.3993	14.1738	13.1887
223732	Rtl6	2.35297	5.72657	43.6405	2.92636e-17	7.43157e-16	30.0095	16.5337	15.1289
51902	Rnf24	2.3514	6.04958	37.6469	2.65075e-16	4.35185e-15	27.7492	15.5766	14.3613
76501	Commd9	2.34837	4.65845	31.3163	4.09288e-15	4.27133e-14	25.0746	14.388	13.3694
69076	Triap1	2.34623	5.40824	32.3019	2.58434e-15	2.88667e-14	25.4804	14.5877	13.5396
77832	Tchp	2.34587	5.59293	32.7796	2.07821e-15	2.39798e-14	25.6564	14.6823	13.6202
73225	Fam118a	2.34549	5.28588	37.5046	2.80453e-16	4.55243e-15	27.7452	15.5521	14.3418
69259	Kctd5	2.34481	6.33093	49.4273	4.55022e-18	1.70717e-16	31.8673	17.342	15.7677
212706	N4bp3	2.3425	3.57227	24.4009	1.63113e-13	1.04614e-12	21.4028	12.7875	11.9804
23872	Ets2	2.34187	5.60748	31.5082	3.73823e-15	3.95864e-14	25.0813	14.4273	13.4025
19122	Prnp	2.34085	4.47025	23.6953	2.50981e-13	1.53258e-12	20.9132	12.6004	11.8146
11810	Apobec1	2.33935	6.39291	37.9606	2.34249e-16	3.94099e-15	27.8529	15.6303	14.4044
12487	Cd28	2.33935	1.47266	10.3924	2.91855e-08	6.48914e-08	9.38017	7.53483	7.18781
75115	4930509E16Rik	2.33935	-0.0286274	6.33796	1.31301e-05	2.12145e-05	3.42979	4.88173	4.67337
319727	A330035P11Rik	2.33779	1.51239	9.35977	1.15493e-07	2.36814e-07	7.9996	6.93744	6.62559
319740	Zfyve27	2.33722	6.36222	48.3916	6.24583e-18	2.17025e-16	31.5417	17.2044	15.6635
72350	Zc2hc1c	2.33684	0.220707	7.96105	8.96005e-07	1.65245e-06	6.04266	6.04769	5.78187
24056	Sh3bp5	2.33653	9.8706	72.1778	1.56328e-20	4.24898e-18	37.5353	19.806	17.3717
13419	Dnase1	2.33527	2.48824	14.2181	3.95854e-10	1.18437e-09	13.6005	9.40247	8.92651
29876	Clic4	2.33507	10.1792	59.7098	2.68573e-19	2.20464e-17	34.6294	18.5709	16.6567
215436	Slc35e3	2.33472	3.9774	17.7534	1.67466e-11	6.58609e-11	16.6387	10.7761	10.1814
22156	Tuft1	2.33455	3.85607	22.1785	6.61551e-13	3.58345e-12	19.9642	12.1794	11.4457
67893	Tmem86a	2.33409	0.9265	8.76152	2.69813e-07	5.29794e-07	7.20084	6.56894	6.27589
72297	B3gnt3	2.33257	1.3973	8.15176	6.68458e-07	1.25205e-06	6.24997	6.17493	5.90238
13645	Egf	2.33184	2.55831	15.1301	1.64554e-10	5.30626e-10	14.4929	9.78369	9.27521
320951	Pisd	2.33136	5.83374	40.3141	9.55537e-17	1.88807e-15	28.8125	16.0198	14.724
66818	Smim7	2.33054	6.70906	39.2263	1.43679e-16	2.65059e-15	28.3224	15.8426	14.5767
319880	Tmcc3	2.32678	3.72671	15.4184	1.259e-10	4.15063e-10	14.6075	9.89997	9.38189
100198	H6pd	2.32419	4.99934	36.0495	5.05538e-16	7.38737e-15	27.1646	15.2962	14.1315
194268	9930104L06Rik	2.32341	4.8933	33.8011	1.31738e-15	1.62386e-14	26.1989	14.8803	13.7895
229534	Pbxip1	2.31952	7.73811	50.4101	3.38933e-18	1.38183e-16	32.1045	17.4699	15.8595
207792	BC034090	2.31516	-1.22962	3.0621	0.00788349	0.00978913	-2.71387	2.10328	2.00926
214469	Fam168b	2.31488	9.76235	53.4539	1.40942e-18	7.09409e-17	32.9254	17.851	16.1491
268880	Xxylt1	2.31428	5.92691	48.0044	7.04312e-18	2.38627e-16	31.4358	17.1522	15.6223
71254	Naif1	2.31415	2.80833	17.7306	1.70601e-11	6.69862e-11	16.7686	10.768	10.174
106878	Smim3	2.31411	3.61445	17.4538	2.13949e-11	8.22895e-11	16.4658	10.6697	10.0847
225362	Reep2	2.31323	2.65562	11.7216	5.75827e-09	1.42195e-08	10.9121	8.23971	7.84711
319734	Cacna2d4	2.31278	4.32499	29.9927	7.76254e-15	7.35997e-14	24.4369	14.11	13.1331
72022	Slc35f2	2.30947	4.36303	25.5159	8.45284e-14	5.92134e-13	22.0211	13.073	12.2276
71093	Atoh8	2.30834	0.64977	7.27928	2.65191e-06	4.63232e-06	4.9372	5.57644	5.3342
16706	Ksr1	2.30805	5.2059	38.773	1.70861e-16	3.04192e-15	28.2498	15.7674	14.5169
77889	Lbh	2.30766	5.9332	48.4652	6.10554e-18	2.13363e-16	31.5785	17.2143	15.6709
105278	Cdk20	2.30761	2.48744	14.2816	3.718e-10	1.11787e-09	13.6815	9.42969	8.95161
633979	Ak9	2.30682	-0.629319	4.09043	0.000959238	0.00129198	-0.744459	3.01807	2.88875
330627	Trim66	2.30653	1.15499	11.4742	7.69962e-09	1.86816e-08	10.7186	8.11353	7.72859
50723	Icosl	2.30634	5.2291	28.6861	1.5009e-14	1.29552e-13	23.662	13.8236	12.8876
219148	Fam167a	2.30589	8.2754	61.3838	1.77457e-19	1.61976e-17	35.1026	18.7509	16.7905
67369	Qpctl	2.30435	4.69698	28.152	1.98162e-14	1.65441e-13	23.4814	13.703	12.7814
76457	Ccdc134	2.30422	5.55804	25.4831	8.61463e-14	6.01402e-13	21.8099	13.0648	12.2208
14312	Brd2	2.30415	9.26919	73.3824	1.21949e-20	3.81766e-18	37.7901	19.9138	17.4182
108089	Rnf144a	2.30378	3.29738	20.7207	1.78466e-12	8.73826e-12	19.0109	11.7484	11.0586
641454	5830444B04Rik	2.30362	0.774352	6.14247	1.85842e-05	2.95161e-05	2.90322	4.73086	4.52994
20441	St3gal3	2.30211	4.75807	32.0023	2.96758e-15	3.24946e-14	25.3941	14.5276	13.4882
544752	Tug1	2.30131	7.67001	50.4129	3.38657e-18	1.38183e-16	32.1152	17.4702	15.8595
67998	Retreg3	2.29852	7.34845	53.933	1.23316e-18	6.52934e-17	33.1552	17.909	16.1851
54473	Tollip	2.29796	7.44186	55.2208	8.66095e-19	5.24416e-17	33.511	18.0624	16.2803
77777	Ulbp1	2.29659	5.88403	35.4559	6.47218e-16	9.00983e-15	26.854	15.1889	14.0453
237360	Adamts14	2.2958	1.18045	11.1691	1.10949e-08	2.6253e-08	10.3581	7.95488	7.58082
93896	Glp2r	2.29485	2.78873	14.3502	3.4753e-10	1.05292e-09	13.7271	9.45901	8.9776
52686	Mettl2	2.29371	6.32537	46.3444	1.19197e-17	3.72864e-16	30.8934	16.9237	15.4284
360213	Trim46	2.29342	2.66371	15.8973	8.14776e-11	2.79149e-10	15.2043	10.089	9.55416
20613	Snai1	2.29183	2.8244	14.9287	1.9894e-10	6.30209e-10	14.3019	9.70128	9.20052
66279	Tmem218	2.29154	2.43055	11.451	7.91437e-09	1.91684e-08	10.6257	8.10158	7.71741
68232	1700120K04Rik	2.28996	-0.756539	4.35774	0.000558861	0.000766991	-0.206055	3.2527	3.11521
104175	Sbk1	2.28941	4.99586	33.814	1.30992e-15	1.61671e-14	26.2046	14.8828	13.7914
192191	Med9	2.28929	5.55563	40.3825	9.31652e-17	1.8589e-15	28.8509	16.0307	14.7307
74048	Vsir	2.28784	3.76556	23.7748	2.38935e-13	1.4656e-12	21.0076	12.6217	11.834
217125	Samd14	2.2871	1.06709	10.4007	2.88736e-08	6.42447e-08	9.41361	7.5395	7.19216
106572	Rab31	2.28664	6.0875	43.1551	3.45836e-17	8.51091e-16	29.8229	16.4611	15.07
383295	Ypel5	2.2864	6.4261	39.3153	1.38901e-16	2.57409e-15	28.3802	15.8573	14.5894
74528	Mgme1	2.28542	5.20975	38.8272	1.67336e-16	2.99318e-15	28.2653	15.7764	14.5239
216119	Ybey	2.28459	3.40563	17.0555	2.9806e-11	1.11213e-10	16.1114	10.5257	9.95384
68682	Slc44a2	2.28424	8.13141	52.4372	1.87883e-18	8.87258e-17	32.697	17.7261	16.052
64008	Aqp9	2.28396	0.641803	7.70263	1.34241e-06	2.41989e-06	5.61277	5.87212	5.6162
74747	Ddit4	2.28279	7.49197	53.915	1.23934e-18	6.53376e-17	33.1441	17.9068	16.1848
270201	Klhl18	2.28223	5.77598	27.3868	2.97747e-14	2.35255e-13	22.8932	13.5262	12.6285
230379	Acer2	2.27838	2.45799	10.9869	1.38527e-08	3.22661e-08	9.9903	7.85847	7.49125
675812	Zfp605	2.27796	4.36269	22.6656	4.8139e-13	2.70956e-12	20.2271	12.3175	11.5671
56338	Txnip	2.27758	8.07588	50.1535	3.65825e-18	1.45746e-16	32.0058	17.4367	15.8364
235582	Glyctk	2.27718	3.88306	23.6179	2.63327e-13	1.59839e-12	20.9173	12.5795	11.7963
72029	Cnpy3	2.27615	6.63994	48.0372	6.97154e-18	2.36858e-16	31.4256	17.1567	15.6255
69470	Tmem127	2.27597	7.16699	60.1358	2.41434e-19	2.02258e-17	34.806	18.6172	16.6941
13446	Doc2a	2.27487	4.58105	30.6272	5.69249e-15	5.6744e-14	24.7382	14.2447	13.2461
26416	Mapk14	2.26951	7.70403	61.2949	1.81353e-19	1.63313e-17	35.0884	18.7415	16.787
94254	Rcc1l	2.26942	6.21835	50.3377	3.46299e-18	1.40123e-16	32.1416	17.4605	15.8535
27368	Tbl2	2.26939	6.39656	46.1441	1.27166e-17	3.91779e-16	30.8241	16.8956	15.407
67283	Slc25a19	2.26927	8.10203	66.7989	4.99565e-20	7.27403e-18	36.3808	19.3014	17.1382
243912	Hspb6	2.26847	2.37918	11.0734	1.24621e-08	2.92111e-08	10.1618	7.90441	7.53445
140709	Col26a1	2.26711	-0.764971	4.94793	0.000173681	0.000250122	0.937923	3.76025	3.60185
72128	2610008E11Rik	2.26681	5.21837	31.691	3.43089e-15	3.69394e-14	25.2025	14.4646	13.4325
215095	Astl	2.26516	-0.415963	4.83784	0.000215367	0.00030762	0.688866	3.66682	3.51198
234723	Txnl4b	2.26306	4.26	27.1912	3.30983e-14	2.59005e-13	22.977	13.4802	12.5867
71914	Antxr2	2.26299	4.49473	27.1646	3.35796e-14	2.62436e-13	22.9394	13.4739	12.581
70233	Cd2bp2	2.26261	8.05506	62.0127	1.52311e-19	1.49033e-17	35.2578	18.8173	16.8267
74754	Dhcr24	2.25972	8.15169	63.6345	1.03431e-19	1.19346e-17	35.6503	18.9853	16.9232
114255	Dok4	2.25524	1.55786	10.3191	3.20629e-08	7.09409e-08	9.28978	7.494	7.1491
22325	Vav2	2.25477	7.60014	52.1885	2.01736e-18	9.31109e-17	32.6386	17.6952	16.031
56205	Ensa	2.25305	8.33543	69.6069	2.69374e-20	5.36212e-18	36.9988	19.5696	17.2707
67009	Ttc23	2.25295	2.65891	15.8646	8.38994e-11	2.86721e-10	15.1607	10.0762	9.54254
238555	Btn2a2	2.25278	0.0577656	6.91185	4.88107e-06	8.27906e-06	4.36037	5.31149	5.08202
207839	Galnt6	2.25233	4.88639	34.2027	1.10528e-15	1.40673e-14	26.3772	14.9565	13.8518
140742	Sesn1	2.25211	6.37917	41.3682	6.50134e-17	1.3975e-15	29.1478	16.187	14.8546
77590	Chst15	2.25142	3.83574	24.3324	1.69995e-13	1.08292e-12	21.3439	12.7696	11.9654
94045	P2rx5	2.24836	1.77399	12.4954	2.39463e-09	6.27042e-09	11.847	8.62076	8.2027
102193	Zdhhc7	2.24303	6.08444	44.3215	2.32212e-17	6.23824e-16	30.2307	16.6341	15.2049
17874	Myd88	2.24182	6.13104	49.7812	4.08969e-18	1.57795e-16	31.9785	17.3883	15.8019
229521	Syt11	2.24098	4.97447	36.5185	4.17052e-16	6.27425e-15	27.357	15.3798	14.2024
102791	Tcta	2.23867	4.72733	26.1605	5.85313e-14	4.26636e-13	22.3566	13.2326	12.3699
66296	Haus2	2.23828	5.4973	34.3522	1.03586e-15	1.32647e-14	26.4111	14.9847	13.8773
76789	Mzt1	2.23824	6.80655	46.2569	1.2261e-17	3.80621e-16	30.8417	16.9115	15.4195
75296	Fgfr1op	2.23766	6.49954	51.6336	2.3674e-18	1.06199e-16	32.5196	17.6257	15.9739
238037	Wdcp	2.23757	2.4586	9.1142	1.6283e-07	3.28479e-07	7.49558	6.78827	6.48349
216049	Zfp365	2.237	3.69951	17.4172	2.20491e-11	8.45401e-11	16.4141	10.6566	10.0729
68048	Aen	2.23583	6.27113	34.0081	1.20307e-15	1.50766e-14	26.1631	14.9197	13.8217
212547	Nepro	2.23448	6.13442	39.5408	1.2755e-16	2.41871e-15	28.4831	15.8943	14.6164
272027	Tstd2	2.23382	6.11318	42.8948	3.78531e-17	9.06029e-16	29.7251	16.4219	15.0429
243834	Zfp324	2.23349	4.37828	19.063	5.99148e-12	2.59405e-11	17.6375	11.2225	10.586
11671	Aldh3a2	2.23163	5.7663	32.6697	2.18448e-15	2.50172e-14	25.5979	14.6607	13.6018
75612	Gns	2.22992	8.22982	67.1962	4.57055e-20	6.98779e-18	36.4699	19.34	17.1557
94044	Bcl2l13	2.22713	7.59496	46.9262	9.89172e-18	3.19223e-16	31.0149	17.0047	15.4959
104318	Csnk1d	2.22626	8.89147	69.7705	2.60055e-20	5.36212e-18	37.0314	19.5849	17.2707
238393	Serpina3f	2.22473	2.65188	15.5549	1.11076e-10	3.6988e-10	14.8947	9.95438	9.43194
75901	Dcp1a	2.22465	7.17383	49.3411	4.67057e-18	1.73668e-16	31.8023	17.3306	15.7603
100502698	Rubcn	2.22303	7.35424	55.8529	7.30349e-19	4.7264e-17	33.6875	18.1365	16.3255
228368	Slc35c1	2.22028	5.74988	34.9996	7.84737e-16	1.04897e-14	26.6788	15.1053	13.9792
140484	Pofut1	2.21974	8.14285	59.0547	3.16856e-19	2.48427e-17	34.5141	18.4991	16.6048
103425	Ncln	2.21968	6.98384	50.3297	3.47128e-18	1.40123e-16	32.1241	17.4595	15.8535
231070	Insig1	2.2182	8.20865	65.6854	6.42814e-20	8.37949e-18	36.1263	19.1919	17.0768
193670	Rnf185	2.21761	5.69859	37.8052	2.49015e-16	4.13054e-15	27.8441	15.6038	14.384
19159	Cyth3	2.21721	5.05334	31.1605	4.40708e-15	4.54878e-14	24.9468	14.3558	13.3421
15490	Hsd17b7	2.21588	6.65223	50.9752	2.86859e-18	1.21826e-16	32.3238	17.5423	15.9143
13002	Dnajc5	2.21544	7.92131	63.22	1.14077e-19	1.28007e-17	35.5522	18.9428	16.8928
68839	Ankrd46	2.21084	6.16295	32.9105	1.95879e-15	2.28825e-14	25.6588	14.708	13.6405
18557	Cdk18	2.20997	0.640828	8.5642	3.60145e-07	6.96213e-07	6.92929	6.44352	6.15726
57773	Wdr4	2.20824	6.41615	49.9998	3.83019e-18	1.49671e-16	32.0359	17.4168	15.8249
81703	Jdp2	2.20594	5.37038	34.7198	8.84256e-16	1.16545e-14	26.5726	15.0534	13.9335
211064	Alkbh1	2.20536	5.93191	42.4448	4.43069e-17	1.02442e-15	29.5748	16.3535	14.9895
100041694	Gm10451	2.2049	2.30093	10.9135	1.51621e-08	3.51292e-08	9.92171	7.81924	7.45433
72275	2200002D01Rik	2.20332	0.0311971	6.81195	5.77992e-06	9.72009e-06	4.2309	5.23808	5.01233
268396	Sh3pxd2b	2.20302	0.703255	7.23853	2.83503e-06	4.93247e-06	4.85186	5.54744	5.30694
52318	D1Ertd448e	2.20278	5.4687	28.0876	2.0499e-14	1.70587e-13	23.3174	13.6883	12.7681
100502849	Gm19412	2.20244	-0.421025	6.76758	6.23322e-06	1.04494e-05	4.15838	5.20529	4.98091
212647	Aldh4a1	2.20171	4.98138	27.5868	2.67415e-14	2.13635e-13	23.1315	13.5728	12.6703
77035	Kdm8	2.20089	3.95581	20.4934	2.09557e-12	1.0075e-11	18.7792	11.6787	10.9968
13871	Ercc2	2.20017	5.6953	38.9269	1.61062e-16	2.89273e-15	28.2826	15.793	14.5387
68832	Ldah	2.19593	5.48626	40.5147	8.87323e-17	1.79386e-15	28.9014	16.0519	14.7462
69786	Tprkb	2.195	5.64997	28.8548	1.37619e-14	1.20243e-13	23.72	13.8613	12.9199
56322	Timm22	2.19467	5.42396	30.9639	4.8406e-15	4.92557e-14	24.8323	14.3151	13.3075
71776	Tha1	2.18821	-1.04971	3.84621	0.00157822	0.00208774	-1.22218	2.80183	2.68032
234852	Chmp1a	2.18802	7.20579	59.5114	2.82308e-19	2.27165e-17	34.6485	18.5493	16.6437
27027	Tspan32	2.18775	5.77039	37.9167	2.38327e-16	3.98765e-15	27.8808	15.6228	14.3993
52830	Pnrc2	2.18495	7.60028	29.4703	1.00695e-14	9.17731e-14	23.8089	13.997	13.0373
17083	Tmed1	2.18286	4.04143	24.636	1.4167e-13	9.27602e-13	21.5304	12.8487	12.0326
78908	Igsf3	2.18125	6.87803	36.7801	3.75001e-16	5.72614e-15	27.3082	15.426	14.2421
329910	Acot11	2.1797	3.5754	18.7168	7.81118e-12	3.3024e-11	17.4714	11.1073	10.4812
17305	Mfng	2.17967	5.8122	40.4564	9.06591e-17	1.82077e-15	28.8659	16.0426	14.7397
211499	Tmem87a	2.17876	6.70417	42.7546	3.97482e-17	9.4503e-16	29.6417	16.4007	15.0246
83490	Pik3ap1	2.17781	8.02192	51.1705	2.70911e-18	1.17501e-16	32.327	17.5672	15.93
22757	Zkscan5	2.17671	4.45281	24.6458	1.40839e-13	9.23934e-13	21.4727	12.8513	12.0344
54125	Polm	2.17589	5.87146	39.5814	1.25613e-16	2.38567e-15	28.5245	15.901	14.6224
70997	Spef1	2.17483	3.42243	21.721	8.97178e-13	4.70759e-12	19.6876	12.0471	11.3272
235293	Sc5d	2.17477	7.62064	56.7459	5.75907e-19	3.93515e-17	33.9223	18.2396	16.405
234593	Ndrg4	2.17468	1.86406	12.3148	2.92695e-09	7.57021e-09	11.6398	8.53358	8.12089
72552	Hsdl1	2.17465	6.44134	37.0027	3.42773e-16	5.34753e-15	27.4352	15.465	14.2718
77697	Mmab	2.17423	5.78966	41.8619	5.4465e-17	1.20246e-15	29.3757	16.2639	14.9199
72446	Prr5l	2.1742	0.38091	6.87789	5.16898e-06	8.74195e-06	4.24949	5.2866	5.05839
216156	Wdr18	2.17383	6.81177	50.2217	3.58459e-18	1.43278e-16	32.0935	17.4456	15.8438
211187	Lrtm2	2.1738	1.02101	7.50159	1.84939e-06	3.2849e-06	5.23307	5.73297	5.48348
70673	Prdm16	2.17249	3.97717	22.0174	7.35956e-13	3.93593e-12	19.8452	12.1331	11.405
230863	Sh2d5	2.17219	1.1186	9.29276	1.2676e-07	2.58918e-07	7.91611	6.89702	6.58684
246710	Rhobtb2	2.17182	6.78164	43.2605	3.33458e-17	8.23944e-16	29.8147	16.477	15.0841
218442	Serinc5	2.17165	5.39595	29.4326	1.02623e-14	9.33916e-14	24.0409	13.9888	13.0297
74229	Paqr8	2.17082	4.34323	17.1939	2.654e-11	1.00437e-10	16.0782	10.5761	9.99811
16199	Il9r	2.17053	7.52063	43.0246	3.61825e-17	8.79817e-16	29.6687	16.4415	15.0556
56738	Mocs1	2.17043	4.46066	21.7682	8.69147e-13	4.58608e-12	19.6168	12.0609	11.3386
269252	Gtf3c4	2.17024	7.10534	37.9203	2.37989e-16	3.98746e-15	27.7371	15.6234	14.3993
12371	Casp9	2.16852	5.22441	39.1823	1.461e-16	2.68311e-15	28.4036	15.8353	14.5714
227619	Man1b1	2.16781	7.89979	58.071	4.0754e-19	2.98873e-17	34.2654	18.3898	16.5245
17858	Mx2	2.16778	1.20375	5.89912	2.88507e-05	4.49234e-05	2.39406	4.53984	4.34753
52504	Cenpo	2.16752	5.07694	34.131	1.14029e-15	1.44229e-14	26.3378	14.943	13.8409
66087	Emc3	2.16569	6.82108	54.4248	1.07644e-18	5.98451e-17	33.311	17.968	16.223
67603	Dusp6	2.16513	3.81633	20.7632	1.73216e-12	8.51527e-12	19.0038	11.7614	11.0698
21858	Timp2	2.15916	-0.941132	5.47887	6.28425e-05	9.46701e-05	1.94705	4.20175	4.02379
15410	Hoxb3	2.15738	-0.588514	7.10761	3.51863e-06	6.05038e-06	4.73275	5.45363	5.21822
100502920	Gm16998	2.15716	0.553981	6.62663	7.93695e-06	1.31466e-05	3.84008	5.10035	4.88119
16904	Gzmm	2.1566	0.997127	9.7814	6.50052e-08	1.37867e-07	8.58946	7.18705	6.86054
319634	Efcab5	2.15546	-0.196661	6.93609	4.68595e-06	7.95584e-06	4.44031	5.3292	5.09931
272382	Spib	2.15069	8.66391	66.0965	5.85387e-20	8.13157e-18	36.2172	19.2326	17.0898
230935	Dnajc11	2.14804	6.98551	47.8162	7.46929e-18	2.5098e-16	31.3322	17.1267	15.6004
102607	Snx19	2.14636	6.40168	40.1204	1.0267e-16	2.01566e-15	28.6856	15.9886	14.6956
228536	Bahd1	2.14578	6.70277	40.5706	8.69254e-17	1.76316e-15	28.8379	16.0609	14.7537
67723	Cep83os	2.14463	4.39184	21.9191	7.85684e-13	4.17088e-12	19.7483	12.1048	11.3798
245884	Fam71f2	2.14368	-0.678607	4.39698	0.000516517	0.000710953	-0.137225	3.28691	3.14816
210172	Zfp526	2.14358	4.51735	23.8132	2.33346e-13	1.4342e-12	20.9674	12.632	11.8434
100503974	NA	2.14355	-0.396153	6.34234	1.3029e-05	2.10595e-05	3.42616	4.88509	4.67655
99311	Commd7	2.14349	5.74801	37.9952	2.31088e-16	3.89853e-15	27.9181	15.6362	14.4091
52892	Sco1	2.142	5.60879	38.9692	1.58476e-16	2.8631e-15	28.3063	15.8	14.5432
217203	Tmem106a	2.14149	2.91858	14.4957	3.01483e-10	9.23015e-10	13.8501	9.52074	9.03479
227737	Fam129b	2.14079	3.37059	20.751	1.74706e-12	8.57474e-12	19.0344	11.7577	11.0668
18996	Pou4f1	2.14036	0.0157681	5.61902	4.83451e-05	7.35916e-05	2.1193	4.31565	4.13317
16154	Il10ra	2.13778	2.85518	13.7532	6.3112e-10	1.81757e-09	13.0691	9.19989	8.74051
67139	Mis12	2.13656	6.5509	53.5543	1.37034e-18	6.95463e-17	33.0701	17.8632	16.1577
75116	4930520O04Rik	2.1345	3.97622	24.1216	1.93171e-13	1.21319e-12	21.2066	12.7141	11.9161
223690	Ankrd54	2.13443	5.4797	33.8184	1.30737e-15	1.6152e-14	26.1648	14.8836	13.7918
12894	Cpt1a	2.13352	6.00759	32.3777	2.49596e-15	2.80589e-14	25.4411	14.6028	13.5519
70207	Taco1	2.12951	4.52176	26.0722	6.15205e-14	4.43927e-13	22.3311	13.211	12.3527
320664	Cass4	2.12929	1.31411	9.20243	1.43815e-07	2.91951e-07	7.76634	6.84219	6.53469
66662	Fbxl12os	2.12797	-0.59124	4.7479	0.000257014	0.000363919	0.564236	3.59004	3.439
74370	Rptor	2.12684	6.28176	46.3532	1.18859e-17	3.72761e-16	30.8973	16.925	15.4286
20947	Swap70	2.12608	10.0912	69.9297	2.51311e-20	5.36212e-18	37.0495	19.5998	17.2707
14357	Dtx1	2.12506	3.32433	17.6073	1.88621e-11	7.34018e-11	16.6334	10.7244	10.1343
17872	Ppp1r15a	2.12496	6.42123	27.6858	2.53628e-14	2.04088e-13	22.9547	13.5958	12.6902
81840	Sorcs2	2.122	0.216435	6.18493	1.72258e-05	2.74548e-05	3.10019	4.76382	4.56138
117150	Pip4k2c	2.121	7.12439	54.0243	1.20232e-18	6.39374e-17	33.1873	17.92	16.1942
654818	Smco3	2.12069	-0.175252	5.67827	4.33052e-05	6.62497e-05	2.28375	4.36346	4.17882
229715	Amigo1	2.1206	3.60252	20.165	2.65059e-12	1.24217e-11	18.5989	11.5767	10.9058
93702	Pcdhgb5	2.12059	0.0126603	4.15226	0.000846141	0.00114558	-0.736483	3.07256	2.94098
24069	Sufu	2.11999	4.65566	27.5191	2.77297e-14	2.20665e-13	23.1317	13.5571	12.6563
30843	Fbxl12	2.11769	4.78015	30.2843	6.7261e-15	6.48792e-14	24.5575	14.1722	13.1879
216825	Usp22	2.11748	7.86111	38.8264	1.67389e-16	2.99318e-15	28.0668	15.7763	14.5239
66682	Trappc5	2.11733	6.22188	43.8781	2.69842e-17	6.96295e-16	30.078	16.5689	15.1572
100503956	LOC100503956	2.11663	3.70323	16.4325	5.07909e-11	1.8073e-10	15.5503	10.2942	9.74297
18222	Numb	2.11558	4.78433	26.3626	5.22512e-14	3.87324e-13	22.4587	13.2819	12.4119
230757	5730409E04Rik	2.11536	3.00189	14.5705	2.80385e-10	8.61361e-10	13.8815	9.55224	9.06481
170756	Slc8b1	2.11433	4.00593	15.9706	7.63045e-11	2.63267e-10	15.0268	10.1174	9.5796
64144	Mllt1	2.11432	7.04555	53.0303	1.58769e-18	7.86196e-17	32.9107	17.7992	16.1045
68718	Rnf166	2.11282	5.80516	40.3922	9.2832e-17	1.85527e-15	28.8346	16.0323	14.7316
54128	Pmm2	2.11213	6.1839	40.8669	7.79842e-17	1.61665e-15	28.9873	16.108	14.7914
227656	Rexo4	2.11031	6.75314	51.4296	2.51186e-18	1.11718e-16	32.4534	17.6	15.9519
103841	Cuedc1	2.1101	4.05364	26.3352	5.30599e-14	3.92842e-13	22.5094	13.2752	12.4058
27399	Ip6k1	2.10819	8.43846	54.5985	1.02629e-18	5.8384e-17	33.3031	17.9887	16.2337
73420	Ccsap	2.10819	4.10647	24.6084	1.44018e-13	9.3996e-13	21.4911	12.8416	12.0269
67916	Plpp3	2.108	0.559214	7.94766	9.14778e-07	1.68529e-06	5.99189	6.03868	5.77332
69596	Ap5s1	2.10777	3.57169	17.9408	1.43963e-11	5.7318e-11	16.8769	10.8417	10.2417
231866	Zfp12	2.10642	5.86397	37.1495	3.23145e-16	5.08672e-15	27.5416	15.4906	14.2936
72025	1600012P17Rik	2.10615	1.22796	8.78519	2.60706e-07	5.12651e-07	7.19186	6.58385	6.29018
70729	Nos1ap	2.10552	1.42734	10.2047	3.71784e-08	8.15219e-08	9.12985	7.42971	7.08873
235534	Pxylp1	2.10523	2.11725	9.29188	1.26914e-07	2.59189e-07	7.78134	6.89649	6.58638
98870	AI182371	2.10406	0.0784736	6.52819	9.41119e-06	1.54591e-05	3.70015	5.02636	4.81082
627782	Gm6787	2.10404	-0.486449	4.93283	0.000178866	0.000257439	0.868189	3.74747	3.58933
57274	Slc16a8	2.10235	-0.617478	4.40936	0.000503847	0.000694528	-0.129263	3.2977	3.15831
107607	Nod1	2.09966	0.395036	6.50933	9.72494e-06	1.59496e-05	3.65478	5.01211	4.79725
331046	Tgm4	2.09899	3.36881	17.0333	3.0367e-11	1.12962e-10	16.1276	10.5176	9.94707
78797	Ndor1	2.09884	6.74162	36.7136	3.85249e-16	5.86067e-15	27.2699	15.4143	14.2321
106639	Vmac	2.09805	3.39718	17.2724	2.48604e-11	9.43722e-11	16.36	10.6045	10.0252
215474	Sec22c	2.0959	4.06301	21.2936	1.19914e-12	6.12387e-12	19.3486	11.9211	11.213
19261	Sirpa	2.0957	7.02219	49.1498	4.95e-18	1.80556e-16	31.7503	17.3054	15.7434
73431	1700052K11Rik	2.09566	3.47389	13.963	5.10469e-10	1.49833e-09	13.2186	9.29203	8.82439
104859	Tecpr2	2.09563	4.7955	24.5534	1.48839e-13	9.66782e-13	21.3669	12.8273	12.0147
69573	Hilpda	2.09455	4.18744	21.4545	1.07435e-12	5.54445e-12	19.4392	11.9689	11.2561
72147	Zbtb46	2.09442	6.012	41.2088	6.88684e-17	1.46238e-15	29.1194	16.162	14.8349
235134	Nfrkb	2.09437	6.85887	40.4622	9.04649e-17	1.81986e-15	28.7746	16.0435	14.74
78894	Aacs	2.0943	7.18646	38.6866	1.76635e-16	3.13105e-15	28.0541	15.7529	14.5043
21678	Tead3	2.09421	1.20905	7.26832	2.69992e-06	4.71281e-06	4.84071	5.56865	5.32672
78506	Micu3	2.09349	3.76438	20.6288	1.90397e-12	9.25205e-12	18.8863	11.7203	11.0338
226641	Atf6	2.09343	8.67197	44.8469	1.94726e-17	5.47517e-16	30.2593	16.7106	15.2616
16210	Impact	2.0925	6.70049	49.6653	4.2348e-18	1.62344e-16	31.9196	17.3732	15.7896
380711	Rap1gap2	2.09153	4.34792	21.5308	1.02011e-12	5.28459e-12	19.4558	11.9914	11.277
18023	Nfe2l1	2.09121	9.12968	66.2894	5.60353e-20	7.96939e-18	36.2552	19.2515	17.0986
74131	Sash3	2.09053	8.3688	50.0392	3.78523e-18	1.48866e-16	31.9697	17.4219	15.8272
19704	Upf1	2.09038	7.60348	58.2481	3.89359e-19	2.96118e-17	34.3177	18.4097	16.5285
106369	Ypel1	2.08983	2.09979	12.0193	4.0862e-09	1.03261e-08	11.2867	8.38868	7.98606
71913	Tmem79	2.08884	1.95859	10.6825	2.02054e-08	4.59439e-08	9.68604	7.69453	7.33777
54126	Arhgef7	2.08799	6.70301	46.4564	1.14974e-17	3.62434e-16	30.9086	16.9394	15.4408
67443	Map1lc3b	2.08753	6.76955	48.9215	5.30708e-18	1.89245e-16	31.6977	17.2751	15.723
13171	Dbt	2.08739	5.88828	34.7793	8.62015e-16	1.13982e-14	26.545	15.0645	13.9432
20539	Slc7a5	2.08739	9.40868	57.9837	4.16825e-19	3.03463e-17	34.2057	18.38	16.5179
17000	Ltbr	2.08697	-0.365226	6.33787	1.31321e-05	2.1215e-05	3.44284	4.88167	4.67336
237886	Slfn9	2.08655	4.02503	19.3298	4.89874e-12	2.1576e-11	17.908	11.3099	10.666
54354	Rassf5	2.08631	6.54766	48.3497	6.32733e-18	2.18615e-16	31.5265	17.1988	15.6603
18749	Prkacb	2.08496	7.06829	39.3399	1.37616e-16	2.55803e-15	28.3215	15.8613	14.5921
67881	Mdp1	2.08474	6.28593	41.691	5.78939e-17	1.26673e-15	29.2747	16.2374	14.8973
19329	Rab17	2.08454	2.14926	12.6084	2.1148e-09	5.59027e-09	11.9399	8.67473	8.25257
320982	Arl4c	2.08454	4.46158	24.2782	1.75653e-13	1.11259e-12	21.2539	12.7553	11.9537
67200	Ccdc77	2.08447	5.33974	26.4982	4.84435e-14	3.61971e-13	22.4406	13.3148	12.4413
78016	Ccdc150	2.08408	-0.332422	4.7835	0.000239618	0.000340155	0.555055	3.62048	3.46832
58222	Rab37	2.084	4.20371	14.9045	2.03552e-10	6.43485e-10	13.9851	9.69132	9.19146
53417	Hif3a	2.08266	1.95974	10.5808	2.29658e-08	5.17683e-08	9.58581	7.63892	7.28594
12774	Ccr5	2.08247	2.30862	14.0728	4.57312e-10	1.35237e-09	13.4944	9.33979	8.86891
21847	Klf10	2.08217	2.17563	11.438	8.03701e-09	1.94385e-08	10.5992	8.09491	7.71134
79554	Cptp	2.08147	4.73544	19.6937	3.73756e-12	1.69186e-11	18.0499	11.4274	10.7716
74552	Nipal3	2.08139	5.91466	39.3436	1.37419e-16	2.55803e-15	28.4343	15.862	14.5921
18019	Nfatc2	2.08122	5.43323	32.2093	2.69678e-15	2.99585e-14	25.4345	14.5692	13.5235
83922	Cep41	2.07783	4.42114	15.1341	1.63937e-10	5.28773e-10	14.1546	9.78532	9.27673
13197	Gadd45a	2.07746	3.5656	12.5792	2.18344e-09	5.76049e-09	11.6333	8.66086	8.23954
16885	Limk1	2.07702	5.33757	25.7957	7.19875e-14	5.10719e-13	22.0622	13.1427	12.2918
75788	Smurf1	2.07687	5.67937	35.6626	5.93588e-16	8.42247e-15	26.9383	15.2265	14.0746
432769	Zfp708	2.07593	2.53003	11.5854	6.75246e-09	1.64849e-08	10.6996	8.17054	7.78291
66072	Sdhaf2	2.07502	7.17707	45.6455	1.49584e-17	4.47326e-16	30.6169	16.8251	15.3494
241633	Atp8b4	2.0739	1.2813	9.69971	7.25564e-08	1.52612e-07	8.47239	7.13932	6.81641
66943	Pqlc1	2.07325	7.16386	40.737	8.17775e-17	1.68594e-15	28.8545	16.0874	14.7732
68465	Adipor2	2.07188	7.99717	55.3653	8.32846e-19	5.13758e-17	33.5359	18.0794	16.2892
225471	Ticam2	2.06957	7.60562	42.461	4.40558e-17	1.02054e-15	29.4724	16.356	14.9912
19727	Rfxank	2.06938	4.90525	30.7328	5.4093e-15	5.44536e-14	24.754	14.2669	13.264
18676	Phf2	2.06935	7.38293	41.5009	6.198e-17	1.33936e-15	29.1283	16.2077	14.8731
225655	Prelid3a	2.06783	1.92749	10.4458	2.72595e-08	6.08302e-08	9.38232	7.56448	7.21588
23849	Klf6	2.06747	9.24382	48.1808	6.66714e-18	2.28813e-16	31.3452	17.1761	15.6405
78890	Trmt44	2.06709	4.46975	28.4558	1.6909e-14	1.44423e-13	23.6293	13.7719	12.8404
234733	Ddx19b	2.06649	6.84098	39.1133	1.49989e-16	2.74218e-15	28.2498	15.8239	14.5619
67379	Dedd2	2.06503	5.02107	28.8287	1.3947e-14	1.21527e-13	23.7821	13.8555	12.9153
12523	Cd84	2.0648	5.89653	29.3468	1.07156e-14	9.70832e-14	23.9477	13.97	13.0129
230848	Zbtb40	2.06451	5.82698	24.6152	1.43438e-13	9.37172e-13	21.2194	12.8433	12.0282
654803	B130055M24Rik	2.06436	3.82618	24.349	1.68294e-13	1.0732e-12	21.3613	12.7739	11.9693
56418	Ykt6	2.06383	7.47294	54.9229	9.39163e-19	5.52255e-17	33.4251	18.0273	16.2579
326622	Upf2	2.06378	7.68066	60.6693	2.11498e-19	1.82171e-17	34.9313	18.6747	16.7395
71279	Slc29a3	2.06276	5.61719	29.5266	9.78887e-15	8.94826e-14	24.0925	14.0093	13.0483
327744	E130307A14Rik	2.06263	2.45878	10.69	2.00154e-08	4.55627e-08	9.59919	7.69864	7.34139
56722	Litaf	2.06174	7.74399	50.6149	3.18983e-18	1.32254e-16	32.1741	17.4962	15.8786
70152	Mettl7a1	2.06131	2.40079	10.7106	1.95066e-08	4.45454e-08	9.65855	7.70982	7.3512
245050	Fam198a	2.06058	2.18733	11.0515	1.27999e-08	2.9957e-08	10.0991	7.89279	7.5235
22410	Wnt10b	2.06052	5.3563	33.3678	1.59574e-15	1.92291e-14	25.9592	14.797	13.716
72886	Yju2	2.06005	4.19103	21.2494	1.236e-12	6.2885e-12	19.2873	11.908	11.2015
13185	Vps26c	2.05857	6.5762	43.2941	3.29618e-17	8.19421e-16	29.8391	16.482	15.0865
75729	Fam227a	2.0561	-0.545362	5.5548	5.45006e-05	8.26018e-05	2.01386	4.2636	4.08301
210529	Mettl14	2.05561	5.34911	28.4814	1.66856e-14	1.4266e-13	23.554	13.7777	12.8457
72179	Fbxl2	2.05556	-0.590003	5.45871	6.5273e-05	9.8102e-05	1.89156	4.18527	4.00832
20442	St3gal1	2.05507	6.30315	41.0326	7.34156e-17	1.54552e-15	29.0318	16.1342	14.8109
67588	Rnf41	2.05498	5.33661	35.4548	6.47505e-16	9.00983e-15	26.8934	15.1888	14.0453
20491	Sla	2.05284	6.1865	40.8993	7.70667e-17	1.60718e-15	28.9944	16.1131	14.7939
15894	Icam1	2.0521	7.40294	48.0723	6.89577e-18	2.34936e-16	31.3935	17.1614	15.629
242083	Ppm1l	2.05089	5.02141	26.1618	5.84865e-14	4.26564e-13	22.3209	13.2329	12.37
70605	Zdhhc24	2.05084	4.7661	26.5676	4.66124e-14	3.50994e-13	22.5741	13.3315	12.4547
14428	Galr2	2.05038	-0.581971	6.24886	1.53727e-05	2.46362e-05	3.27987	4.81325	4.60843
225870	Rin1	2.05005	0.430375	7.22988	2.87562e-06	4.99952e-06	4.87212	5.54127	5.30107
20932	Surf4	2.04906	8.40639	56.0214	6.98138e-19	4.59082e-17	33.7083	18.1561	16.3381
213464	Rbbp5	2.0476	7.04638	37.2841	3.06204e-16	4.87654e-15	27.4809	15.514	14.3119
74492	Kbtbd13	2.04752	1.2574	10.0417	4.6004e-08	9.95885e-08	8.92931	7.3372	7.00179
66170	Chchd5	2.04723	4.2148	16.9657	3.2151e-11	1.18911e-10	15.9194	10.4928	9.92478
214855	Arid5a	2.04654	8.53131	45.9864	1.33844e-17	4.09262e-16	30.654	16.8734	15.388
387314	Tmtc1	2.04644	2.60977	11.7931	5.29927e-09	1.31578e-08	10.9441	8.27578	7.88082
72023	Cyb561d1	2.04603	4.79198	26.1043	6.04144e-14	4.37495e-13	22.2914	13.2189	12.359
75764	Slx1b	2.04486	4.47666	26.1107	6.01988e-14	4.36191e-13	22.352	13.2204	12.3603
18181	Nrf1	2.04362	6.35825	38.9879	1.57343e-16	2.84684e-15	28.2496	15.8032	14.5456
234678	D230025D16Rik	2.0428	5.15164	30.6102	5.73945e-15	5.70571e-14	24.6751	14.2411	13.2437
231727	B3gnt4	2.04255	-0.480018	6.89576	5.01532e-06	8.48794e-06	4.36601	5.2997	5.0712
11479	Acvr1b	2.04238	5.09812	29.1451	1.18671e-14	1.05947e-13	23.9196	13.9257	12.9749
170644	Ubn1	2.04237	7.78071	49.1057	5.01697e-18	1.8101e-16	31.702	17.2996	15.7423
22278	Usf1	2.0408	6.33874	45.9957	1.3344e-17	4.09077e-16	30.7732	16.8747	15.3882
217732	Cipc	2.0405	6.20425	36.6233	3.99621e-16	6.05242e-15	27.3051	15.3984	14.2181
16907	Lmnb2	2.03978	5.9741	44.3169	2.32576e-17	6.23824e-16	30.2227	16.6334	15.2049
665574	Gm7694	2.03974	2.43057	11.9349	4.50015e-09	1.13044e-08	11.1518	8.34677	7.94675
224224	Impg2	2.03917	1.0081	8.1232	6.98233e-07	1.30264e-06	6.21997	6.156	5.88518
17957	Napb	2.03917	0.857099	6.0233	2.30273e-05	3.62759e-05	2.68597	4.63776	4.44038
18442	P2ry2	2.03444	1.17755	9.56258	8.73937e-08	1.81602e-07	8.30139	7.05852	6.74088
66839	Dele1	2.0344	5.98935	34.0395	1.18672e-15	1.49482e-14	26.2196	14.9257	13.8254
16192	Il5ra	2.03427	9.51663	59.2299	3.03095e-19	2.40725e-17	34.5243	18.5184	16.6185
74158	Josd1	2.03385	7.72126	49.5712	4.35659e-18	1.64461e-16	31.8503	17.3609	15.7839
102595	Plekho2	2.03382	6.6795	40.8965	7.71477e-17	1.60718e-15	28.9647	16.1127	14.7939
11482	Acvrl1	2.03371	0.391295	6.15015	1.83306e-05	2.91285e-05	3.02233	4.73682	4.53568
231287	Atp10d	2.0333	3.9206	15.508	1.15952e-10	3.84547e-10	14.6108	9.93572	9.41505
232201	Arhgap25	2.03278	7.08579	54.9897	9.22232e-19	5.49946e-17	33.4547	18.0352	16.2597
68205	Urm1	2.03138	6.00712	39.8521	1.13476e-16	2.18227e-15	28.6145	15.9451	14.6611
70999	Naa40	2.02933	8.54178	57.9192	4.23835e-19	3.06741e-17	34.2071	18.3728	16.5132
109163	3010003L21Rik	2.02859	2.09739	11.2081	1.05847e-08	2.51332e-08	10.3193	7.97532	7.59975
76467	Msrb2	2.02752	2.6157	15.5545	1.1112e-10	3.69926e-10	14.8807	9.95421	9.43189
15466	Hrh2	2.02747	3.56386	17.6838	1.77207e-11	6.9402e-11	16.6309	10.7515	10.1586
170483	Grin3b	2.02722	1.41863	11.3049	9.42019e-09	2.25344e-08	10.5032	8.02594	7.64715
15168	Hcn3	2.027	2.89917	12.9357	1.48294e-09	4.00393e-09	12.1985	8.82888	8.39751
280635	Emilin3	2.0262	2.28516	11.8688	4.85574e-09	1.21365e-08	11.0864	8.31374	7.91591
239833	Lmln	2.02525	1.22655	8.47346	4.11917e-07	7.90919e-07	6.72223	6.38519	6.10187
208795	Tmem63a	2.02417	5.17022	24.0088	2.06938e-13	1.28546e-12	20.9832	12.6842	11.8909
72349	Dusp3	2.0235	5.63773	28.5555	1.60561e-14	1.37928e-13	23.5485	13.7944	12.8603
57915	Tbc1d1	2.02232	8.1371	44.7986	1.97887e-17	5.53856e-16	30.2668	16.7036	15.2566
50930	Tnfsf14	2.0221	2.3101	13.9443	5.20159e-10	1.52385e-09	13.3447	9.28386	8.81706
414084	Tnip3	2.02201	3.26611	13.1055	1.23718e-09	3.37768e-09	12.3525	8.90757	8.47138
54401	Ywhab	2.0218	8.56421	54.0334	1.19929e-18	6.39374e-17	33.1485	17.9211	16.1942
22419	Wnt5b	2.02152	2.6766	15.495	1.17341e-10	3.88627e-10	14.8271	9.93055	9.41047
381310	Stum	2.02035	0.990515	4.84637	0.000211798	0.000302735	0.444925	3.67408	3.51894
21422	Tfcp2	2.0198	3.52372	19.224	5.30427e-12	2.32033e-11	17.8873	11.2754	10.6344
79233	Zfp319	2.01937	5.14769	27.9435	2.21184e-14	1.81564e-13	23.3034	13.6552	12.741
208285	Cyp4f17	2.0191	2.84909	16.576	4.485e-11	1.61152e-10	15.7836	10.3482	9.79276
12530	Cdc25a	2.01867	7.062	37.6155	2.68392e-16	4.38863e-15	27.6327	15.5712	14.3577
13356	Dgcr2	2.01811	6.93533	42.1766	4.8704e-17	1.10725e-15	29.4121	16.3124	14.9558
78287	Rbsn	2.01715	6.36727	42.7515	3.97915e-17	9.4503e-16	29.65	16.4002	15.0246
72821	Scn2b	2.01706	-0.279096	4.57068	0.000365054	0.000509119	0.107587	3.43764	3.29318
26450	Rbbp9	2.01633	2.53924	13.3664	9.40204e-10	2.61593e-09	12.7575	9.02678	8.58237
76650	Srxn1	2.01581	2.48105	14.2423	3.86465e-10	1.15826e-09	13.649	9.41289	8.93619
66989	Kctd20	2.01548	6.45346	30.0764	7.44881e-15	7.11213e-14	24.2322	14.1279	13.148
225289	AW554918	2.01494	4.15699	18.4419	9.67414e-12	4.00015e-11	17.1596	11.0144	10.3979
70791	Hars2	2.01492	6.28881	37.6409	2.657e-16	4.35626e-15	27.6895	15.5756	14.3609
72399	Brap	2.01243	6.65526	49.2964	4.73441e-18	1.74848e-16	31.8145	17.3247	15.7573
94279	Sfxn2	2.01092	3.68457	16.7331	3.9185e-11	1.42768e-10	15.8168	10.4069	9.84537
79555	BC005537	2.01015	8.58316	48.8026	5.50375e-18	1.94556e-16	31.5711	17.2593	15.711
17760	Map6	2.0089	3.77649	21.0047	1.46345e-12	7.30432e-12	19.1741	11.8346	11.1364
233878	Sez6l2	2.00835	1.43177	8.36236	4.862e-07	9.24982e-07	6.50229	6.31319	6.03387
241303	Fam78a	2.00557	4.58901	26.8133	4.06924e-14	3.10486e-13	22.7528	13.3905	12.508
20969	Sdc1	2.00536	2.13878	12.5825	2.17561e-09	5.74107e-09	11.9435	8.66242	8.24101
72542	Pgam5	2.00407	6.69591	42.1319	4.94807e-17	1.11541e-15	29.417	16.3056	14.9526
70296	Tbc1d13	2.00393	6.17345	40.9835	7.47385e-17	1.56797e-15	29.0362	16.1265	14.8047
245386	Tmem255a	2.00318	-0.195571	5.7855	3.55257e-05	5.48699e-05	2.4589	4.44946	4.26067
20970	Sdc3	2.00285	2.96902	14.6299	2.6473e-10	8.1786e-10	13.9856	9.5772	9.08732
74626	Tmem81	2.0025	3.57703	21.3402	1.16151e-12	5.94413e-12	19.3723	11.935	11.2259
270156	Nkapd1	2.00232	6.20021	34.5062	9.69231e-16	1.25446e-14	26.3913	15.0136	13.9015
235633	Als2cl	2.00204	0.117696	5.60586	4.9545e-05	7.53338e-05	2.05695	4.305	4.12301
320187	E230001N04Rik	2.00133	0.370382	4.70842	0.000277827	0.000391981	0.317768	3.55623	3.40674
232406	BC035044	2.00095	6.63164	34.9138	8.13926e-16	1.08208e-14	26.529	15.0894	13.9657
338337	Cog3	1.99919	6.75248	50.3111	3.49051e-18	1.40436e-16	32.113	17.4571	15.8525
20444	St3gal2	1.99892	6.12882	32.2975	2.58958e-15	2.88989e-14	25.3858	14.5868	13.5391
114604	Prdm15	1.99754	5.28724	31.1669	4.3937e-15	4.5388e-14	24.9144	14.3572	13.3431
14595	B4galt1	1.99615	10.1126	44.2553	2.37459e-17	6.32358e-16	29.979	16.6244	15.199
74477	4933427D14Rik	1.99594	5.18021	26.2835	5.46183e-14	4.02674e-13	22.3142	13.2627	12.395
68559	Pdrg1	1.99523	6.26192	45.1326	1.77103e-17	5.07293e-16	30.4814	16.7518	15.2947
225049	Ttc7	1.99434	6.74673	40.4895	8.95618e-17	1.80466e-15	28.8025	16.0479	14.7436
67480	Cwc25	1.99277	6.21395	35.2908	6.93754e-16	9.46792e-15	26.7219	15.1588	14.0237
105722	Ano6	1.99186	7.30224	39.481	1.30463e-16	2.47011e-15	28.363	15.8845	14.6073
234740	Tmem231	1.98962	2.78727	13.5197	8.01913e-10	2.26727e-09	12.8815	9.09587	8.6445
66813	Bcl2l14	1.98882	0.202266	5.72375	3.98091e-05	6.11152e-05	2.3016	4.40002	4.21385
399609	C130046K22Rik	1.98785	2.79737	13.4787	8.36653e-10	2.35298e-09	12.813	9.07745	8.62838
224650	Anks1	1.98714	5.11947	29.577	9.54508e-15	8.78449e-14	24.151	14.0202	13.0563
12298	Cacnb4	1.98657	5.65282	30.5281	5.97251e-15	5.88163e-14	24.5735	14.2238	13.2305
56199	Abcb10	1.98571	5.43263	30.5344	5.95421e-15	5.87306e-14	24.6001	14.2252	13.2311
211586	Tfdp2	1.98459	6.37398	45.8526	1.39802e-17	4.24296e-16	30.728	16.8545	15.3723
20520	Slc22a5	1.98214	3.88464	24.242	1.7955e-13	1.13375e-12	21.2882	12.7458	11.9455
109359	Abraxas2	1.98084	6.61621	45.9955	1.33449e-17	4.09077e-16	30.7641	16.8747	15.3882
106504	Stk38	1.97697	7.63084	52.8291	1.68063e-18	8.18955e-17	32.8264	17.7745	16.0867
78560	Adgra2	1.97671	0.154711	4.69527	0.000285143	0.000401795	0.285448	3.54494	3.396
79263	Trim39	1.97598	5.41917	34.1011	1.15524e-15	1.45968e-14	26.2858	14.9373	13.8357
100764	Rita1	1.97554	2.76727	14.4688	3.09492e-10	9.44782e-10	13.8273	9.50935	9.02467
68050	Akirin1	1.97356	6.35899	30.271	6.76997e-15	6.5251e-14	24.3625	14.1694	13.1854
106298	Rrn3	1.97326	7.48375	42.0127	5.16181e-17	1.14998e-15	29.3108	16.2872	14.9393
75212	Rnf121	1.97293	5.17009	31.0707	4.59976e-15	4.71581e-14	24.9174	14.3373	13.3264
110816	Pwp2	1.97228	6.65005	30.4028	6.3479e-15	6.18655e-14	24.3699	14.1974	13.2086
102632	Acad11	1.9719	5.05068	29.1248	1.19899e-14	1.06808e-13	23.9438	13.9212	12.9714
319804	Glt1d1	1.97097	1.50374	8.38597	4.69306e-07	8.95489e-07	6.54105	6.32854	6.04794
27008	Micall1	1.96818	6.30954	39.9469	1.09523e-16	2.11959e-15	28.6235	15.9605	14.6737
50935	St6galnac6	1.96807	3.80408	20.2067	2.57222e-12	1.21185e-11	18.5902	11.5897	10.9165
233081	Ffar1	1.96794	0.719306	8.05369	7.76705e-07	1.44112e-06	6.14494	6.10974	5.8413
12337	Capn5	1.96785	3.03765	12.6163	2.09646e-09	5.54538e-09	11.8594	8.67851	8.25607
117592	B3galt6	1.96723	3.35139	15.8406	8.57343e-11	2.91931e-10	15.0672	10.0668	9.53472
50785	Hs6st1	1.96693	5.17516	32.6566	2.19753e-15	2.50825e-14	25.6656	14.6581	13.6006
74375	Gcc1	1.96652	5.56608	34.6108	9.26553e-16	1.21335e-14	26.4905	15.0331	13.916
100043133	9130023H24Rik	1.96623	3.43747	17.4816	2.09106e-11	8.05536e-11	16.5099	10.6796	10.0939
217944	Rapgef5	1.96394	3.25799	18.0451	1.32416e-11	5.3136e-11	16.9648	10.8781	10.2746
12633	Cflar	1.96189	9.66701	30.5035	6.04438e-15	5.93805e-14	24.1695	14.2186	13.2264
237887	Slfn10-ps	1.96185	5.1095	30.8095	5.21313e-15	5.26522e-14	24.7718	14.2829	13.2786
19246	Ptpn1	1.96022	7.79495	47.6728	7.81228e-18	2.6036e-16	31.2469	17.1072	15.5844
230801	Pigv	1.96018	3.98951	14.5339	2.90491e-10	8.91369e-10	13.6722	9.53687	9.04994
242785	Klhl21	1.95948	5.13404	29.1108	1.20756e-14	1.07416e-13	23.9013	13.9181	12.9689
223723	Ttll12	1.95911	5.79405	29.2867	1.10457e-14	9.93383e-14	23.9413	13.9568	13.0029
230784	Sesn2	1.95892	7.36668	43.1198	3.50085e-17	8.56379e-16	29.7272	16.4558	15.0673
100502673	Gm19316	1.95887	1.60578	11.6229	6.46196e-09	1.58358e-08	10.8706	8.18964	7.80036
223697	Sun2	1.95821	8.29463	54.6371	1.01547e-18	5.8311e-17	33.3255	17.9933	16.2342
13361	Dhfr	1.95782	5.97993	38.2809	2.06681e-16	3.58569e-15	28.0235	15.6847	14.4454
100561	Slc15a4	1.95695	6.34407	36.6618	3.9343e-16	5.97535e-15	27.314	15.4051	14.2236
59053	Hgh1	1.9554	5.64841	27.8176	2.36438e-14	1.92151e-13	23.1386	13.6263	12.7164
384864	Gm1943	1.95386	0.570087	7.09914	3.56847e-06	6.13263e-06	4.64854	5.44752	5.21235
433638	I830077J02Rik	1.95318	0.202913	6.14147	1.86177e-05	2.95655e-05	2.97388	4.73007	4.52922
19891	Rpa2	1.95246	7.11863	47.3768	8.57487e-18	2.80426e-16	31.1821	17.0668	15.5522
74012	Rap2b	1.95202	5.83745	34.918	8.12457e-16	1.0813e-14	26.6126	15.0902	13.9661
229504	Isg20l2	1.94967	7.33257	53.0996	1.55694e-18	7.74104e-17	32.9195	17.8077	16.1112
80902	Zfp202	1.94789	3.62805	15.3135	1.38713e-10	4.53274e-10	14.4887	9.85788	9.34364
71991	Ercc8	1.94734	4.33285	26.3277	5.32816e-14	3.94228e-13	22.4744	13.2734	12.4043
102644	Oaf	1.94636	2.75191	13.8435	5.75874e-10	1.67384e-09	13.2046	9.23967	8.77629
625360	BC147527	1.94583	0.572212	7.22768	2.886e-06	5.01686e-06	4.77774	5.5397	5.29957
320495	Ipcef1	1.94581	3.28808	17.2326	2.56974e-11	9.73683e-11	16.2955	10.5901	10.0116
76589	Unc5cl	1.94471	3.48824	19.0072	6.25135e-12	2.69606e-11	17.7186	11.204	10.5693
74239	Iqce	1.94453	4.52039	19.5897	4.03597e-12	1.81152e-11	17.9891	11.3941	10.742
15200	Hbegf	1.94433	0.42028	5.9346	2.7045e-05	4.22138e-05	2.60075	4.56791	4.37455
20971	Sdc4	1.94425	6.1294	35.9062	5.36392e-16	7.77324e-15	27.0172	15.2705	14.1094
52468	Ctdsp2	1.94385	7.0107	48.5492	5.94948e-18	2.09104e-16	31.5706	17.2255	15.6796
228714	Kat14	1.94327	6.34859	35.7407	5.74581e-16	8.20035e-15	26.9033	15.2406	14.0862
232855	Zfp772	1.94249	3.16898	13.8352	5.80729e-10	1.68435e-09	13.116	9.23603	8.77357
68968	Cdan1	1.94094	5.95389	42.1294	4.95247e-17	1.11541e-15	29.4609	16.3052	14.9526
18787	Serpine1	1.94	-0.438754	5.36815	7.74516e-05	0.000115371	1.7178	4.11097	3.9379
67437	Ssr3	1.93954	9.46506	39.1049	1.5047e-16	2.74491e-15	28.0902	15.8225	14.5615
547150	6820431F20Rik	1.93843	3.70301	13.3711	9.35631e-10	2.60473e-09	12.4908	9.0289	8.58424
11891	Rab27a	1.93821	6.29344	39.4193	1.33537e-16	2.51276e-15	28.4266	15.8744	14.5998
20623	Snrk	1.93786	5.75654	38.4643	1.92478e-16	3.37762e-15	28.0799	15.7156	14.4714
213054	Gabpb2	1.93668	8.30087	39.367	1.36211e-16	2.54739e-15	28.2473	15.8658	14.5939
54375	Azin1	1.93661	8.12012	36.8548	3.63835e-16	5.59697e-15	27.2331	15.4391	14.252
68867	Rnf122	1.93617	4.4729	19.8278	3.38674e-12	1.5468e-11	18.2259	11.4702	10.8106
15976	Ifnar2	1.93611	6.07598	33.9036	1.25942e-15	1.56227e-14	26.1377	14.8998	13.8062
244667	Disc1	1.93579	-0.420544	5.67579	4.35055e-05	6.65311e-05	2.25704	4.36146	4.17698
332175	Zdhhc23	1.93426	3.03241	14.6213	2.66937e-10	8.23848e-10	13.9157	9.57359	9.08415
100045778	Rnf223	1.93417	-0.188498	6.8183	5.71795e-06	9.62419e-06	4.23538	5.24276	5.01664
100502987	Gm17066	1.9341	5.77225	35.4763	6.41708e-16	8.94952e-15	26.8629	15.1927	14.0482
58184	Cnot9	1.9336	7.28113	35.6154	6.05389e-16	8.56013e-15	26.7752	15.218	14.0675
234663	Dync1li2	1.93338	7.161	40.3402	9.46342e-17	1.87293e-15	28.6916	16.024	14.7275
65106	Arl6ip5	1.93265	7.48564	46.356	1.1875e-17	3.72761e-16	30.8403	16.9254	15.4286
68339	Ccdc88c	1.93076	7.52201	39.022	1.55306e-16	2.81832e-15	28.1592	15.8088	14.55
71966	Nkiras2	1.92923	4.5895	27.083	3.51047e-14	2.73307e-13	22.8806	13.4546	12.5633
233071	Arhgap33	1.92874	4.13888	18.4869	9.33972e-12	3.87366e-11	17.2042	11.0297	10.4119
242691	Gpatch3	1.92862	4.49251	20.1702	2.64078e-12	1.23847e-11	18.4161	11.5783	10.9071
269870	Zfp446	1.92731	3.88437	22.2506	6.30849e-13	3.44153e-12	19.9944	12.2001	11.4632
16782	Lamc2	1.9268	2.32915	11.5512	7.03037e-09	1.7136e-08	10.721	8.15302	7.76609
11307	Abcg1	1.92589	5.9345	38.394	1.97796e-16	3.45114e-15	28.0505	15.7038	14.462
76080	Ttpal	1.92556	7.46993	51.7725	2.27409e-18	1.03399e-16	32.5269	17.6432	15.9855
14082	Fadd	1.92388	3.69541	18.4531	9.58926e-12	3.97042e-11	17.2795	11.0182	10.4012
67118	Bfar	1.92338	6.76249	47.6615	7.84014e-18	2.60578e-16	31.2915	17.1057	15.5841
213208	Il20rb	1.92238	2.87775	17.8391	1.56248e-11	6.18271e-11	16.8281	10.8062	10.2088
233913	BC017158	1.9205	3.90518	22.9958	3.89472e-13	2.25129e-12	20.4901	12.4095	11.6476
72514	Fgfbp3	1.92	1.25726	8.03576	7.98425e-07	1.47963e-06	6.07341	6.09777	5.82985
18439	P2rx7	1.91977	3.37551	18.7648	7.52711e-12	3.19778e-11	17.5378	11.1234	10.4952
64143	Ralb	1.91917	5.17815	31.2916	4.141e-15	4.30685e-14	25.0182	14.3829	13.3658
100038429	Gm10505	1.91886	3.67417	19.8389	3.35944e-12	1.53777e-11	18.3122	11.4737	10.8131
65246	Xpo7	1.91804	7.493	52.2355	1.99036e-18	9.25631e-17	32.6648	17.7011	16.0336
224656	Zfp523	1.91789	4.65952	24.9018	1.20981e-13	8.06825e-13	21.5875	12.9173	12.0932
116905	Dph1	1.91603	4.75782	22.7731	4.49148e-13	2.55632e-12	20.2506	12.3476	11.5924
268752	Wdfy2	1.91602	4.05561	25.3434	9.34088e-14	6.44015e-13	21.9304	13.0296	12.1911
80515	Rnf227	1.91472	2.30698	11.6797	6.04616e-09	1.48824e-08	10.8735	8.21852	7.82733
18611	Pea15a	1.91333	5.87885	29.3041	1.09492e-14	9.88869e-14	23.9168	13.9606	13.0049
108735	Sft2d2	1.91287	10.182	41.0368	7.3305e-17	1.54552e-15	28.793	16.1349	14.8109
69757	Leng1	1.91177	5.18071	31.2074	4.30987e-15	4.4635e-14	24.9643	14.3655	13.3503
240057	Syngap1	1.9117	2.40592	11.0895	1.22204e-08	2.87218e-08	10.1269	7.91291	7.54179
629059	Fam124a	1.91109	3.15313	14.7635	2.32843e-10	7.27805e-10	14.058	9.63294	9.13799
114863	Plpbp	1.91049	5.67779	31.2609	4.20178e-15	4.35895e-14	24.9283	14.3766	13.3606
213948	Atg9b	1.91046	2.10647	10.7237	1.91899e-08	4.38631e-08	9.69965	7.71693	7.3579
108086	Rnf216	1.90937	6.99912	42.0637	5.06923e-17	1.13142e-15	29.3635	16.2951	14.9464
53611	Vti1a	1.90936	5.93338	41.8846	5.40255e-17	1.19491e-15	29.3766	16.2674	14.9227
269713	Clip2	1.90894	6.90953	51.3949	2.53737e-18	1.11782e-16	32.4358	17.5956	15.9516
101513	Mob2	1.90701	5.49749	33.3492	1.60903e-15	1.93511e-14	25.9334	14.7934	13.7133
112415	Zfp607b	1.90607	2.66997	12.0698	3.85758e-09	9.80508e-09	11.2605	8.41369	8.00855
68789	Trmt61b	1.90535	2.97183	16.3043	5.6805e-11	2.00456e-10	15.5239	10.2456	9.69798
223864	Rapgef3	1.90506	2.04445	10.1667	3.90642e-08	8.53813e-08	8.96156	7.40822	7.06864
66257	Nicn1	1.90446	4.67287	21.8829	8.04919e-13	4.26928e-12	19.6503	12.0942	11.3696
230787	Themis2	1.90337	5.72215	32.5995	2.25538e-15	2.55422e-14	25.5818	14.6468	13.5927
217779	Lysmd1	1.90325	2.00207	9.152	1.54378e-07	3.12409e-07	7.59879	6.81141	6.50528
654470	Tctn1	1.90289	2.23157	12.3458	2.82734e-09	7.32187e-09	11.6525	8.54862	8.13538
217365	Nploc4	1.90126	7.65022	42.2697	4.71274e-17	1.0754e-15	29.3997	16.3267	14.9684
21929	Tnfaip3	1.90055	9.49563	61.6108	1.67906e-19	1.57628e-17	35.1259	18.7749	16.8024
320678	Iffo1	1.89933	5.2645	23.4293	2.96194e-13	1.77325e-12	20.5576	12.5284	11.7512
74194	Rnd3	1.8993	0.720892	6.66014	7.49198e-06	1.24351e-05	3.85527	5.1254	4.90535
21939	Cd40	1.89837	6.33832	36.4704	4.25319e-16	6.36729e-15	27.2284	15.3713	14.196
68744	Zfp740	1.89818	8.29177	58.1546	3.98846e-19	2.97456e-17	34.2695	18.3992	16.5266
320007	Sidt1	1.89787	1.26573	6.99493	4.24539e-06	7.24608e-06	4.36148	5.37208	5.1399
231646	Myo1h	1.89783	1.99195	9.0151	1.87392e-07	3.75245e-07	7.37254	6.72725	6.42569
76775	Slc10a7	1.8968	5.66875	25.3124	9.51073e-14	6.52782e-13	21.7036	13.0218	12.1852
70829	Ccdc93	1.89564	6.81359	44.3481	2.30138e-17	6.20005e-16	30.1799	16.638	15.2076
22064	Trpc2	1.89358	4.97145	30.7738	5.30348e-15	5.34323e-14	24.7633	14.2754	13.2722
21916	Tmod1	1.89342	0.994919	6.0616	2.14896e-05	3.39411e-05	2.78853	4.66777	4.46927
214253	Etnk2	1.89222	-0.842526	4.92079	0.000183118	0.000263279	0.885738	3.73727	3.57958
276952	Rasl10b	1.89184	0.0110275	5.15842	0.000115578	0.000168893	1.21201	3.93712	3.77239
68190	Dubr	1.89144	4.01141	17.7262	1.71214e-11	6.72052e-11	16.6006	10.7665	10.1726
269704	Zfp664	1.8906	7.26162	36.8673	3.62011e-16	5.58354e-15	27.2993	15.4413	14.2531
60527	Fads3	1.88896	3.90914	18.1157	1.25166e-11	5.04417e-11	16.9744	10.9025	10.2972
108679	Cops8	1.88801	6.64568	42.4209	4.46815e-17	1.02919e-15	29.5158	16.3499	14.9875
66573	Dzip1	1.88733	4.04361	21.1597	1.31469e-12	6.65009e-12	19.2126	11.8812	11.1772
71706	Slc46a3	1.88435	2.01956	9.4001	1.09226e-07	2.2434e-07	7.98072	6.96167	6.64909
235504	Slc17a5	1.88431	6.01157	28.3859	1.75353e-14	1.48837e-13	23.3914	13.7561	12.8273
77038	Arfgap2	1.88397	7.31913	50.8932	2.9386e-18	1.24367e-16	32.2668	17.5319	15.9053
22685	Zfp239	1.88315	4.9515	22.3949	5.73941e-13	3.16495e-12	19.9391	12.2411	11.4996
73895	4930431P03Rik	1.88172	0.0222612	5.36517	7.78906e-05	0.000115968	1.62474	4.10852	3.93566
99237	Tm9sf4	1.88146	7.07382	42.47	4.39163e-17	1.01924e-15	29.5084	16.3574	14.9917
212670	Catsper2	1.88116	1.2628	8.79376	2.57491e-07	5.06819e-07	7.1839	6.58924	6.29515
277203	Tm4sf19	1.88071	0.116809	5.7113	4.07364e-05	6.24761e-05	2.24503	4.39002	4.20429
71361	Aifm2	1.87893	4.05289	21.3636	1.14304e-12	5.85693e-12	19.3886	11.9419	11.2323
11477	Acvr1	1.87856	3.06118	13.696	6.69031e-10	1.91727e-09	13.0104	9.17455	8.71732
76108	Rap2a	1.87692	4.58039	24.924	1.19411e-13	7.98535e-13	21.624	12.923	12.0977
20856	Stc2	1.87649	6.77215	40.6264	8.51638e-17	1.7303e-15	28.8385	16.0697	14.7619
94282	Sfxn5	1.87641	3.29461	16.6237	4.30448e-11	1.5535e-10	15.7541	10.3661	9.80869
230837	Asap3	1.87641	-0.029678	5.8449	3.18559e-05	4.94265e-05	2.51421	4.49681	4.30604
17955	Nap1l4	1.87547	8.1448	42.9701	3.68744e-17	8.92686e-16	29.6222	16.4333	15.0493
28015	Polr2m	1.87518	8.23185	54.1994	1.14545e-18	6.22667e-17	33.2029	17.941	16.2057
22195	Ube2l3	1.87503	6.97452	45.8242	1.41103e-17	4.27186e-16	30.6936	16.8505	15.3694
12323	Camk2b	1.8747	2.13361	9.66318	7.62287e-08	1.59786e-07	8.29457	7.11788	6.79646
11778	Ap3s2	1.87361	6.37714	41.6846	5.80257e-17	1.26734e-15	29.2786	16.2364	14.8971
56219	Extl1	1.87297	3.72122	18.4561	9.56687e-12	3.96249e-11	17.2579	11.0192	10.402
216516	Ccdc157	1.87248	3.19324	15.3199	1.37892e-10	4.51117e-10	14.5934	9.86046	9.34571
216877	Dhx33	1.87114	7.09986	43.6942	2.87305e-17	7.33618e-16	29.94	16.5417	15.1345
232157	Mob1a	1.87073	7.73494	52.5523	1.81814e-18	8.65277e-17	32.7443	17.7404	16.0628
226153	Twnk	1.87071	5.80225	33.4099	1.56611e-15	1.89842e-14	25.9161	14.8052	13.7216
29820	Tnfrsf19	1.87061	1.81082	7.5182	1.80073e-06	3.20407e-06	5.10659	5.74455	5.4943
66300	Inafm1	1.86981	3.92303	22.398	5.72797e-13	3.1615e-12	20.0974	12.242	11.5001
544817	Arhgap27	1.86588	5.41534	21.7787	8.63062e-13	4.55594e-12	19.4155	12.064	11.3414
68539	Tmem109	1.86587	5.97804	31.9193	3.08424e-15	3.37117e-14	25.2372	14.5109	13.4722
66193	Pithd1	1.86498	6.47764	42.1299	4.95162e-17	1.11541e-15	29.429	16.3053	14.9526
12549	Arhgap31	1.86477	6.09364	35.3745	6.69724e-16	9.21417e-15	26.7861	15.1741	14.0355
231440	Parm1	1.86365	4.25089	18.7871	7.399e-12	3.14992e-11	17.4555	11.1308	10.5017
12443	Ccnd1	1.86231	1.29062	5.64019	4.64776e-05	7.0952e-05	1.91218	4.33276	4.14904
52840	Dbndd2	1.8618	1.02838	6.78486	6.0524e-06	1.01629e-05	3.97823	5.21807	4.99298
76566	Rflnb	1.8599	1.19032	9.15598	1.53514e-07	3.10763e-07	7.73217	6.81385	6.50757
108153	Adamts7	1.85982	-0.661292	5.19568	0.000107601	0.000157764	1.37891	3.96818	3.80199
14415	Gad1	1.85881	3.17056	16.5994	4.39523e-11	1.58158e-10	15.7722	10.357	9.80091
268297	Scml4	1.85782	0.901722	7.06089	3.80276e-06	6.52245e-06	4.55502	5.4199	5.18559
67890	Ufm1	1.85544	6.14217	34.0271	1.19313e-15	1.49827e-14	26.1952	14.9233	13.8244
329739	Fam102b	1.85501	5.9094	38.4857	1.90885e-16	3.35447e-15	28.0892	15.7192	14.4744
71956	Rnf135	1.85493	3.72727	14.9169	2.01174e-10	6.36625e-10	14.1273	9.69643	9.19612
19769	Rit1	1.8543	5.38907	30.9651	4.8379e-15	4.92557e-14	24.8149	14.3153	13.3075
13056	Cyb561	1.85393	-0.0395665	6.6555	7.55204e-06	1.25314e-05	3.95405	5.12194	4.902
378937	Lrrc24	1.85386	1.2294	8.89435	2.2271e-07	4.41558e-07	7.36495	6.65226	6.35501
56305	Pitpnb	1.85315	7.20798	43.6342	2.9327e-17	7.43157e-16	29.9213	16.5327	15.1289
16151	Ikbkg	1.85281	6.95546	34.3501	1.0368e-15	1.32647e-14	26.2243	14.9843	13.8773
381113	Cdkl4	1.85229	-0.31816	4.75706	0.000252416	0.000357823	0.487454	3.59788	3.44633
12458	Ccr6	1.85213	0.677533	5.08767	0.000132454	0.000192588	0.975394	3.87793	3.71537
76373	Zfp773	1.85137	1.92666	9.63746	7.89314e-08	1.64999e-07	8.24779	7.10275	6.78252
229543	Ints3	1.85134	6.85112	42.9657	3.69307e-17	8.92686e-16	29.7004	16.4326	15.0493
14610	Gja10	1.85107	4.34774	19.0415	6.09035e-12	2.6322e-11	17.6129	11.2154	10.5797
69430	1700048O20Rik	1.85106	3.14429	12.1445	3.54463e-09	9.05292e-09	11.2543	8.45043	8.04321
21817	Tgm2	1.85096	1.58818	9.9677	5.07215e-08	1.09221e-07	8.78916	7.29481	6.96169
72185	Dbndd1	1.85035	0.1086	4.6615	0.000304838	0.000428314	0.259121	3.51593	3.36824
338363	Tmem241	1.84912	3.94385	14.8025	2.24308e-10	7.03103e-10	13.9411	9.64916	9.15298
216438	2009-03-01	1.84837	4.05564	19.2977	5.01832e-12	2.20629e-11	17.874	11.2994	10.6563
381810	Lpar5	1.84664	0.125616	5.44898	6.64805e-05	9.97819e-05	1.77438	4.17731	4.00095
70481	Pnma1	1.84512	0.325548	7.78072	1.18698e-06	2.15592e-06	5.73311	5.92556	5.66637
70574	Cpm	1.8443	3.27551	16.6252	4.2986e-11	1.55229e-10	15.7828	10.3667	9.80903
64294	Itm2c	1.84325	6.5131	35.9505	5.26642e-16	7.65916e-15	26.9968	15.2785	14.1158
621875	A530040E14Rik	1.8425	5.3979	25.0085	1.13608e-13	7.66008e-13	21.5797	12.9446	12.1158
22134	Tgoln1	1.84204	8.44307	36.5259	4.1579e-16	6.26296e-15	27.0745	15.3811	14.2032
28075	Desi1	1.84174	6.33218	37.0769	3.32703e-16	5.23046e-15	27.4985	15.4779	14.2815
22141	Tub	1.84161	-0.191578	5.25258	9.64997e-05	0.000142255	1.41394	4.01547	3.84693
68279	Mcoln2	1.84158	4.47262	25.3378	9.37151e-14	6.45763e-13	21.8909	13.0282	12.1899
17425	Foxk1	1.84092	7.1638	45.485	1.57669e-17	4.62458e-16	30.563	16.8023	15.3349
22375	Wars	1.84073	8.05442	50.6731	3.13547e-18	1.30442e-16	32.1786	17.5037	15.8846
170770	Bbc3	1.83971	7.11499	38.1504	2.17474e-16	3.72333e-15	27.8405	15.6626	14.4291
228769	Psmf1	1.83775	5.80078	32.8693	1.9956e-15	2.32238e-14	25.7053	14.6999	13.6341
63985	Gmfb	1.83761	8.34751	29.841	8.36798e-15	7.85485e-14	23.9274	14.0774	13.1049
26429	Orc5	1.83608	6.12429	34.8407	8.39685e-16	1.1139e-14	26.5452	15.0759	13.9532
66953	Cdca7	1.83603	7.5388	43.9533	2.63027e-17	6.83034e-16	30.0052	16.58	15.1656
12354	Car7	1.83334	2.29858	10.5048	2.52864e-08	5.66651e-08	9.38341	7.59711	7.24668
67862	2310033P09Rik	1.83194	5.41998	27.45	2.87783e-14	2.28563e-13	22.9415	13.5409	12.641
544678	Cfap74	1.8306	1.13631	8.70724	2.91992e-07	5.71324e-07	7.06256	6.53463	6.24312
233802	Thumpd1	1.82933	7.60945	46.2059	1.24651e-17	3.85977e-16	30.7763	16.9043	15.4134
56395	Tmem115	1.82851	5.49036	25.3533	9.28737e-14	6.41049e-13	21.7602	13.0321	12.1931
668158	Ccdc85c	1.82842	1.91758	10.3504	3.07978e-08	6.82405e-08	9.26641	7.51148	7.16596
74766	Yipf2	1.82799	4.03524	20.751	1.747e-12	8.57474e-12	18.9552	11.7577	11.0668
624086	A230045G11Rik	1.82728	5.46555	27.6036	2.65018e-14	2.12136e-13	23.0332	13.5767	12.6734
319998	Tmem198	1.82726	1.06739	8.2658	5.6223e-07	1.06269e-06	6.4027	6.25009	5.9736
228607	Mavs	1.82722	6.00243	28.554	1.60687e-14	1.37928e-13	23.5059	13.794	12.8603
11567	Avil	1.82452	-0.831468	5.09885	0.000129627	0.000188589	1.20731	3.8873	3.72448
223754	Tbc1d22a	1.82325	6.69376	46.9367	9.85879e-18	3.19002e-16	31.0628	17.0062	15.4962
73422	Prox2	1.82323	2.13076	8.43061	4.39039e-07	8.40621e-07	6.50018	6.3575	6.0754
14884	Gtf2h1	1.82302	7.7314	44.6971	2.04712e-17	5.66479e-16	30.2565	16.6889	15.2468
73122	Tgfbrap1	1.82242	6.22438	27.6241	2.62122e-14	2.10369e-13	22.9464	13.5815	12.677
72154	Zfp157	1.82221	5.25817	29.6723	9.10098e-15	8.44568e-14	24.1771	14.0409	13.0734
230936	Phf13	1.82032	5.75569	29.7873	8.59418e-15	8.061e-14	24.1794	14.0658	13.0936
70925	Cdkn2aip	1.81883	6.11831	38.2845	2.06392e-16	3.58569e-15	27.9847	15.6853	14.4454
74931	4930481A15Rik	1.81849	2.0766	10.832	1.67686e-08	3.8615e-08	9.86263	7.7755	7.41324
195733	Grhl1	1.81842	4.80529	27.1353	3.41197e-14	2.66316e-13	22.8598	13.467	12.5746
16923	Sh2b3	1.81729	6.23136	44.5431	2.15544e-17	5.85849e-16	30.2879	16.6665	15.2322
59038	Pxmp4	1.81393	3.73818	16.6242	4.30238e-11	1.5532e-10	15.7358	10.3663	9.80877
20605	Sstr1	1.81346	-0.407296	5.00655	0.000154974	0.000223999	1.02558	3.80974	3.64975
74166	Tmem38a	1.81058	2.49724	10.8943	1.55243e-08	3.59073e-08	9.86944	7.80899	7.44482
66086	Fopnl	1.81018	5.07278	25.5341	8.36473e-14	5.86634e-13	21.9403	13.0775	12.2316
52331	Stbd1	1.80942	1.48729	6.23272	1.58201e-05	2.53166e-05	2.95588	4.80079	4.59659
74653	Pomk	1.80925	4.75653	24.7813	1.29934e-13	8.57185e-13	21.5037	12.8863	12.0669
75985	Rab30	1.80839	5.73916	35.7761	5.66178e-16	8.10881e-15	26.9882	15.247	14.091
227801	Dennd1a	1.80729	5.36409	23.0169	3.84266e-13	2.22952e-12	20.3209	12.4154	11.6518
68304	Kdelc2	1.80626	2.44117	8.1649	6.55204e-07	1.22873e-06	6.06644	6.18362	5.91054
101604	E430018J23Rik	1.80537	4.13838	21.62	9.60336e-13	5.0089e-12	19.5395	12.0176	11.3003
233079	Ffar2	1.80494	1.90523	10.6854	2.01326e-08	4.58124e-08	9.70029	7.6961	7.33902
22718	Zfp60	1.80444	5.05212	20.3686	2.29035e-12	1.09001e-11	18.4632	11.6401	10.9626
217684	Susd6	1.80412	7.38347	48.4187	6.19378e-18	2.15829e-16	31.4997	17.208	15.6659
211550	Tifa	1.80408	5.61638	31.8077	3.24871e-15	3.5226e-14	25.214	14.4883	13.4531
109689	Arrb1	1.80271	3.05352	15.4107	1.26794e-10	4.17559e-10	14.6933	9.8969	9.37928
100503066	NA	1.80183	0.350614	5.42194	6.99595e-05	0.000104708	1.69782	4.15515	3.98002
103284	Zc3h10	1.80168	5.54822	32.0781	2.86531e-15	3.15726e-14	25.3385	14.5428	13.5007
16428	Itk	1.80119	1.219	7.87285	1.02759e-06	1.87954e-06	5.79063	5.98818	5.72595
246257	Ovca2	1.80112	4.42819	25.4336	8.86512e-14	6.15376e-13	21.9596	13.0523	12.2109
258508	Olfr99	1.80038	1.22416	8.77378	2.65055e-07	5.20953e-07	7.16604	6.57666	6.2832
11636	Ak1	1.80038	0.993845	6.61196	8.14026e-06	1.34636e-05	3.76804	5.08936	4.87084
70381	Tecpr1	1.80002	5.02633	32.1453	2.77757e-15	3.07165e-14	25.4179	14.5563	13.5126
16796	Lasp1	1.79846	8.31586	47.7444	7.63886e-18	2.55276e-16	31.2515	17.117	15.593
103850	Nt5m	1.79789	3.93194	19.5342	4.20544e-12	1.88137e-11	18.0897	11.3762	10.7255
72615	Anks3	1.7967	5.53373	29.2904	1.10251e-14	9.92257e-14	23.9197	13.9576	13.0034
227715	Exosc2	1.79581	6.62951	41.8185	5.53142e-17	1.21901e-15	29.2996	16.2572	14.914
101197	Zfp956	1.79313	4.45855	17.7765	1.64358e-11	6.47012e-11	16.5199	10.7842	10.1891
50868	Keap1	1.79241	6.22784	24.1453	1.90399e-13	1.19793e-12	20.8715	12.7203	11.9216
213956	Fam83f	1.79221	1.18481	7.82168	1.11313e-06	2.0269e-06	5.68981	5.95346	5.69317
77305	Wdr82	1.7914	7.7885	40.6856	8.33333e-17	1.70159e-15	28.7923	16.0792	14.7691
208084	Pif1	1.79097	5.24892	33.3616	1.60019e-15	1.92637e-14	25.9454	14.7958	13.7153
229517	Slc25a44	1.79059	5.84982	27.99	2.15811e-14	1.7799e-13	23.1948	13.6659	12.7496
207742	Rnf43	1.79027	2.5011	12.9657	1.43597e-09	3.88399e-09	12.2993	8.84285	8.41072
100043040	1110002L01Rik	1.78939	3.02346	12.856	1.6156e-09	4.34295e-09	12.0821	8.79167	8.36222
215160	Rhbdd2	1.78936	4.7883	23.28	3.25303e-13	1.92491e-12	20.5734	12.4877	11.7156
56491	Vapb	1.78867	6.7437	45.6086	1.51406e-17	4.50689e-16	30.6248	16.8199	15.3461
18823	Plp1	1.78692	1.61526	9.3079	1.24115e-07	2.53855e-07	7.86199	6.90617	6.59541
170460	Stard5	1.78633	4.85512	24.1096	1.94591e-13	1.22053e-12	21.0754	12.7109	11.9135
74487	5430405H02Rik	1.78485	0.0190775	4.07643	0.000986907	0.00132807	-0.882787	3.00572	2.87678
268470	Ube2z	1.78366	7.71502	33.0445	1.84408e-15	2.17084e-14	25.5658	14.7342	13.6634
321022	Cdv3	1.78365	8.78518	55.5423	7.93957e-19	5.00561e-17	33.5596	18.1002	16.3005
17237	Mgrn1	1.78356	6.23233	36.852	3.64254e-16	5.59697e-15	27.397	15.4386	14.252
76220	6530402F18Rik	1.78244	4.04363	18.2538	1.12177e-11	4.57043e-11	17.0247	10.9501	10.34
77626	Smpd4	1.78211	6.53296	37.2079	3.15673e-16	4.98193e-15	27.5158	15.5008	14.3026
194309	Vps37d	1.7814	1.17958	6.38869	1.20085e-05	1.94977e-05	3.30625	4.92051	4.71002
378460	Pram1	1.78136	0.181949	6.58128	8.58359e-06	1.41605e-05	3.79524	5.06633	4.84892
29818	Hspb7	1.78058	0.0466267	6.61829	8.05191e-06	1.33265e-05	3.8788	5.0941	4.87528
67529	Fgfr1op2	1.78052	7.7075	44.2507	2.37826e-17	6.32358e-16	30.1025	16.6237	15.199
11639	Ak4	1.77947	3.66844	9.05438	1.77217e-07	3.55977e-07	7.00425	6.75149	6.44858
71929	Tmem123	1.77886	9.51855	49.6155	4.29883e-18	1.63797e-16	31.7978	17.3667	15.7857
319262	Fchsd1	1.77879	4.46885	19.5623	4.11871e-12	1.84527e-11	17.9652	11.3852	10.7339
26465	Zfp146	1.77788	6.99932	40.5071	8.89833e-17	1.79596e-15	28.7727	16.0507	14.7457
66966	Trit1	1.77756	4.86315	26.1919	5.75048e-14	4.20659e-13	22.3357	13.2403	12.3761
226594	Rcsd1	1.77752	7.7005	37.0523	3.36013e-16	5.2757e-15	27.3521	15.4736	14.2777
71972	Dnmbp	1.77734	3.59272	17.7769	1.64306e-11	6.47012e-11	16.7158	10.7843	10.1891
227094	Nemp2	1.77551	6.03841	37.2262	3.1338e-16	4.96497e-15	27.5527	15.5039	14.3041
68364	0610030E20Rik	1.77509	6.23305	33.2189	1.7054e-15	2.035e-14	25.7962	14.7682	13.6914
100504291	Gm16618	1.77499	-1.14025	5.1757	0.000111804	0.000163574	1.3661	3.95154	3.78629
69091	Vps26b	1.77492	6.06096	33.3933	1.57774e-15	1.90667e-14	25.9047	14.802	13.7197
217648	Gm527	1.77438	2.18131	10.4524	2.70281e-08	6.03469e-08	9.32966	7.56819	7.21935
20811	Srms	1.77391	0.0216641	5.24531	9.78492e-05	0.000144175	1.38356	4.00944	3.84111
56706	Ccnl1	1.77256	7.26112	40.0277	1.0627e-16	2.06316e-15	28.5659	15.9736	14.6855
226977	Actr1b	1.77242	6.73585	40.6561	8.42379e-17	1.71514e-15	28.8605	16.0745	14.7657
16456	F11r	1.77209	1.55539	8.91839	2.15158e-07	4.27346e-07	7.34179	6.66724	6.36922
242484	D630039A03Rik	1.77171	1.21701	7.36581	2.30303e-06	4.05183e-06	4.98442	5.6377	5.39235
77940	A930004D18Rik	1.77166	1.66795	9.06561	1.74419e-07	3.50816e-07	7.50529	6.75841	6.45492
320727	Ipo8	1.77095	6.82567	30.1063	7.33985e-15	7.01905e-14	24.1871	14.1343	13.1537
77124	9130221H12Rik	1.77083	3.00238	8.55994	3.62415e-07	7.00047e-07	6.43851	6.44079	6.15487
208638	Slc25a38	1.76821	5.41533	31.524	3.71055e-15	3.93806e-14	25.0786	14.4306	13.4047
269338	Vps39	1.76638	6.85636	45.5449	1.54599e-17	4.57846e-16	30.5895	16.8108	15.3393
234378	Klhl26	1.76604	4.96978	26.3267	5.33115e-14	3.94228e-13	22.395	13.2732	12.4043
241327	Olfml2a	1.76218	0.617481	6.13371	1.88782e-05	2.99636e-05	2.93172	4.72404	4.52341
19344	Rab5b	1.7613	5.90151	33.4828	1.51625e-15	1.84713e-14	25.9608	14.8192	13.7335
67474	Snap29	1.76085	6.26346	35.6199	6.04267e-16	8.55416e-15	26.8771	15.2188	14.0678
71041	Pcgf6	1.76048	5.49553	19.3598	4.78983e-12	2.11343e-11	17.6257	11.3197	10.675
19414	Rasa3	1.75954	6.69425	44.5055	2.18279e-17	5.91966e-16	30.2449	16.661	15.2277
100169874	Gm11110	1.7595	2.77003	11.3894	8.51609e-09	2.05094e-08	10.4555	8.06976	7.68805
67425	Eps8l1	1.75849	3.53638	16.8189	3.64161e-11	1.33555e-10	15.8837	10.4387	9.87434
547253	Parp14	1.75831	7.20102	24.9427	1.18097e-13	7.91478e-13	21.2292	12.9278	12.1016
13639	Efna4	1.75825	2.50107	12.6317	2.0615e-09	5.45999e-09	11.9257	8.68582	8.26281
73442	Hspa12a	1.75812	0.271885	7.14633	3.30008e-06	5.69219e-06	4.74751	5.48148	5.24472
230996	9430015G10Rik	1.75811	5.62715	34.5102	9.67542e-16	1.2536e-14	26.4366	15.0143	13.9018
66404	Rtf2	1.75749	7.15092	42.3435	4.59159e-17	1.05168e-15	29.4555	16.338	14.9781
69900	Mfsd11	1.7574	5.49183	32.1567	2.763e-15	3.06108e-14	25.3823	14.5586	13.5141
66840	Wdr45b	1.75674	5.93207	37.5686	2.73429e-16	4.45314e-15	27.7072	15.5632	14.3513
106393	Srl	1.75642	2.49394	9.06138	1.75468e-07	3.52811e-07	7.37349	6.7558	6.45246
231842	Amz1	1.75562	3.12091	12.8975	1.54496e-09	4.16495e-09	12.0877	8.81108	8.38039
57247	Zfp276	1.75555	4.93414	22.8197	4.35893e-13	2.48666e-12	20.2088	12.3606	11.6044
53871	Pkd2l2	1.75554	3.09812	11.7024	5.8887e-09	1.45211e-08	10.702	8.22998	7.838
104662	Tsr1	1.75487	7.55254	42.1203	4.96847e-17	1.11541e-15	29.334	16.3038	14.9526
66455	Cnpy4	1.75463	5.2331	25.1957	1.01799e-13	6.95203e-13	21.6803	12.9923	12.1579
100503659	Cbarp	1.75407	4.34539	21.5461	1.00956e-12	5.23884e-12	19.447	11.9959	11.2808
114615	Elac1	1.75307	4.92995	22.7237	4.63655e-13	2.62667e-12	20.1475	12.3338	11.5806
330096	Shisa3	1.75117	-0.484894	2.95469	0.00981389	0.0120855	-2.99837	2.00816	1.91773
54152	Dnal4	1.75058	3.5549	15.4124	1.26589e-10	4.16997e-10	14.637	9.8976	9.37987
22153	Tubb4a	1.7504	2.23478	9.90669	5.49936e-08	1.17757e-07	8.61631	7.25969	6.92901
16177	Il1r1	1.75024	0.65378	4.80321	0.000230512	0.000328486	0.331911	3.63731	3.48348
211986	Tmem18	1.74993	6.19897	36.8999	3.57273e-16	5.52441e-15	27.3911	15.447	14.2577
72543	Mvb12b	1.74951	3.39659	13.6569	6.96337e-10	1.98714e-09	12.8798	9.15718	8.70177
67122	Nrarp	1.74763	1.5283	7.20626	2.98945e-06	5.18417e-06	4.65836	5.52441	5.28532
108946	Zzz3	1.74717	7.29592	36.6211	3.99985e-16	6.05242e-15	27.1874	15.398	14.2181
72238	Tbc1d5	1.74687	6.29332	29.6816	9.05899e-15	8.41949e-14	24.064	14.0429	13.0747
170439	Elovl6	1.74596	3.75404	12.4393	2.54804e-09	6.64077e-09	11.4492	8.59379	8.17778
78929	Polr3h	1.7444	5.54245	23.8828	2.23554e-13	1.37886e-12	20.824	12.6506	11.8605
20224	Sar1a	1.74211	8.35288	41.0925	7.18356e-17	1.51748e-15	28.914	16.1437	14.8189
98878	Ehd4	1.74194	5.8492	33.2474	1.68382e-15	2.01121e-14	25.861	14.7737	13.6965
210992	Lpcat1	1.74167	6.77418	38.9383	1.60357e-16	2.88856e-15	28.1912	15.7949	14.5393
16976	Lrpap1	1.74078	6.17348	33.5501	1.47168e-15	1.79641e-14	25.9539	14.8322	13.7456
100503374	Gm17435	1.73908	0.623018	5.95112	2.62446e-05	4.10326e-05	2.61606	4.58096	4.38687
545384	Ifi214	1.73874	-0.405168	5.15469	0.000116411	0.000170029	1.29298	3.93401	3.76948
103711	Pnpo	1.73862	5.30664	27.1321	3.4179e-14	2.66609e-13	22.8183	13.4662	12.5741
15566	Htr7	1.7365	5.39033	28.8583	1.37368e-14	1.20182e-13	23.7327	13.8621	12.9202
100504714	Gm16793	1.73619	-0.407087	5.38866	7.45011e-05	0.00011122	1.68947	4.12784	3.95382
74080	Nmnat3	1.73556	3.95799	16.6537	4.19468e-11	1.51925e-10	15.6693	10.3773	9.81837
237422	Ric8b	1.73483	4.38761	20.7937	1.69542e-12	8.34812e-12	18.8972	11.7707	11.0784
19331	Rab19	1.73472	4.83806	21.0327	1.43535e-12	7.17442e-12	18.9887	11.843	11.1442
75678	Ippk	1.73472	4.89612	27.8689	2.30092e-14	1.87868e-13	23.2608	13.6381	12.7261
230903	Fbxo44	1.73364	3.35152	11.814	5.17278e-09	1.28725e-08	10.8148	8.28628	7.89034
110557	H2-Q6	1.73273	7.20758	26.4347	5.01909e-14	3.73864e-13	22.1175	13.2994	12.4273
215632	Psd4	1.73207	8.03859	49.0711	5.07007e-18	1.82388e-16	31.6798	17.295	15.739
101831	Faap24	1.73142	5.07905	25.5855	8.12056e-14	5.71477e-13	21.9561	13.0904	12.243
74549	Mau2	1.73057	7.01304	28.7318	1.4659e-14	1.2671e-13	23.4447	13.8339	12.8972
100041797	NA	1.73008	4.94951	23.3432	3.12623e-13	1.85887e-12	20.5544	12.505	11.7308
225020	Fez2	1.72979	4.23647	18.0489	1.32014e-11	5.30095e-11	16.803	10.8794	10.2756
16475	Ajuba	1.72914	0.791718	5.59077	5.09589e-05	7.74067e-05	1.89175	4.29278	4.11122
13614	Edn1	1.72853	6.54838	32.6445	2.20967e-15	2.51877e-14	25.4839	14.6557	13.5988
327766	Tmem26	1.72796	7.55906	29.2322	1.13544e-14	1.01741e-13	23.6807	13.9448	12.9925
74126	Syvn1	1.7277	7.83652	44.9981	1.85179e-17	5.24287e-16	30.3548	16.7324	15.2804
77045	Bcl7a	1.72713	5.97883	35.0066	7.8242e-16	1.04702e-14	26.6158	15.1066	13.98
73728	Psd	1.72711	7.01503	33.7979	1.31922e-15	1.62386e-14	25.9799	14.8797	13.7895
73991	Atl1	1.72587	1.15767	8.9235	2.13586e-07	4.2443e-07	7.3698	6.67043	6.37219
72341	Elp6	1.72576	4.28814	19.1708	5.52151e-12	2.40504e-11	17.7066	11.2579	10.6189
171543	Bmf	1.72518	4.69336	24.9525	1.17418e-13	7.87356e-13	21.6144	12.9303	12.1038
28146	Serp1	1.72366	9.11947	42.6215	4.16422e-17	9.71995e-16	29.4557	16.3805	15.0123
229613	6330549D23Rik	1.72299	1.51888	8.50887	3.90833e-07	7.51852e-07	6.71748	6.40801	6.12387
240168	Rasgrp3	1.72296	7.64048	36.1516	4.84691e-16	7.15109e-15	26.9714	15.3145	14.1456
18436	P2rx1	1.7227	0.605002	6.98612	4.3085e-06	7.34584e-06	4.42791	5.36567	5.13396
67157	2610301B20Rik	1.72164	4.71093	20.4613	2.14382e-12	1.02908e-11	18.6264	11.6688	10.9875
209630	Frmd4a	1.71918	0.597035	7.23189	2.8661e-06	4.9844e-06	4.85076	5.54271	5.30239
16886	Limk2	1.71911	6.47425	39.8912	1.11827e-16	2.16076e-15	28.5818	15.9515	14.6654
50496	E2f6	1.71864	5.69405	24.5051	1.53205e-13	9.89529e-13	21.1622	12.8147	12.0046
100504114	Gm16907	1.71719	0.23256	6.02995	2.27521e-05	3.58518e-05	2.81434	4.64298	4.44549
212712	Satb2	1.71665	1.1916	8.21541	6.06788e-07	1.14214e-06	6.29761	6.21696	5.94228
16182	Il18r1	1.71628	4.09263	18.2104	1.16095e-11	4.71589e-11	16.9141	10.9352	10.3264
14453	Gas2	1.71595	2.85085	11.7249	5.73611e-09	1.41763e-08	10.8319	8.24138	7.84844
71755	Dhdh	1.71545	4.57219	26.1415	5.91611e-14	4.30202e-13	22.344	13.228	12.3663
105440	Kctd9	1.71526	6.38811	36.0407	5.07368e-16	7.40043e-15	27.0272	15.2947	14.1307
192173	Mcrip1	1.71332	6.2961	35.3707	6.70786e-16	9.21563e-15	26.7664	15.1734	14.0355
76577	Faf2	1.71322	7.55457	40.6887	8.32372e-17	1.70159e-15	28.8133	16.0797	14.7691
56771	Med20	1.713	6.25084	35.2997	6.9115e-16	9.4452e-15	26.7128	15.1604	14.0248
57895	Ccdc126	1.71143	2.5398	11.0846	1.22935e-08	2.88652e-08	10.0808	7.91033	7.53963
269695	Rnft2	1.71091	0.833681	6.53892	9.23737e-06	1.51858e-05	3.65154	5.03445	4.81856
28028	Mrpl50	1.70992	5.75849	34.1498	1.13096e-15	1.43196e-14	26.2849	14.9466	13.8441
228807	Zfp341	1.70975	2.7597	9.96471	5.09229e-08	1.09629e-07	8.59904	7.29309	6.96008
104156	Etv5	1.70903	4.28029	17.0763	2.92878e-11	1.09648e-10	15.9723	10.5333	9.96
214459	Fnbp1l	1.70851	4.17261	20.1013	2.77549e-12	1.2947e-11	18.4218	11.5567	10.8878
16348	Invs	1.70801	5.59934	20.3152	2.37945e-12	1.12672e-11	18.319	11.6235	10.9482
107305	Vps37c	1.70718	5.23179	27.2258	3.2483e-14	2.54516e-13	22.8653	13.4883	12.5943
319586	Celf5	1.70546	-0.415534	4.20357	0.000762647	0.00103529	-0.555693	3.11768	2.98494
71918	Zcchc24	1.70477	3.95444	20.858	1.62091e-12	8.00703e-12	19.0266	11.7902	11.0965
66949	Trim59	1.70368	6.64095	33.0832	1.81227e-15	2.14578e-14	25.6907	14.7418	13.6684
11540	Adora2a	1.70354	4.3085	23.3549	3.10329e-13	1.84667e-12	20.6852	12.5082	11.7336
68014	Zwilch	1.70282	6.20696	31.5906	3.5962e-15	3.84149e-14	25.0212	14.4442	13.4155
110078	Pygb	1.70206	7.40271	26.2101	5.69196e-14	4.17627e-13	21.9904	13.2447	12.3792
74111	Rbm19	1.70075	6.01052	29.8488	8.33591e-15	7.83076e-14	24.1667	14.079	13.1062
69806	Slc39a11	1.7001	5.54892	23.7142	2.48059e-13	1.51625e-12	20.7146	12.6054	11.8192
107477	Guca1b	1.69886	0.0457868	3.36178	0.00426529	0.00542351	-2.38631	2.37005	2.26572
268857	Nlrc3	1.69883	3.39646	17.6345	1.84483e-11	7.19289e-11	16.6073	10.734	10.1431
74156	Acot12	1.6987	-0.727521	4.24152	0.000706328	0.000961503	-0.465628	3.15099	3.01705
69668	Ccdc115	1.69867	6.95705	38.0812	2.23435e-16	3.80618e-15	27.8286	15.6508	14.4195
208111	Zfp976	1.69715	1.79486	6.55956	8.91253e-06	1.46833e-05	3.45613	5.05	4.83317
83672	Sytl3	1.6959	-0.443539	4.85836	0.00020688	0.000296017	0.677912	3.68428	3.52868
331004	Slc9a9	1.69561	4.71128	18.6807	8.03274e-12	3.38321e-11	17.262	11.0951	10.4707
69582	Plekhm2	1.69557	8.64674	39.6208	1.23765e-16	2.35422e-15	28.3344	15.9074	14.6282
245944	Vps54	1.69354	7.28017	34.4425	9.96234e-16	1.28533e-14	26.2202	15.0016	13.891
16476	Jun	1.69337	6.44327	36.5704	4.08314e-16	6.15795e-15	27.2411	15.389	14.2106
68481	Mpzl1	1.69322	4.01471	19.2884	5.0534e-12	2.22092e-11	17.8518	11.2964	10.6535
100503676	Gm38426	1.69321	0.955964	6.28026	1.45399e-05	2.3369e-05	3.08124	4.83744	4.63136
52563	Cdc23	1.693	6.81289	40.3601	9.39394e-17	1.86582e-15	28.7329	16.0272	14.7291
12509	Cd59a	1.69185	1.2312	4.62552	0.00032737	0.000458656	-0.0329923	3.48496	3.33851
791370	A130051J06Rik	1.69156	0.791153	5.27502	9.24541e-05	0.000136604	1.28202	4.03407	3.86454
16174	Il18rap	1.69026	0.600258	5.83899	3.2203e-05	4.99398e-05	2.38798	4.4921	4.30155
100503283	NA	1.68694	0.238889	6.05639	2.16922e-05	3.42477e-05	2.87142	4.6637	4.46537
66514	Asrgl1	1.68647	6.30552	36.9134	3.55338e-16	5.50622e-15	27.4102	15.4494	14.2591
109212	Pimreg	1.68519	4.96034	20.3158	2.37848e-12	1.12669e-11	18.4494	11.6237	10.9482
14673	Gna12	1.6844	6.00504	31.4864	3.77681e-15	3.99259e-14	24.9924	14.4229	13.3987
19216	Ptger1	1.68412	6.49962	38.1599	2.16664e-16	3.71672e-15	27.8968	15.6642	14.4298
224617	Tbc1d24	1.68343	4.43721	19.1361	5.66855e-12	2.46558e-11	17.6375	11.2465	10.6081
67477	Abhd15	1.68229	0.0206778	4.82594	0.000220452	0.000314626	0.570152	3.65669	3.50221
21766	Tex261	1.68173	6.43644	38.4911	1.90485e-16	3.35226e-15	28.0459	15.7201	14.4747
74763	Naa60	1.68158	6.39392	29.8764	8.2226e-15	7.75409e-14	24.1528	14.085	13.1105
233147	Zfp939	1.68045	1.6842	7.2436	2.81156e-06	4.89361e-06	4.64057	5.55105	5.31037
224648	Uhrf1bp1	1.68003	6.21434	34.3673	1.02913e-15	1.32498e-14	26.3166	14.9875	13.8778
59043	Wsb2	1.67851	6.40486	32.2629	2.63107e-15	2.92818e-14	25.3131	14.5799	13.5334
14679	Gnai3	1.67764	8.78657	40.9101	7.67646e-17	1.60497e-15	28.8275	16.1148	14.7945
269954	Ttll13	1.67756	-0.414658	4.21634	0.000743191	0.00101011	-0.602289	3.1289	2.99563
321007	Serac1	1.67535	3.70747	19.0297	6.14524e-12	2.65404e-11	17.6803	11.2115	10.5761
77974	Rdh12	1.67487	4.04012	15.5734	1.09216e-10	3.64283e-10	14.6691	9.96171	9.43856
56312	Nupr1	1.67336	2.69585	10.557	2.36658e-08	5.32676e-08	9.40677	7.62588	7.27354
66622	Ubr7	1.673	7.32611	35.5799	6.14459e-16	8.64839e-15	26.7428	15.2115	14.0631
230234	Fam206a	1.67209	5.7662	25.4338	8.86377e-14	6.15376e-13	21.763	13.0524	12.2109
623230	Tmem200b	1.67175	-0.738124	4.62043	0.000330696	0.000462998	0.267245	3.48057	3.33442
11419	Asic1	1.67148	1.77754	7.00882	4.14792e-06	7.08861e-06	4.25181	5.38217	5.14944
209446	Tfe3	1.67144	6.50505	32.3277	2.55392e-15	2.85792e-14	25.3554	14.5928	13.544
21809	Tgfb3	1.67128	-0.433573	4.35206	0.000565275	0.000775446	-0.265955	3.24774	3.11045
76178	Coa5	1.67088	8.57034	41.5966	5.98863e-17	1.30101e-15	29.0982	16.2227	14.8857
110948	Hlcs	1.6702	4.80455	25.2527	9.84695e-14	6.73968e-13	21.7706	13.0067	12.1714
111173	Erc1	1.67018	5.20931	25.5427	8.32357e-14	5.84083e-13	21.9045	13.0797	12.2335
626391	Zfp951	1.66941	3.84996	16.0259	7.26352e-11	2.51519e-10	15.09	10.1389	9.59943
78751	Zc3h6	1.66899	4.30667	22.6174	4.96634e-13	2.79023e-12	20.1949	12.304	11.5544
56484	Foxo3	1.66841	5.98505	32.6163	2.23823e-15	2.54659e-14	25.5277	14.6501	13.594
20452	St8sia4	1.66796	6.51898	37.3707	2.95802e-16	4.75149e-15	27.5809	15.529	14.3232
67050	Nkap	1.66778	5.91222	30.0338	7.60694e-15	7.24614e-14	24.2662	14.1188	13.1399
20352	Sema4b	1.66703	8.10308	39.8799	1.12298e-16	2.16302e-15	28.4639	15.9496	14.6649
213053	Slc39a14	1.66585	5.90497	33.1075	1.79261e-15	2.12456e-14	25.7914	14.7465	13.6727
27376	Slc25a10	1.66539	6.15669	34.5907	9.34617e-16	1.21999e-14	26.4414	15.0294	13.9136
12295	Cacnb1	1.66451	2.33188	8.72278	2.8545e-07	5.58883e-07	6.88439	6.54447	6.25268
98710	Rabif	1.6645	5.11472	23.53	2.78122e-13	1.67654e-12	20.6753	12.5558	11.7756
75099	Lysmd4	1.66321	4.55221	21.751	8.79242e-13	4.62893e-12	19.5682	12.0559	11.3345
18703	Pigr	1.66175	1.0676	5.78654	3.5458e-05	5.47723e-05	2.1478	4.45029	4.26144
68178	Cgnl1	1.6608	0.781722	6.19956	1.67822e-05	2.67793e-05	3.02325	4.77515	4.5722
66140	Ska2	1.66072	5.32279	17.6957	1.75505e-11	6.87792e-11	16.2799	10.7557	10.1625
330503	Gm5113	1.65958	1.89829	9.64338	7.83008e-08	1.63793e-07	8.31009	7.10623	6.7857
20846	Stat1	1.65955	7.31771	39.3607	1.36532e-16	2.5495e-15	28.3132	15.8648	14.5935
20913	Stxbp4	1.65907	3.27454	14.3572	3.45164e-10	1.04627e-09	13.6239	9.46197	8.98036
80794	Cblc	1.65907	-0.105142	4.83869	0.000215007	0.000307179	0.66178	3.66755	3.51261
100129	Gpr153	1.65819	0.869085	6.46685	1.04723e-05	1.71101e-05	3.46677	4.97996	4.76675
101631	Pwwp2b	1.65711	1.1948	6.72298	6.72652e-06	1.12225e-05	3.86164	5.17221	4.94991
68149	Otub2	1.65622	4.69484	19.5202	4.24952e-12	1.8997e-11	17.9027	11.3717	10.7213
54635	Pdgfc	1.65507	1.55642	7.58949	1.60661e-06	2.87624e-06	5.2996	5.79409	5.54118
74270	Usp20	1.65481	4.96096	25.1463	1.04783e-13	7.12399e-13	21.7014	12.9797	12.1473
104732	Tedc1	1.65479	5.61867	22.4039	5.70587e-13	3.15215e-12	19.7731	12.2437	11.5014
216987	Utp6	1.65459	7.25165	32.7879	2.07043e-15	2.39352e-14	25.4809	14.6839	13.621
81897	Tlr9	1.65449	4.67358	18.7779	7.45172e-12	3.17126e-11	17.3713	11.1277	10.4988
26372	Clcn6	1.65409	5.11022	20.2812	2.43818e-12	1.15096e-11	18.3747	11.6129	10.9389
75219	Dusp18	1.65391	0.158736	5.53623	5.64289e-05	8.53763e-05	1.9111	4.2485	4.06866
18247	Oaz2	1.65245	5.01726	28.3968	1.74357e-14	1.48095e-13	23.5478	13.7586	12.8295
319604	Fam168a	1.65227	4.65738	12.9677	1.43297e-09	3.87673e-09	11.8234	8.84376	8.41153
625098	Slc38a6	1.65225	3.11885	14.1902	4.06912e-10	1.21537e-09	13.487	9.3905	8.91529
231855	Ap5z1	1.65161	5.2939	28.8002	1.41525e-14	1.23115e-13	23.7143	13.8492	12.9097
17388	Mmp15	1.65106	0.285536	3.19778	0.00597207	0.00749327	-2.67317	2.22388	2.12533
64930	Tsc1	1.65053	6.91763	40.3593	9.39696e-17	1.86582e-15	28.7223	16.027	14.7291
68092	Ncbp2	1.65047	5.93746	32.5651	2.29101e-15	2.59217e-14	25.5245	14.64	13.5863
19338	Rab33b	1.64973	4.46117	16.8247	3.62369e-11	1.32938e-10	15.7136	10.4408	9.87635
18717	Pip5k1c	1.64912	7.75175	40.1091	1.03102e-16	2.01836e-15	28.5747	15.9867	14.695
228361	Ambra1	1.64906	6.75945	31.895	3.11931e-15	3.40115e-14	25.1124	14.5059	13.4684
73332	Ccdc30	1.64847	2.46826	9.52824	9.15896e-08	1.89677e-07	8.0304	7.03815	6.72199
68119	Cmtm3	1.64846	4.16543	22.3413	5.94424e-13	3.26258e-12	20.0349	12.2259	11.4864
233765	Plekha7	1.64843	1.18521	8.06301	7.65672e-07	1.42216e-06	6.08771	6.11596	5.84705
29806	Limd1	1.64786	8.23581	38.0724	2.24211e-16	3.81408e-15	27.7336	15.6493	14.4186
236899	Pcyt1b	1.6478	2.5093	11.7333	5.68037e-09	1.40442e-08	10.891	8.24562	7.8525
15460	Hr	1.64596	-0.747977	3.76211	0.00187475	0.00246242	-1.38259	2.72706	2.60864
83429	Ctns	1.64569	4.85504	25.5474	8.30086e-14	5.83158e-13	21.951	13.0809	12.2342
55948	Sfn	1.64503	4.14527	17.6356	1.8431e-11	7.18844e-11	16.4698	10.7345	10.1434
72828	Ubash3b	1.64368	4.04877	17.5687	1.94673e-11	7.55888e-11	16.434	10.7107	10.1215
243780	E330009J07Rik	1.6426	3.36113	15.5836	1.08203e-10	3.611e-10	14.7958	9.96576	9.44237
19387	Rangap1	1.64209	8.60675	44.0342	2.55897e-17	6.7021e-16	29.9785	16.5919	15.1738
14809	Grik5	1.64087	4.23271	16.9672	3.21103e-11	1.18832e-10	15.8888	10.4934	9.92507
233545	Emsy	1.64081	6.0695	31.7932	3.2708e-15	3.54342e-14	25.1331	14.4853	13.4506
321003	Xpnpep3	1.64065	4.56053	23.2547	3.30535e-13	1.95303e-12	20.5926	12.4808	11.7093
76843	Dtl	1.64025	7.1259	40.0689	1.04655e-16	2.04153e-15	28.6014	15.9802	14.69
72141	Adpgk	1.64001	5.98229	30.6772	5.55638e-15	5.56914e-14	24.6036	14.2552	13.2542
67922	Fam32a	1.63926	7.06067	39.4643	1.31287e-16	2.47938e-15	28.3642	15.8818	14.6057
15531	Ndst1	1.63877	6.06174	31.4249	3.88802e-15	4.07842e-14	24.9578	14.4103	13.3895
72290	Lsm11	1.63862	5.34273	26.7508	4.21183e-14	3.19572e-13	22.5864	13.3755	12.4954
19364	Rad51d	1.63831	6.15786	35.9411	5.28702e-16	7.67089e-15	27.0183	15.2768	14.1152
75210	Prr3	1.63819	5.23456	31.8454	3.19214e-15	3.46741e-14	25.2613	14.4959	13.46
408022	Primpol	1.63806	3.91449	12.0608	3.89752e-09	9.89426e-09	10.9564	8.40921	8.00462
11877	Arvcf	1.63717	3.0297	11.6634	6.16269e-09	1.51479e-08	10.671	8.21023	7.81965
57321	Terf2ip	1.63686	5.76445	28.9929	1.28229e-14	1.13158e-13	23.7497	13.892	12.9463
271305	Phf21b	1.6365	1.0369	7.8858	1.00707e-06	1.84531e-06	5.79672	5.99694	5.73393
56190	Rbm38	1.63605	7.13057	41.7702	5.62779e-17	1.23579e-15	29.2506	16.2497	14.9081
19094	Mapk11	1.63604	3.67008	17.0321	3.03996e-11	1.13049e-10	16.0398	10.5171	9.94673
50760	Fbxo17	1.63516	1.81966	8.13809	6.82535e-07	1.27588e-06	6.11753	6.16588	5.89419
226251	Ablim1	1.63457	9.22622	44.281	2.35405e-17	6.28655e-16	30.0374	16.6282	15.2016
65256	Asb2	1.63454	1.10794	8.1493	6.70968e-07	1.25637e-06	6.23846	6.1733	5.90088
70333	Cd3eap	1.63439	5.2533	29.5301	9.77197e-15	8.94375e-14	24.1099	14.01	13.0485
208092	Chmp6	1.63358	4.74305	22.5361	5.23513e-13	2.9163e-12	20.052	12.2811	11.5352
14733	Gpc1	1.63308	-0.31884	4.18589	0.000790421	0.00107156	-0.622287	3.10214	2.96998
19305	Pex5	1.63306	6.92776	34.5689	9.43418e-16	1.22755e-14	26.3153	15.0253	13.911
17299	Mettl1	1.63293	4.99686	25.1366	1.05381e-13	7.16062e-13	21.69	12.9772	12.145
233057	Zfp940	1.63263	4.24436	17.6926	1.75955e-11	6.89336e-11	16.5176	10.7546	10.1616
235050	Zfp810	1.63233	4.50024	24.6745	1.3845e-13	9.09934e-13	21.462	12.8587	12.041
70382	Kctd2	1.6316	5.36672	22.1505	6.73874e-13	3.64375e-12	19.6372	12.1714	11.4385
11772	Ap2a2	1.63083	6.84251	34.5626	9.45972e-16	1.22956e-14	26.3418	15.0241	13.9102
100017	Ldlrap1	1.63016	4.11377	20.0127	2.95954e-12	1.37635e-11	18.3978	11.5288	10.8613
21339	Taf1a	1.62971	4.61363	22.3578	5.88043e-13	3.23252e-12	19.928	12.2306	11.4905
328309	Gm9776	1.62958	1.90653	9.02757	1.84098e-07	3.6907e-07	7.44743	6.73495	6.43289
72462	Rrp1b	1.62878	6.92424	40.1081	1.03138e-16	2.01836e-15	28.6288	15.9866	14.695
73246	Rassf6	1.62851	6.80035	36.449	4.2904e-16	6.41514e-15	27.1582	15.3675	14.1928
56697	Akap10	1.62785	5.97321	32.9299	1.94174e-15	2.2705e-14	25.6723	14.7118	13.6439
19687	Rfc1	1.62766	7.89027	42.2206	4.79527e-17	1.0922e-15	29.3592	16.3192	14.9617
242585	Slc35d1	1.6271	4.305	21.3715	1.13688e-12	5.83515e-12	19.3505	11.9443	11.2339
233979	Tpcn2	1.62684	4.34618	19.1439	5.63505e-12	2.45275e-11	17.6719	11.2491	10.6103
73750	Whrn	1.62663	5.07397	23.3146	3.18289e-13	1.88705e-12	20.5212	12.4972	11.7242
140579	Elmo2	1.62661	6.08918	33.9404	1.23928e-15	1.54447e-14	26.1328	14.9068	13.8112
55942	Sertad1	1.62653	3.15619	9.60166	8.28633e-08	1.72717e-07	7.98456	7.08164	6.76267
238690	Zfp458	1.62573	2.03777	5.91979	2.7784e-05	4.33065e-05	2.2181	4.55621	4.36345
381812	Cracr2a	1.62548	0.828881	6.73962	6.5378e-06	1.0927e-05	3.97317	5.18457	4.9615
71678	Brox	1.62521	6.67439	37.376	2.95182e-16	4.75049e-15	27.5579	15.5299	14.3233
241308	Ralgps1	1.6244	2.54049	7.88977	1.00086e-06	1.83475e-06	5.52573	5.99963	5.73642
235599	6430571L13Rik	1.62425	4.95461	24.632	1.42009e-13	9.28924e-13	21.3766	12.8477	12.032
17274	Rab8a	1.62407	6.63574	37.4132	2.9084e-16	4.69296e-15	27.5949	15.5363	14.3286
224647	D17Wsu92e	1.62335	7.78228	27.8002	2.38633e-14	1.93678e-13	22.8705	13.6223	12.7129
68597	Ccdc167	1.6233	4.55089	23.7634	2.40623e-13	1.47374e-12	20.9065	12.6187	11.8316
234595	Slc38a7	1.62283	5.86215	23.1977	3.42648e-13	2.01487e-12	20.3277	12.4652	11.6958
53599	Cd164	1.62281	8.84651	39.1476	1.48045e-16	2.71068e-15	28.1506	15.8296	14.5669
108682	Gpt2	1.62186	7.9247	43.5198	3.04991e-17	7.69143e-16	29.8319	16.5157	15.114
14783	Grb10	1.62109	0.233899	4.06491	0.0010103	0.00135791	-0.941397	2.99555	2.86713
268445	Ankrd13b	1.62057	5.02882	23.0079	3.86478e-13	2.23817e-12	20.329	12.4129	11.6501
20907	Stx1a	1.61954	2.99673	14.1635	4.17846e-10	1.24499e-09	13.4631	9.37898	8.90483
319545	D430020J02Rik	1.61936	3.60428	12.7238	1.86427e-09	4.97314e-09	11.8378	8.72949	8.30337
108154	Adamts6	1.61872	6.11299	34.0335	1.18981e-15	1.49717e-14	26.1485	14.9245	13.8247
229589	Prune1	1.61729	4.78117	23.1308	3.57445e-13	2.09082e-12	20.474	12.4468	11.6797
75692	Nr2c2ap	1.61612	2.76512	11.9667	4.33909e-09	1.09223e-08	11.0987	8.3626	7.96169
100503237	Gm19605	1.61604	3.00424	14.6619	2.56686e-10	7.95419e-10	13.9687	9.5906	9.0994
231821	Adap1	1.61572	6.69806	34.5126	9.66555e-16	1.2536e-14	26.3294	15.0148	13.9018
227358	Erfe	1.61387	0.628851	4.89965	0.000190833	0.000273921	0.60021	3.71935	3.56237
53978	Lpar2	1.61334	4.41549	20.6572	1.86618e-12	9.07925e-12	18.8222	11.729	11.0419
236727	Slc9a7	1.61329	8.27676	42.8087	3.90051e-17	9.31781e-16	29.5608	16.4089	15.0307
329065	Scd4	1.61318	1.1187	6.31235	1.37374e-05	2.21577e-05	3.20981	4.8621	4.65448
100126034	Gm10644	1.61238	0.423852	4.80865	0.000228061	0.000325069	0.385568	3.64195	3.48802
272158	Poln	1.6123	0.263152	5.563	5.36718e-05	8.14062e-05	1.95068	4.27025	4.08934
20411	Sorbs1	1.6121	4.92215	23.3807	3.0535e-13	1.82005e-12	20.5904	12.5152	11.7399
16169	Il15ra	1.60968	3.52041	15.7895	8.97709e-11	3.04574e-10	14.9644	10.0469	9.51631
69749	Epb41l4aos	1.6095	4.33536	17.5787	1.93086e-11	7.502e-11	16.3623	10.7143	10.1248
71779	2008-03-01	1.60873	5.03559	26.7798	4.14498e-14	3.15282e-13	22.6222	13.3825	12.5013
22379	Fmnl3	1.60852	7.77032	45.4274	1.60686e-17	4.6683e-16	30.5033	16.794	15.3308
100862004	NA	1.60795	0.54096	5.55586	5.43933e-05	8.24495e-05	1.8332	4.26445	4.08381
66523	2810004N23Rik	1.6079	6.2402	37.3252	3.01225e-16	4.81605e-15	27.5903	15.5211	14.3173
213027	Evi5l	1.60777	3.44065	14.5121	2.96721e-10	9.09573e-10	13.7646	9.52765	9.04116
51789	Tnk2	1.6077	6.04375	32.5084	2.351e-15	2.65759e-14	25.4831	14.6287	13.5755
106869	Tnfaip8	1.60762	7.20894	34.9729	7.93701e-16	1.05864e-14	26.4922	15.1003	13.9753
269529	Fbxo10	1.60577	2.84987	11.2076	1.059e-08	2.5141e-08	10.1752	7.9751	7.59962
105732	Fam83h	1.60561	1.09996	6.73977	6.53612e-06	1.09257e-05	3.92202	5.18468	4.96155
319830	1500004A13Rik	1.6055	1.81851	8.39213	4.65003e-07	8.87832e-07	6.45992	6.33254	6.05167
328232	Gfod1	1.60547	3.5898	15.2589	1.45917e-10	4.75038e-10	14.4734	9.83589	9.32327
18413	Osm	1.60545	2.52165	9.80494	6.29867e-08	1.33911e-07	8.38898	7.20075	6.87318
26561	Mmp23	1.60542	0.726882	7.74997	1.24579e-06	2.25537e-06	5.64499	5.90455	5.64678
64898	Lpin2	1.60492	5.09806	26.1313	5.95023e-14	4.31913e-13	22.2333	13.2255	12.3646
66488	Fam136a	1.6049	6.64552	39.6221	1.23702e-16	2.35422e-15	28.4681	15.9076	14.6282
503610	Zdhhc18	1.60462	6.9832	33.1583	1.75224e-15	2.08186e-14	25.6784	14.7564	13.6815
100038392	Gm10785	1.60451	0.680483	5.421	7.00834e-05	0.000104881	1.60007	4.15438	3.9793
52065	Mfhas1	1.60402	7.42765	40.8217	7.92841e-17	1.64082e-15	28.8689	16.1008	14.7849
320207	Pik3r5	1.60325	3.035	12.1135	3.67099e-09	9.36194e-09	11.2223	8.43522	8.02863
65970	Lima1	1.60188	2.39733	8.62707	3.28323e-07	6.38124e-07	6.74598	6.4837	6.1951
218341	Rfesd	1.60183	4.25308	15.8268	8.68002e-11	2.95314e-10	14.838	10.0615	9.52972
17444	Grap2	1.6016	4.15608	17.3071	2.41532e-11	9.18872e-11	16.1992	10.617	10.0367
328370	Rft1	1.60083	4.82025	19.0449	6.07447e-12	2.62626e-11	17.5144	11.2165	10.5807
242409	Tmem8b	1.60041	3.56782	15.7243	9.52183e-11	3.21007e-10	14.8859	10.0213	9.49349
225010	Lclat1	1.6002	6.04171	29.1332	1.19393e-14	1.06435e-13	23.8041	13.923	12.9729
66425	Pcp4l1	1.59926	1.05075	6.72919	6.65547e-06	1.11085e-05	3.92449	5.17682	4.95434
66503	1810034E14Rik	1.59905	1.80156	7.70085	1.34618e-06	2.42562e-06	5.44789	5.8709	5.61518
12326	Camk4	1.59875	1.45338	6.76918	6.21623e-06	1.04237e-05	3.89534	5.20647	4.98198
16211	Kpnb1	1.59852	9.76289	35.846	5.4996e-16	7.93227e-15	26.7061	15.2597	14.1006
74504	Fam53a	1.59832	5.45244	24.9127	1.20211e-13	8.03371e-13	21.4787	12.9201	12.0951
20522	Slc23a1	1.59808	1.28593	7.77614	1.19554e-06	2.17018e-06	5.63573	5.92243	5.6635
12524	Cd86	1.59706	3.49604	15.8271	8.67762e-11	2.95314e-10	15.0322	10.0616	9.52972
243372	Zfp775	1.59656	4.72969	17.5272	2.01417e-11	7.79597e-11	16.2635	10.6959	10.1081
13838	Epha4	1.59466	1.81396	8.24442	5.807e-07	1.09573e-06	6.23927	6.23605	5.9603
239759	Liph	1.59301	1.24901	7.07418	3.71953e-06	6.38418e-06	4.49448	5.42951	5.1949
14103	Fasl	1.59291	0.162644	4.43712	0.000476583	0.000658579	-0.256865	3.32186	3.18139
229603	Otud7b	1.59281	7.97642	33.9864	1.21456e-15	1.51894e-14	25.9871	14.9156	13.8185
71667	Tmem248	1.59238	7.2201	37.2099	3.15424e-16	4.98193e-15	27.4506	15.5011	14.3026
75641	1700029I15Rik	1.59226	0.0120205	5.30878	8.66959e-05	0.0001285	1.49407	4.062	3.8911
19298	Pex19	1.59225	6.10618	28.2298	1.90245e-14	1.59924e-13	23.3089	13.7207	12.7961
67647	4930523C07Rik	1.59086	5.88411	32.8561	2.00752e-15	2.33317e-14	25.661	14.6973	13.6321
72325	Vps9d1	1.59057	4.66535	21.9886	7.5019e-13	4.00855e-12	19.6812	12.1248	11.397
22117	Tst	1.59042	1.81394	7.29696	2.57638e-06	4.50682e-06	4.72991	5.58899	5.34613
76688	Arfrp1	1.59017	6.73452	28.9427	1.31563e-14	1.15516e-13	23.5848	13.8809	12.9374
77032	Tstd3	1.59014	5.24766	21.7289	8.92418e-13	4.68663e-12	19.4476	12.0494	11.3291
207521	Dtx4	1.58945	5.08009	16.9909	3.1474e-11	1.16654e-10	15.7231	10.502	9.9331
268451	Rab11fip4	1.5894	0.999418	8.1869	6.33641e-07	1.19049e-06	6.29544	6.19816	5.92428
224836	Usp49	1.58928	4.96046	23.5382	2.76703e-13	1.66964e-12	20.6915	12.558	11.7774
16491	Kcna3	1.58909	6.02819	26.9712	3.7316e-14	2.88503e-13	22.626	13.4281	12.5398
20850	Stat5a	1.58829	9.29431	47.4786	8.30387e-18	2.73023e-16	31.1156	17.0807	15.5638
100503002	Gm38424	1.58771	0.335826	5.97785	2.50016e-05	3.91894e-05	2.72645	4.60203	4.40683
79196	Osbpl5	1.58768	4.41183	18.934	6.61039e-12	2.84289e-11	17.4847	11.1798	10.5462
74253	Klrg2	1.58753	-0.243178	3.57393	0.0027583	0.00357154	-1.83882	2.55936	2.44714
67095	Trak1	1.58745	6.64342	31.4392	3.86194e-15	4.06228e-14	24.8944	14.4132	13.3912
26383	Fto	1.58612	6.23608	27.3016	3.11764e-14	2.45537e-13	22.7737	13.5062	12.6099
18196	Nsg1	1.58567	0.854159	6.26632	1.49036e-05	2.3922e-05	3.11343	4.82671	4.6212
71591	Zfp251	1.58528	5.81371	32.6091	2.24553e-15	2.55015e-14	25.5233	14.6487	13.5934
22214	Ube2h	1.58521	6.56661	31.0611	4.6209e-15	4.73352e-14	24.7122	14.3353	13.3248
271981	Tbck	1.58485	4.35361	22.0526	7.18979e-13	3.86033e-12	19.7994	12.1433	11.4134
104348	Zfp120	1.58447	5.97554	28.6936	1.49505e-14	1.29138e-13	23.5584	13.8253	12.8889
229004	Gmeb2	1.58424	6.28771	32.0487	2.90448e-15	3.19179e-14	25.2206	14.5369	13.496
17308	Mgat1	1.58405	6.93591	35.1862	7.25056e-16	9.80991e-15	26.6092	15.1396	14.0083
77975	Tmem50b	1.58392	5.68505	26.5668	4.66328e-14	3.50994e-13	22.4353	13.3313	12.4547
74455	Nsun6	1.58378	4.38596	20.4507	2.16007e-12	1.03526e-11	18.6612	11.6655	10.9849
56317	Anapc7	1.5836	6.72774	27.5538	2.72183e-14	2.17019e-13	22.8391	13.5651	12.6635
105501	Abhd4	1.583	5.82141	23.6495	2.58212e-13	1.57046e-12	20.6346	12.588	11.804
20416	Shc1	1.58164	6.66524	40.6549	8.42773e-17	1.71514e-15	28.861	16.0743	14.7657
226122	Ubtd1	1.58057	2.88313	13.0822	1.26819e-09	3.45848e-09	12.3695	8.89681	8.46112
432770	Rslcan18	1.57999	1.75575	9.87485	5.73732e-08	1.22552e-07	8.59905	7.24129	6.91168
442802	C330011M18Rik	1.57834	-0.457282	3.25688	0.00529038	0.0066741	-2.3724	2.27651	2.17561
102371	Myzap	1.57788	3.13004	12.986	1.4051e-09	3.80975e-09	12.1913	8.85229	8.4191
223626	Them6	1.57593	4.13579	11.7828	5.3627e-09	1.32964e-08	10.6129	8.27062	7.87627
217364	Engase	1.5746	3.7614	16.7038	4.01793e-11	1.46173e-10	15.7472	10.396	9.83513
270096	Mon1b	1.57455	7.07421	38.4417	1.94169e-16	3.40241e-15	27.9671	15.7118	14.4682
66147	Necap2	1.5733	6.3016	34.6288	9.19447e-16	1.20533e-14	26.425	15.0365	13.9189
12660	Chka	1.57305	6.7988	33.4017	1.57185e-15	1.90302e-14	25.8103	14.8036	13.7206
67894	Fam45a	1.57263	4.87644	19.1741	5.50784e-12	2.4008e-11	17.6272	11.259	10.6196
213236	Dnd1	1.57162	1.64568	7.58397	1.62083e-06	2.89872e-06	5.15756	5.79026	5.53779
52570	Ccdc69	1.57156	3.71569	12.0233	4.06749e-09	1.02831e-08	10.9358	8.39067	7.98788
209380	Gm4759	1.57007	4.69363	19.0245	6.16971e-12	2.66181e-11	17.5032	11.2097	10.5748
54394	Crlf3	1.56835	7.29487	44.3713	2.28346e-17	6.17898e-16	30.1621	16.6414	15.2091
56195	Ptbp2	1.56817	5.39849	26.3048	5.39706e-14	3.98379e-13	22.2992	13.2678	12.3997
13805	Eng	1.56784	0.993029	6.94897	4.58552e-06	7.79291e-06	4.32174	5.33861	5.1083
225358	Fam13b	1.56691	6.53831	22.3664	5.84752e-13	3.21587e-12	19.609	12.233	11.4927
68038	Chid1	1.56625	5.1836	23.4549	2.91491e-13	1.7468e-12	20.6054	12.5354	11.7578
116838	Rims2	1.56534	0.116542	5.23705	9.94076e-05	0.000146365	1.28692	4.00258	3.83456
11854	Rhod	1.56504	1.49928	6.89834	4.99351e-06	8.45454e-06	4.14433	5.30159	5.07291
18596	Pdgfrb	1.56455	-0.417308	3.28826	0.00496032	0.00627142	-2.41295	2.30449	2.20263
229694	AI504432	1.56442	7.46134	38.1337	2.18898e-16	3.7393e-15	27.8225	15.6598	14.4272
56357	Ivd	1.56441	5.4859	16.1918	6.27084e-11	2.19704e-10	14.889	10.2027	9.65816
74778	Rrp7a	1.56416	6.49052	32.7574	2.09924e-15	2.41769e-14	25.5458	14.6779	13.6166
381413	Gpr176	1.56414	4.5583	21.9219	7.84241e-13	4.16683e-12	19.6939	12.1056	11.3802
23830	Capn10	1.56364	4.12997	14.6705	2.54582e-10	7.89496e-10	13.7184	9.59417	9.10265
217218	Atxn7l3	1.56364	7.6523	45.3151	1.66737e-17	4.82117e-16	30.4627	16.778	15.3168
72386	2610035D17Rik	1.56281	3.98856	17.0019	3.11821e-11	1.15748e-10	15.9948	10.5061	9.93649
54616	Extl3	1.56268	7.75847	37.0356	3.38268e-16	5.29751e-15	27.3313	15.4707	14.2759
27405	Abcg3	1.56257	2.76799	11.1875	1.08514e-08	2.57066e-08	10.1736	7.96451	7.58995
246316	Lgi2	1.5619	-0.545872	3.24529	0.00541762	0.006827	-2.45118	2.26619	2.16577
50708	Hist1h1c	1.56108	3.45217	13.659	6.94886e-10	1.98393e-09	12.8464	9.15809	8.70247
12369	Casp7	1.56074	4.07481	13.1644	1.16243e-09	3.1921e-09	12.1873	8.93463	8.49592
235907	Zfp65	1.56037	4.97542	23.6278	2.6171e-13	1.58971e-12	20.7537	12.5822	11.7987
72635	Lins1	1.55995	4.47183	17.8743	1.51868e-11	6.02108e-11	16.5963	10.8185	10.2203
66962	Swsap1	1.55972	2.71194	11.7955	5.28437e-09	1.31288e-08	10.9367	8.27701	7.88177
101240	Wdr91	1.55969	5.61446	24.8764	1.22818e-13	8.17293e-13	21.4181	12.9107	12.0876
110532	Adarb1	1.55968	3.45874	12.1984	3.33526e-09	8.55929e-09	11.2294	8.47687	8.06756
105663	Thtpa	1.55814	4.01798	16.7019	4.02452e-11	1.46369e-10	15.7029	10.3953	9.83455
19164	Psen1	1.55773	7.10639	29.6289	9.30062e-15	8.59833e-14	23.9281	14.0315	13.0656
72208	1700016L21Rik	1.55757	1.81435	8.49185	4.0082e-07	7.70581e-07	6.66536	6.39705	6.11318
67849	Cdca5	1.55697	6.32057	35.5426	6.24116e-16	8.73406e-15	26.8297	15.2047	14.0588
76508	Ube2d-ps	1.5568	2.6948	10.0802	4.37387e-08	9.50042e-08	8.77697	7.35913	7.02226
230857	Ece1	1.55616	5.8149	23.6315	2.61102e-13	1.58725e-12	20.5929	12.5832	11.7994
58994	Smpd3	1.55615	1.33922	6.39644	1.18461e-05	1.92468e-05	3.25557	4.92642	4.71564
64296	Abhd8	1.55565	4.87087	16.4322	5.08011e-11	1.8073e-10	15.29	10.2941	9.74297
52708	Zfp410	1.55544	6.19502	36.8616	3.62845e-16	5.58936e-15	27.3947	15.4403	14.2526
433586	Maml3	1.55512	4.33519	17.5266	2.01516e-11	7.79734e-11	16.3438	10.6957	10.1081
59288	Dctn5	1.5547	6.42382	35.0149	7.79666e-16	1.04448e-14	26.5845	15.1081	13.9811
240613	9930021J03Rik	1.55341	6.36174	30.5286	5.97119e-15	5.88163e-14	24.4639	14.2239	13.2305
80294	Pofut2	1.55301	6.39027	36.619	4.00328e-16	6.05242e-15	27.2776	15.3976	14.2181
66757	Adat2	1.55294	3.81203	17.5244	2.01878e-11	7.80889e-11	16.4707	10.6949	10.1074
110854	Ptpa	1.55116	7.93883	37.853	2.44372e-16	4.07209e-15	27.6657	15.6119	14.3902
23881	G3bp2	1.55086	7.89492	39.8828	1.1218e-16	2.16302e-15	28.4814	15.9501	14.6649
22029	Traf1	1.55069	7.81999	41.234	6.82437e-17	1.45163e-15	29.0029	16.1659	14.8381
245269	Nim1k	1.55035	1.04628	5.4885	6.17148e-05	9.3063e-05	1.58702	4.20961	4.03122
630499	H2-K2	1.55011	5.26967	16.8859	3.43982e-11	1.26458e-10	15.5213	10.4635	9.89805
76901	Jade2	1.54904	6.93835	31.1015	4.5327e-15	4.66252e-14	24.6918	14.3436	13.3314
68507	Ppfia4	1.54867	1.19913	5.97403	2.51755e-05	3.94467e-05	2.50009	4.59902	4.40399
67005	Polr3k	1.54748	5.63397	25.4284	8.89169e-14	6.16871e-13	21.774	13.051	12.2098
13852	Stx2	1.54645	4.28575	14.7527	2.35265e-10	7.34999e-10	13.775	9.62844	9.13371
217430	Pqlc3	1.54563	4.99922	20.3223	2.36749e-12	1.12236e-11	18.4822	11.6257	10.9499
56857	Slc37a2	1.54541	9.31958	45.4355	1.60259e-17	4.66698e-16	30.433	16.7952	15.331
109241	Mbd5	1.54538	5.30073	28.7809	1.42935e-14	1.24165e-13	23.7028	13.8449	12.906
53604	Zpbp	1.54498	1.32838	6.32241	1.34955e-05	2.17847e-05	3.1722	4.86981	4.66185
17207	Mcf2l	1.54477	0.0288919	3.59615	0.00263525	0.00341982	-1.84407	2.57918	2.466
67016	Tbc1d2b	1.54413	0.0283163	5.66443	4.44315e-05	6.79387e-05	2.13138	4.35231	4.16788
210035	Nemp1	1.54352	7.05931	34.0813	1.16527e-15	1.46932e-14	26.078	14.9336	13.8329
21819	Tg	1.54285	-0.5334	1.78158	0.0950097	0.106917	-5.02841	1.02223	0.970954
66262	Ing5	1.54233	6.56403	28.9653	1.30053e-14	1.14479e-13	23.5999	13.8859	12.9413
225791	Zadh2	1.54193	5.86651	30.0883	7.40529e-15	7.0761e-14	24.3168	14.1305	13.1502
211006	Sepsecs	1.54163	4.88941	22.7339	4.60632e-13	2.61438e-12	20.1628	12.3366	11.5826
108099	Prkag2	1.54142	4.50959	21.711	9.032e-13	4.73512e-12	19.5345	12.0442	11.3247
77875	Cyp4f41-ps	1.54106	0.969568	7.45808	1.98356e-06	3.51251e-06	5.13242	5.70256	5.45438
75665	Bicdl1	1.53897	3.26756	14.5703	2.8043e-10	8.61361e-10	13.8168	9.55218	9.06481
381801	Tatdn2	1.53791	7.37305	36.8041	3.71376e-16	5.68499e-15	27.2551	15.4302	14.2453
224674	Slc37a1	1.53693	4.561	21.2259	1.25616e-12	6.37249e-12	19.1813	11.901	11.1957
19341	Rab4a	1.5369	1.37969	7.32719	2.4524e-06	4.30101e-06	4.88109	5.61041	5.36643
14581	Gfi1	1.53595	6.68316	24.3643	1.66752e-13	1.06559e-12	20.9229	12.7779	11.9724
66911	Nudt16l1	1.53556	5.27277	22.4884	5.39977e-13	2.9993e-12	19.9577	12.2676	11.523
20249	Scd1	1.53493	9.20238	45.9148	1.36998e-17	4.16823e-16	30.6032	16.8633	15.38
192654	Pla2g15	1.53476	4.33876	17.8212	1.58527e-11	6.26274e-11	16.5883	10.7999	10.2032
70005	Znf41-ps	1.53411	3.62084	19.2001	5.40096e-12	2.35926e-11	17.8063	11.2675	10.6272
193796	Kdm4b	1.53365	5.98216	29.1962	1.15631e-14	1.03459e-13	23.8382	13.9369	12.9852
72759	Tmem135	1.53349	5.81408	26.3715	5.19926e-14	3.85641e-13	22.3004	13.2841	12.4138
242126	Slc22a15	1.5325	3.23565	13.4084	9.00009e-10	2.51325e-09	12.6203	9.04575	8.59977
226744	Cnst	1.53231	5.91441	32.0584	2.89145e-15	3.18034e-14	25.2619	14.5389	13.4975
225339	Ammecr1l	1.53204	7.32552	33.2857	1.65526e-15	1.98097e-14	25.6936	14.7811	13.7031
23834	Cdc6	1.53161	6.18354	32.6578	2.19631e-15	2.50825e-14	25.522	14.6583	13.6006
22164	Tnfsf4	1.5315	4.85614	21.949	7.70215e-13	4.10207e-12	19.6678	12.1134	11.387
12511	Cd6	1.53147	-0.0225638	4.86798	0.000203021	0.000290699	0.682484	3.69246	3.53656
414091	A630001O12Rik	1.53121	-0.407182	3.31126	0.00473155	0.00599333	-2.34423	2.325	2.22233
234407	Colgalt1	1.53097	7.6776	40.7745	8.06617e-17	1.66651e-15	28.8389	16.0933	14.7782
72650	2810006K23Rik	1.5308	3.72126	14.7464	2.3669e-10	7.38511e-10	13.9565	9.62582	9.13164
73836	Slc35b2	1.53077	6.14763	33.1601	1.75085e-15	2.08186e-14	25.7819	14.7568	13.6815
76877	Rab36	1.53054	-0.672703	3.25683	0.00529083	0.0066741	-2.46001	2.27648	2.17561
16506	Kcnd1	1.53048	2.58388	9.13648	1.57791e-07	3.18841e-07	7.47098	6.80192	6.49643
66394	Nosip	1.52948	6.06328	24.144	1.90553e-13	1.19828e-12	20.9049	12.72	11.9214
74044	Ttf2	1.5289	6.66698	37.9131	2.38661e-16	3.98779e-15	27.7764	15.6222	14.3993
21887	Tle3	1.52843	6.49332	25.9282	6.67518e-14	4.77172e-13	21.9287	13.1755	12.3213
70465	Wdr77	1.52703	7.083	40.7254	8.21246e-17	1.68594e-15	28.8515	16.0855	14.7732
243923	Rgs9bp	1.52686	5.5789	25.4085	8.99492e-14	6.23678e-13	21.7323	13.046	12.205
74470	Cep72	1.52606	4.06581	10.4678	2.65047e-08	5.92432e-08	8.89417	7.57668	7.22736
213989	Tmem82	1.52569	-0.155842	4.72298	0.00026996	0.000381455	0.416426	3.5687	3.41856
66569	Gdpd1	1.52566	1.99449	8.88644	2.25257e-07	4.46389e-07	7.22881	6.64732	6.35029
69228	Zfp746	1.52563	6.02303	23.5953	2.67054e-13	1.6194e-12	20.5456	12.5734	11.7906
56224	Tspan5	1.5256	5.78469	27.7294	2.47799e-14	2.00187e-13	23.0656	13.6059	12.6986
229681	St7l	1.52559	4.61853	20.8818	1.59421e-12	7.89746e-12	18.9421	11.7975	11.1025
18854	Pml	1.52546	7.23196	33.4403	1.54513e-15	1.87485e-14	25.8009	14.811	13.727
319207	Pgbd1	1.5235	1.08878	6.24221	1.55555e-05	2.49096e-05	3.04759	4.80812	4.60363
231713	Naa25	1.52313	7.1713	38.0366	2.27371e-16	3.84728e-15	27.7874	15.6433	14.4148
108960	Irak2	1.52205	4.82417	22.056	7.17342e-13	3.85493e-12	19.7212	12.1443	11.414
66895	Pxdc1	1.52167	5.41765	27.0265	3.6203e-14	2.8043e-13	22.7149	13.4413	12.5522
218454	Lhfpl2	1.52008	1.75268	8.81157	2.50939e-07	4.94559e-07	7.09273	6.60043	6.30578
67532	Mfap1a	1.52007	4.46774	17.7321	1.70385e-11	6.69228e-11	16.5235	10.7686	10.1744
414076	BC051537	1.51983	0.595975	5.2624	9.47073e-05	0.000139765	1.34284	4.02362	3.8546
68226	Efcab2	1.51982	3.2787	14.0456	4.69927e-10	1.38565e-09	13.3298	9.32797	8.85835
70796	Zdhhc1	1.51931	2.89642	14.5882	2.75625e-10	8.48946e-10	13.8942	9.55968	9.07112
209357	Gtf2h3	1.5189	5.89869	29.2014	1.15327e-14	1.03263e-13	23.8468	13.9381	12.9861
382639	Zbtb42	1.518	2.97922	12.8393	1.64502e-09	4.41814e-09	12.018	8.78383	8.35476
78921	9130019O22Rik	1.51744	3.61236	16.9795	3.17766e-11	1.17633e-10	16.0152	10.4979	9.92947
52009	Jpt2	1.51735	5.94401	27.8595	2.31238e-14	1.88551e-13	23.1124	13.6359	12.7246
69893	Coa7	1.51686	4.09869	15.0676	1.7449e-10	5.60155e-10	14.1491	9.75823	9.25169
103768	Tubg2	1.51637	2.12884	6.83954	5.51552e-06	9.30102e-06	3.84055	5.25841	5.03147
227525	Dclre1c	1.51491	6.06576	30.2932	6.69688e-15	6.47506e-14	24.3777	14.1741	13.1888
67728	Dph2	1.51487	5.47571	25.1212	1.06335e-13	7.22148e-13	21.5762	12.9733	12.1414
73062	Ppp1r16a	1.51472	4.97923	19.9047	3.20147e-12	1.47318e-11	18.0983	11.4947	10.8317
14154	Fem1a	1.5147	6.48428	25.1602	1.03937e-13	7.08219e-13	21.4577	12.9832	12.1498
117591	Slc2a9	1.51445	2.87215	13.1192	1.21935e-09	3.33197e-09	12.4172	8.91387	8.4773
234736	Rfwd3	1.51413	7.23955	33.0196	1.86485e-15	2.19106e-14	25.5949	14.7294	13.6593
76267	Fads1	1.514	6.5628	35.3859	6.66512e-16	9.1803e-15	26.7334	15.1762	14.0371
53334	Gosr1	1.51332	6.52514	26.9424	3.79082e-14	2.92527e-13	22.5072	13.4213	12.5338
373864	Col27a1	1.51304	2.5947	8.85827	2.34579e-07	4.64187e-07	6.9876	6.62971	6.33331
240880	Scyl3	1.51228	6.37745	30.656	5.6137e-15	5.61415e-14	24.5372	14.2508	13.2507
13642	Efnb2	1.5122	1.17481	5.22509	0.000101707	0.000149642	1.05783	3.99265	3.82495
52662	Ldlrad4	1.51203	3.27548	14.912	2.02123e-10	6.39297e-10	14.1562	9.69439	9.1943
94091	Trim11	1.51124	6.06895	29.6943	9.00186e-15	8.38551e-14	24.0709	14.0457	13.0765
244666	Sprtn	1.51098	5.85441	29.1427	1.18818e-14	1.06e-13	23.7996	13.9251	12.9747
233011	Itpkc	1.51009	4.05922	19.23	5.28038e-12	2.31071e-11	17.7813	11.2773	10.6363
14343	Fut1	1.50777	0.707107	6.94776	4.59487e-06	7.80662e-06	4.28044	5.33773	5.10754
319277	Washc4	1.50638	7.19584	35.2	7.20847e-16	9.77459e-15	26.5745	15.1422	14.0099
74165	Fbxl22	1.50499	0.383042	4.68592	0.000290459	0.000408768	0.240274	3.53692	3.38852
28194	Apon	1.50476	-0.360923	4.32345	0.000598762	0.000820096	-0.351167	3.22275	3.08614
57783	Tnip1	1.50289	5.99333	30.676	5.55958e-15	5.56914e-14	24.5979	14.255	13.2542
98376	Gorab	1.50189	3.82564	15.8003	8.89007e-11	3.01956e-10	14.8827	10.0511	9.52006
106248	Qtrt2	1.50185	5.53507	25.8297	7.06017e-14	5.0176e-13	22.0011	13.1512	12.2995
101142	Itfg2	1.50112	5.41179	24.0135	2.06347e-13	1.28244e-12	20.9151	12.6854	11.892
414101	E130317F20Rik	1.50053	1.69667	7.7428	1.25995e-06	2.27864e-06	5.43204	5.89965	5.64233
78408	Fam131a	1.50036	0.170138	5.40141	7.27259e-05	0.000108702	1.64206	4.13831	3.96376
71715	Dhx35	1.49968	5.6887	20.3465	2.32679e-12	1.10606e-11	18.3126	11.6332	10.9562
68846	Rnf208	1.49914	0.401904	4.71802	0.000272612	0.00038507	0.281744	3.56445	3.41446
218518	Marveld2	1.49877	3.747	17.3952	2.24548e-11	8.60145e-11	16.3228	10.6487	10.0654
56409	Nudt3	1.49859	6.99629	36.7808	3.7489e-16	5.72614e-15	27.2861	15.4261	14.2421
52838	Dnlz	1.49835	5.52796	26.4943	4.85507e-14	3.6253e-13	22.4097	13.3138	12.4407
52626	Cdkn2aipnl	1.49835	6.80223	36.3893	4.39637e-16	6.54161e-15	27.1461	15.3569	14.1843
57913	Pidd1	1.49775	4.90694	21.9696	7.59736e-13	4.05424e-12	19.6217	12.1193	11.3921
215951	Afg1l	1.49775	3.12643	11.937	4.4893e-09	1.12795e-08	10.9739	8.34782	7.94771
382117	Tcaim	1.49767	3.61798	14.5848	2.76536e-10	8.51325e-10	13.7877	9.55825	9.0699
11793	Atg5	1.49699	5.38804	22.3296	5.98998e-13	3.28242e-12	19.8199	12.2226	11.4838
71923	Borcs6	1.49657	4.9513	14.5791	2.7805e-10	8.55341e-10	13.4543	9.55588	9.06786
81535	Sgpp1	1.49642	5.71789	24.6318	1.42023e-13	9.28924e-13	21.2822	12.8476	12.032
320642	A630066F11Rik	1.49605	0.661245	4.59138	0.000350332	0.000489313	0.0630818	3.45552	3.31041
228993	Slc17a9	1.49514	4.93374	20.3432	2.3323e-12	1.10739e-11	18.4813	11.6322	10.9557
263876	Spata2	1.49489	6.10134	23.8969	2.21633e-13	1.36909e-12	20.7286	12.6544	11.8636
70428	Polr3b	1.49473	6.57503	21.178	1.29826e-12	6.57246e-12	18.7763	11.8866	11.1823
217154	Stac2	1.49447	1.45604	6.88492	5.10799e-06	8.64119e-06	4.12012	5.29175	5.06343
11717	Ampd3	1.4944	2.43653	9.56352	8.72812e-08	1.814e-07	8.1078	7.05908	6.74136
244654	Mtss1l	1.49416	0.944474	6.7545	6.3738e-06	1.06704e-05	3.97922	5.1956	4.97182
75323	4930558J18Rik	1.49412	1.64389	8.75581	2.72062e-07	5.33951e-07	7.08627	6.56533	6.2725
18803	Plcg1	1.49397	6.47697	29.6111	9.38377e-15	8.65558e-14	23.9719	14.0276	13.0627
101543	Wtip	1.49356	0.747018	5.10564	0.000127939	0.000186222	0.97771	3.893	3.72997
66948	Acad8	1.49343	4.24561	18.2465	1.12828e-11	4.59235e-11	16.9608	10.9476	10.338
14680	Gnal	1.49334	3.04082	9.7804	6.50917e-08	1.38026e-07	8.20936	7.18647	6.86004
54396	Irgm2	1.49329	3.93783	15.028	1.81122e-10	5.78863e-10	14.1407	9.74203	9.23742
69623	Zfp33b	1.49284	3.55956	10.1891	3.79384e-08	8.30542e-08	8.68835	7.42092	7.08064
329727	Dennd2c	1.49197	1.35216	6.94373	4.62614e-06	7.85866e-06	4.20199	5.33478	5.10465
210146	Irgq	1.49174	5.85546	24.2496	1.78726e-13	1.12972e-12	20.9939	12.7478	11.947
230917	Tmem201	1.49149	5.2788	22.8974	4.14726e-13	2.37588e-12	20.2168	12.3822	11.6242
320541	Slc35e2	1.49146	5.14598	24.871	1.23207e-13	8.19437e-13	21.502	12.9094	12.0865
14062	F2r	1.49134	2.27854	9.0536	1.77413e-07	3.56312e-07	7.42902	6.75101	6.44817
230500	Efcab7	1.49129	1.92064	8.24844	5.77178e-07	1.08926e-06	6.23688	6.23869	5.96287
272347	Zfp398	1.4903	3.86345	14.8079	2.23154e-10	7.00205e-10	13.9825	9.6514	9.15478
80987	Nckipsd	1.49014	4.84324	22.302	6.0994e-13	3.33938e-12	19.8816	12.2147	11.4763
330812	Rnf150	1.48965	3.36345	10.1059	4.22909e-08	9.19736e-08	8.59335	7.37375	7.03634
241627	Wdr76	1.48944	5.95094	26.2005	5.72282e-14	4.19136e-13	22.1666	13.2424	12.3776
68911	Pygo2	1.48902	6.46306	35.7071	5.82681e-16	8.30627e-15	26.8824	15.2346	14.0806
66234	Msmo1	1.4889	7.48982	34.2854	1.0663e-15	1.3628e-14	26.168	14.9721	13.8656
319358	C530047H08Rik	1.48853	2.39698	8.81614	2.49284e-07	4.91456e-07	6.95876	6.60331	6.30852
277973	Slc9a5	1.48742	3.00836	12.2043	3.31305e-09	8.50942e-09	11.3137	8.47977	8.0701
215512	Fam117a	1.48512	3.65827	15.6839	9.87671e-11	3.32056e-10	14.8373	10.0054	9.47879
53418	B4galt2	1.48509	2.8626	9.74083	6.8646e-08	1.44935e-07	8.2115	7.16338	6.83883
20908	Stx3	1.48508	3.52917	14.2357	3.89018e-10	1.16563e-09	13.4515	9.41003	8.93344
613262	BC029722	1.48493	3.66158	11.9005	4.68174e-09	1.17317e-08	10.8803	8.32959	7.93064
232187	Smyd5	1.4845	6.98798	31.8661	3.16154e-15	3.44029e-14	25.0669	14.5001	13.4634
104570	Ppp4r3b	1.48437	8.37209	30.3633	6.4714e-15	6.28052e-14	24.2051	14.189	13.202
100504040	Gm17586	1.48392	1.53153	7.25248	2.77091e-06	4.82985e-06	4.73479	5.55738	5.31607
72046	Urgcp	1.48388	5.91931	27.3038	3.11389e-14	2.45399e-13	22.7998	13.5067	12.6101
74953	4930483K19Rik	1.48354	1.1561	7.49202	1.87806e-06	3.33438e-06	5.15839	5.72629	5.47699
14732	Gpam	1.48324	5.32745	14.3962	3.32214e-10	1.00927e-09	13.1259	9.47858	8.99599
58246	Slc35b4	1.48278	6.37538	35.4171	6.5784e-16	9.1225e-15	26.7614	15.1819	14.0399
66236	1500011B03Rik	1.48234	4.6995	17.8827	1.5085e-11	5.98459e-11	16.5525	10.8215	10.223
21834	Thrb	1.48191	3.85733	15.6023	1.0637e-10	3.55176e-10	14.7438	9.97318	9.44956
68427	Slc39a13	1.48151	4.08253	16.7584	3.83461e-11	1.40213e-10	15.7218	10.4163	9.85321
78267	Klhdc8b	1.48097	2.38577	9.43512	1.04076e-07	2.14482e-07	7.88908	6.98265	6.66861
231931	Gimap6	1.48087	8.29084	37.7603	2.5346e-16	4.18929e-15	27.6098	15.5961	14.3779
236573	Gbp9	1.48019	7.63973	38.8091	1.68502e-16	3.00431e-15	28.0656	15.7734	14.5223
13400	Dmpk	1.48005	1.09344	6.33811	1.31267e-05	2.12119e-05	3.19104	4.88184	4.67342
234362	Zfp868	1.47946	4.03348	14.3452	3.49256e-10	1.05762e-09	13.4543	9.45686	8.97567
66358	Adprm	1.47879	4.92285	17.9857	1.38869e-11	5.55249e-11	16.6138	10.8574	10.2555
224640	Lemd2	1.47834	6.79844	36.1533	4.84354e-16	7.15109e-15	27.0292	15.3148	14.1456
67087	Ctnnbip1	1.47748	3.70108	11.7358	5.66351e-09	1.40082e-08	10.6336	8.24691	7.85362
668501	Zfp507	1.47568	6.95206	31.546	3.6724e-15	3.91264e-14	24.897	14.4351	13.4075
93704	Pcdhgb7	1.47525	1.2047	5.67976	4.31859e-05	6.60754e-05	1.98448	4.36466	4.17996
53325	Banp	1.4752	4.6666	21.4938	1.04602e-12	5.40739e-12	19.3532	11.9805	11.267
71445	5530601H04Rik	1.47476	3.81479	13.973	5.0539e-10	1.48449e-09	13.1101	9.29637	8.82842
56473	Fads2	1.47412	6.48415	28.0384	2.10366e-14	1.74203e-13	23.1569	13.677	12.7589
76857	Spopl	1.47388	4.84388	17.5403	1.99265e-11	7.72245e-11	16.232	10.7006	10.1122
26904	Sh2d1b1	1.47379	1.37617	6.01984	2.31718e-05	3.64849e-05	2.64255	4.63504	4.43789
230125	Slc25a51	1.47356	7.29286	31.5224	3.71336e-15	3.93806e-14	24.8633	14.4302	13.4047
102657	Cd276	1.47273	2.37993	8.14687	6.73463e-07	1.26046e-06	6.02395	6.17169	5.89947
320129	Grk3	1.47239	-0.494393	2.56546	0.0214894	0.0257104	-3.79472	1.66777	1.58989
20621	Snn	1.47219	9.46682	43.086	3.54207e-17	8.64732e-16	29.5965	16.4507	15.0631
93722	Pcdhga10	1.47185	0.412373	5.63497	4.69314e-05	7.1618e-05	2.06499	4.32854	4.14498
15015	H2-Q4	1.47165	7.45462	26.6067	4.56105e-14	3.44572e-13	22.2095	13.3409	12.4627
57295	Icmt	1.47105	6.84133	37.5029	2.80642e-16	4.55243e-15	27.5863	15.5518	14.3418
52250	Reep1	1.47047	1.16385	5.42629	6.93874e-05	0.000103928	1.51008	4.15872	3.98327
18792	Plau	1.4702	3.59791	13.1521	1.17758e-09	3.22721e-09	12.2412	8.92901	8.49117
106564	Ppcs	1.46944	4.29502	18.3631	1.0291e-11	4.2323e-11	17.0543	10.9875	10.3734
27643	Ubl4a	1.46905	5.91263	26.4981	4.84463e-14	3.61971e-13	22.3423	13.3147	12.4413
432839	Gprin2	1.46868	-0.120553	5.05654	0.000140668	0.000203924	1.01985	3.85181	3.69053
75686	Nudt16	1.46789	4.57948	20.3168	2.37681e-12	1.12633e-11	18.5091	11.624	10.9483
66457	2810002D19Rik	1.46755	2.54863	9.24079	1.36294e-07	2.77511e-07	7.63263	6.86552	6.55672
21975	Top3a	1.46752	5.82474	25.9504	6.59168e-14	4.72861e-13	22.0278	13.181	12.3253
242687	Wasf2	1.46688	7.90292	35.4005	6.62452e-16	9.16089e-15	26.6363	15.1788	14.0381
723864	Mir425	1.46635	-0.189424	4.96598	0.000167684	0.000241657	0.879933	3.77551	3.6168
16987	Lss	1.46609	7.28178	37.3689	2.96021e-16	4.75149e-15	27.5071	15.5287	14.3232
72354	Ttc4	1.46585	5.86452	23.4156	2.98741e-13	1.78675e-12	20.4522	12.5247	11.7479
57746	Piwil2	1.46577	1.48306	6.9772	4.37335e-06	7.44992e-06	4.25247	5.35919	5.12785
56459	Sae1	1.46544	7.84855	29.5291	9.77663e-15	8.94375e-14	23.804	14.0098	13.0485
23939	Mapk7	1.46517	5.58813	22.7268	4.62748e-13	2.62396e-12	20.0335	12.3347	11.581
20536	Slc4a3	1.4651	0.609226	5.71408	4.05271e-05	6.2163e-05	2.16151	4.39225	4.20647
15260	Hira	1.46484	7.24577	31.4732	3.80044e-15	4.01063e-14	24.8407	14.4202	13.3968
76469	Cmya5	1.46473	2.28234	10.2387	3.55732e-08	7.82266e-08	9.01948	7.44888	7.10665
242914	Gm4961	1.46367	-0.391953	3.65437	0.00233833	0.0030484	-1.68584	2.63109	2.51593
71508	Zfp935	1.46278	4.61189	16.3111	5.64695e-11	1.99503e-10	15.2147	10.2482	9.70005
320469	9930014A18Rik	1.46267	2.03368	8.0834	7.42092e-07	1.37962e-06	5.94595	6.12954	5.86024
66865	Pmpca	1.46167	6.93283	27.6452	2.59181e-14	2.08145e-13	22.8678	13.5864	12.6816
207781	C2cd2	1.46167	4.29536	14.7075	2.45684e-10	7.64039e-10	13.766	9.60962	9.11688
22169	Cmpk2	1.46048	1.55191	4.99518	0.000158433	0.000228757	0.585681	3.80015	3.64063
18708	Pik3r1	1.46024	7.01831	27.0529	3.56868e-14	2.76958e-13	22.5008	13.4475	12.5576
238722	Zfp72	1.4598	1.28361	4.21197	0.000749797	0.00101875	-0.873431	3.12506	2.99193
192174	Rwdd4a	1.45803	6.35552	35.5553	6.20817e-16	8.70646e-15	26.8249	15.207	14.0602
194952	Jmjd4	1.45672	4.0384	17.5219	2.02288e-11	7.82226e-11	16.4302	10.694	10.1067
29863	Pde7b	1.45614	0.385311	3.37274	0.00417029	0.00530879	-2.40474	2.37983	2.275
78920	Dlst	1.45487	8.31156	36.8273	3.67905e-16	5.63891e-15	27.2185	15.4343	14.2488
330463	Zfp78	1.45378	1.48625	7.25014	2.78157e-06	4.84635e-06	4.73605	5.55571	5.31459
68725	1110032F04Rik	1.4536	1.15908	6.27313	1.47247e-05	2.36504e-05	3.08726	4.83195	4.62616
213539	Bag2	1.45329	4.09572	18.7885	7.39139e-12	3.14778e-11	17.4607	11.1313	10.502
71893	Noxo1	1.45249	0.598975	5.10892	0.000127134	0.000185116	0.976337	3.89574	3.73256
170749	Mtmr4	1.45221	7.56679	34.593	9.33688e-16	1.21999e-14	26.2855	15.0298	13.9136
193838	Eme2	1.45215	3.79786	15.0068	1.8478e-10	5.89166e-10	14.134	9.73335	9.22976
58521	Eid1	1.45077	7.29112	32.3548	2.52227e-15	2.82845e-14	25.2723	14.5982	13.5485
23854	Def8	1.45058	5.10695	20.7305	1.77232e-12	8.69177e-12	18.7223	11.7515	11.0609
234371	Tmem161a	1.45054	5.64357	29.0989	1.21491e-14	1.07913e-13	23.8272	13.9155	12.9669
330171	Kctd10	1.45039	6.51347	35.2322	7.11106e-16	9.67468e-15	26.6651	15.1481	14.0144
75345	Slamf7	1.44992	8.5806	37.5995	2.70099e-16	4.40477e-15	27.5238	15.5685	14.3561
100503588	Gm19785	1.44948	0.0999154	5.49269	6.12306e-05	9.23669e-05	1.83711	4.21303	4.03448
224143	Poglut1	1.44937	6.58529	31.313	4.09919e-15	4.27427e-14	24.8251	14.3873	13.3691
12724	Clcn2	1.44845	1.32402	7.89915	9.86352e-07	1.80925e-06	5.80271	6.00597	5.7425
74213	Rbm26	1.44826	7.16369	32.2038	2.70371e-15	3.00083e-14	25.2094	14.568	13.5228
432552	Fam71b	1.44792	3.3598	10.1921	3.77926e-08	8.27648e-08	8.69845	7.42259	7.08215
100040322	3830408C21Rik	1.44753	-0.307045	4.04051	0.00106169	0.0014251	-0.924381	2.974	2.84616
215819	Nhsl1	1.44613	0.840088	4.52679	0.000398402	0.000554049	-0.0690058	3.39968	3.25645
381410	Zfp408	1.44608	5.80267	23.9868	2.09744e-13	1.29958e-12	20.7983	12.6783	11.8862
72053	Tmub2	1.44598	5.95439	23.9853	2.09937e-13	1.30012e-12	20.7982	12.6779	11.886
99382	Abtb2	1.44594	4.33881	14.1772	4.1221e-10	1.22939e-09	13.1853	9.38488	8.91031
100702	Gbp6	1.44593	2.07983	8.12111	7.00466e-07	1.3064e-06	6.00171	6.15461	5.88392
276950	Slfn8	1.44452	4.03418	13.2176	1.09895e-09	3.02663e-09	12.233	8.95902	8.51904
67874	Rprm	1.44433	1.7509	7.1061	3.52745e-06	6.06298e-06	4.42093	5.45254	5.21731
64075	Smoc1	1.44393	1.91314	7.62959	1.50722e-06	2.70423e-06	5.27851	5.82182	5.56796
72469	Plcd3	1.44388	0.676454	5.75812	3.73625e-05	5.75905e-05	2.21081	4.42756	4.23965
60455	Tmem8	1.44289	3.69458	13.4366	8.74025e-10	2.44907e-09	12.5736	9.05848	8.611
18709	Pik3r2	1.44277	6.07713	22.593	5.04531e-13	2.8307e-12	19.8579	12.2971	11.5481
66540	Fam107b	1.44247	8.20569	42.7052	4.04414e-17	9.549e-16	29.5237	16.3932	15.02
242864	Napepld	1.44135	1.84858	7.83391	1.09203e-06	1.99084e-06	5.60889	5.96177	5.70096
103694	Tmed4	1.44068	6.33368	24.5178	1.52048e-13	9.83966e-13	21.0908	12.818	12.007
100861945	NA	1.44052	1.86261	6.90331	4.95187e-06	8.39333e-06	4.02715	5.30523	5.07607
210135	Zfp180	1.44004	5.89989	26.0133	6.36045e-14	4.57078e-13	22.0364	13.1965	12.34
218506	Mrps27	1.43996	5.51202	21.0408	1.42727e-12	7.14572e-12	18.8798	11.8455	11.146
69156	Comtd1	1.43729	2.51521	8.71863	2.87182e-07	5.62095e-07	6.86291	6.54184	6.25019
67011	Mettl6	1.43712	6.14274	27.2495	3.2069e-14	2.51917e-13	22.7362	13.4939	12.5987
104027	Synpo	1.43649	3.05693	10.5786	2.30284e-08	5.18999e-08	9.34385	7.63774	7.28483
72230	Zfp558	1.43643	2.23961	10.3599	3.04241e-08	6.74749e-08	9.1964	7.51678	7.17086
435965	Lrp3	1.43631	-0.266406	3.86571	0.00151653	0.00200918	-1.30215	2.81915	2.69698
207212	Arhgef17	1.4351	1.52742	7.56265	1.67699e-06	2.99347e-06	5.24786	5.77547	5.52382
100036521	Umad1	1.4345	5.07683	22.668	4.8063e-13	2.70779e-12	20.1084	12.3182	11.5674
55927	Hes6	1.43384	5.31603	19.9912	3.006e-12	1.39478e-11	18.1119	11.522	10.8555
109202	A930024E05Rik	1.43326	4.61743	17.8851	1.50558e-11	5.97493e-11	16.6074	10.8223	10.2237
226499	Odr4	1.4332	6.06367	23.0145	3.84867e-13	2.23095e-12	20.1701	12.4147	11.6515
109978	Art4	1.43309	1.16094	5.51335	5.89011e-05	8.89736e-05	1.74892	4.22988	4.05074
382118	Zkscan7	1.433	3.70491	17.5986	1.89962e-11	7.38535e-11	16.5077	10.7213	10.1316
331524	Xkrx	1.43276	0.631228	5.01665	0.000151966	0.000219834	0.825549	3.81825	3.6579
382406	Poc1b	1.43238	5.58906	20.1862	2.61041e-12	1.22611e-11	18.2424	11.5833	10.9115
58909	Fam13a	1.43195	-0.431576	3.86461	0.00151995	0.00201349	-1.24241	2.81817	2.69605
433752	Frg2f1	1.43168	1.85572	7.74169	1.26214e-06	2.28227e-06	5.4733	5.89889	5.64163
76074	Gbp8	1.43106	4.62111	17.3571	2.31729e-11	8.84883e-11	16.1277	10.635	10.0531
70387	Ttc9c	1.43041	7.39592	34.8999	8.18761e-16	1.08733e-14	26.453	15.0868	13.9636
436230	BC065397	1.42991	2.28848	7.77757	1.19286e-06	2.16596e-06	5.39387	5.92341	5.66435
69663	Ddx51	1.42979	5.82179	26.046	6.24407e-14	4.49507e-13	22.0826	13.2045	12.3473
320655	Pgap3	1.42967	2.56232	10.4147	2.83632e-08	6.31779e-08	9.24505	7.54725	7.19943
20851	Stat5b	1.42935	8.16753	42.7761	3.94509e-17	9.40593e-16	29.5516	16.4039	15.0266
67665	Dctn4	1.42932	7.03211	27.0844	3.50784e-14	2.73277e-13	22.5366	13.455	12.5634
53902	Rcan3	1.42923	4.33314	16.2804	5.80062e-11	2.044e-10	15.2604	10.2365	9.68952
223870	Senp1	1.42823	6.71484	26.2629	5.52531e-14	4.06864e-13	22.0906	13.2576	12.3906
80909	Castor2	1.42788	3.99881	15.6294	1.03778e-10	3.47185e-10	14.7114	9.9839	9.45944
72139	2610044O15Rik8	1.42787	3.74471	14.4704	3.08997e-10	9.43657e-10	13.6094	9.51005	9.02519
212986	Scfd2	1.42751	4.62705	17.4025	2.23187e-11	8.552e-11	16.1956	10.6513	10.0679
26374	Cop1	1.42668	6.62247	36.2471	4.66018e-16	6.90893e-15	27.0845	15.3316	14.1606
230761	Zfp362	1.42648	7.8374	37.9695	2.33431e-16	3.93263e-15	27.7255	15.6318	14.4053
16161	Il12rb1	1.42576	4.85627	21.2901	1.20203e-12	6.13607e-12	19.1864	11.9201	11.2121
13655	Egr3	1.42469	3.50175	9.27146	1.30579e-07	2.66186e-07	7.42412	6.88413	6.57481
668706	Gm11425	1.42426	0.876589	6.25413	1.52295e-05	2.44195e-05	3.07664	4.81732	4.61226
12453	Ccni	1.42339	8.22985	36.3428	4.48088e-16	6.65925e-15	27.0263	15.3486	14.1766
109361	D730005E14Rik	1.42333	3.80952	12.5333	2.29668e-09	6.03433e-09	11.5061	8.6389	8.21937
13864	Nr2f6	1.42297	3.98907	10.144	4.02377e-08	8.78364e-08	8.48127	7.39537	7.05633
71592	Pogk	1.42292	6.77403	29.8707	8.24575e-15	7.76993e-14	24.0697	14.0838	13.1096
18755	Prkch	1.42204	1.65951	7.52364	1.78508e-06	3.17807e-06	5.13229	5.74834	5.49784
72729	Cdc42se2	1.42189	8.68713	36.0765	4.99927e-16	7.32288e-15	26.8731	15.3011	14.1353
29869	Ulk2	1.42165	6.46686	27.5956	2.6615e-14	2.12763e-13	22.8737	13.5749	12.6721
74191	P2ry13	1.42095	0.612962	3.04842	0.00810687	0.0100553	-3.00628	2.09115	1.99761
100504361	Gm14230	1.42091	1.66698	6.43764	1.10208e-05	1.79655e-05	3.27023	4.95779	4.74556
100662	D930016D06Rik	1.42065	3.99785	13.6355	7.11763e-10	2.0288e-09	12.7076	9.14766	8.69276
214854	Neurl3	1.4206	3.14882	12.0999	3.72817e-09	9.49785e-09	11.1234	8.4285	8.02237
110606	Fntb	1.42044	4.37928	18.3829	1.01326e-11	4.1728e-11	17.0678	10.9943	10.3796
110173	Manba	1.42037	6.11369	26.5571	4.68853e-14	3.52678e-13	22.3512	13.329	12.4526
56696	Gpr132	1.4203	7.09439	33.0409	1.84706e-15	2.17225e-14	25.6118	14.7335	13.6631
217335	Fbf1	1.42005	5.37012	25.275	9.71974e-14	6.6638e-13	21.6688	13.0123	12.1763
69707	Iqcg	1.4188	0.785374	6.03952	2.23624e-05	3.52603e-05	2.75129	4.65048	4.45271
74443	P4htm	1.41768	2.16771	8.72949	2.82676e-07	5.53806e-07	6.9118	6.54871	6.25664
50917	Galns	1.41764	5.66564	24.9575	1.1707e-13	7.85455e-13	21.5	12.9316	12.1049
171171	Ntng2	1.41731	1.94877	8.67818	3.04645e-07	5.94561e-07	6.92406	6.51621	6.2258
21953	Tnni2	1.41707	0.871574	5.2375	9.93221e-05	0.000146257	1.21839	4.00295	3.83488
21345	Tagln	1.41519	1.31506	6.00929	2.3618e-05	3.71205e-05	2.58042	4.62676	4.43039
192986	Cyb5d2	1.41474	2.6844	8.14757	6.72735e-07	1.25929e-06	5.93702	6.17216	5.89987
68875	Tmcc2	1.41436	1.02995	6.49555	9.96104e-06	1.63163e-05	3.51188	5.0017	4.78738
99138	Stard7	1.41426	7.9817	39.7204	1.19215e-16	2.28546e-15	28.4094	15.9237	14.641
231386	Ythdc1	1.41413	7.71816	34.1558	1.12802e-15	1.42972e-14	26.0698	14.9477	13.8447
17210	Mcl1	1.41385	9.24508	43.7103	2.85729e-17	7.3112e-16	29.8322	16.544	15.136
228094	Cerkl	1.41374	2.19384	6.63211	7.86229e-06	1.30268e-05	3.46328	5.10445	4.88516
320705	Bend6	1.41346	0.312282	5.55711	5.42657e-05	8.22663e-05	1.9599	4.26547	4.08478
100504307	Gm20163	1.41278	0.0803021	4.36251	0.000553532	0.000759848	-0.355735	3.25686	3.11927
108853	Mtrf1l	1.41212	3.95813	13.8426	5.76353e-10	1.67483e-09	12.9219	9.23931	8.77603
68524	Wipf2	1.41166	5.77271	28.5387	1.61968e-14	1.38922e-13	23.5186	13.7906	12.8572
11628	Aicda	1.41099	6.30999	24.546	1.49498e-13	9.70549e-13	21.1112	12.8254	12.013
106068	Slc45a4	1.41082	5.06018	23.1618	3.5051e-13	2.05714e-12	20.4393	12.4553	11.6867
18551	Pcsk4	1.4101	2.37694	9.43221	1.04493e-07	2.1521e-07	7.87714	6.98091	6.66714
71131	Zfp689	1.40973	3.59461	13.448	8.63748e-10	2.42361e-09	12.5796	9.06361	8.61554
18613	Pecam1	1.40893	4.4435	17.0467	3.00279e-11	1.11905e-10	15.8826	10.5225	9.95115
68428	Steap3	1.40777	1.03207	4.25635	0.000685493	0.000934492	-0.71695	3.164	3.02942
16017	Ighg1	1.40702	9.9917	49.1343	4.97344e-18	1.80556e-16	31.6211	17.3033	15.7434
232785	Zfp783	1.40669	4.44879	20.6218	1.91345e-12	9.28339e-12	18.7353	11.7182	11.0323
15975	Ifnar1	1.40579	7.27388	36.2723	4.61239e-16	6.84638e-15	27.0385	15.3361	14.1645
330599	Gm16938	1.40555	0.500748	3.59561	0.00263815	0.00342321	-1.9219	2.5787	2.46557
268996	Ss18	1.40399	6.79527	34.1733	1.11946e-15	1.42035e-14	26.1577	14.951	13.8476
227731	Slc25a25	1.40373	5.35076	23.8532	2.2767e-13	1.40142e-12	20.8129	12.6427	11.8534
23807	Arih2	1.40359	6.49791	27.8545	2.31853e-14	1.88927e-13	23.0218	13.6348	12.7237
268512	Slc26a11	1.4033	4.04982	11.6638	6.15952e-09	1.51431e-08	10.3633	8.21045	7.81978
66511	Chtop	1.40305	8.01675	39.4123	1.33892e-16	2.51556e-15	28.2895	15.8732	14.5994
321008	Zswim9	1.40289	3.67632	11.9899	4.22533e-09	1.06557e-08	10.8945	8.37414	7.97242
217826	Kcnk13	1.4023	2.72153	10.4933	2.56571e-08	5.74537e-08	9.29366	7.59079	7.24068
27204	Syn3	1.40207	0.570682	5.61378	4.88193e-05	7.42857e-05	2.0058	4.31141	4.12909
320683	Zfp629	1.40186	3.11643	9.73372	6.9306e-08	1.46202e-07	8.14567	7.15923	6.83505
14088	Fancc	1.40095	4.16117	17.1708	2.70585e-11	1.02146e-10	16.0747	10.5677	9.99078
72895	Setd5	1.40091	8.57268	38.4106	1.96528e-16	3.43391e-15	27.8506	15.7066	14.4642
117589	Asb7	1.40072	5.29083	19.3741	4.73882e-12	2.09319e-11	17.6301	11.3243	10.6792
17826	Fam89b	1.40029	4.73346	21.5781	9.87947e-13	5.13321e-12	19.4373	12.0053	11.2896
68152	Fam133b	1.39947	5.64423	22.2	6.52219e-13	3.53917e-12	19.6622	12.1856	11.4511
268882	Fbxo45	1.39888	6.7873	31.0864	4.5654e-15	4.68452e-14	24.6807	14.3405	13.3293
102334	Ankrd10	1.39888	6.73629	29.0756	1.22936e-14	1.09038e-13	23.6589	13.9103	12.9624
109658	Txlna	1.39863	7.61618	33.849	1.28992e-15	1.59525e-14	25.9416	14.8894	13.7972
100043771	Gm10651	1.39786	3.45114	4.98652	0.000161121	0.000232528	-0.00965606	3.79285	3.63353
109346	Ankrd39	1.39729	3.43899	13.0313	1.33878e-09	3.64204e-09	12.1726	8.87329	8.43865
233107	Kctd15	1.39706	2.40212	9.2103	1.42238e-07	2.8894e-07	7.55216	6.84699	6.53919
68614	Letmd1	1.39661	6.13931	25.6679	7.74487e-14	5.4661e-13	21.824	13.111	12.2623
100504491	Dcdc2b	1.39611	3.14043	9.39459	1.1006e-07	2.25939e-07	7.65884	6.95837	6.64601
26406	Map3k3	1.39436	6.51979	35.5529	6.21433e-16	8.70646e-15	26.8006	15.2066	14.0602
319162	Hist3h2a	1.39402	2.62486	9.91488	5.43989e-08	1.16524e-07	8.55121	7.26441	6.93358
101489	Ric8a	1.39227	7.22366	37.605	2.69507e-16	4.40098e-15	27.609	15.5694	14.3565
208154	Btla	1.39151	8.51952	37.4489	2.86733e-16	4.63893e-15	27.4621	15.5425	14.3336
66934	Dsn1	1.39041	5.87896	30.2272	6.91693e-15	6.65102e-14	24.3664	14.1601	13.1771
67726	Fam114a2	1.38979	6.40671	28.4834	1.66684e-14	1.4266e-13	23.3807	13.7781	12.8457
67131	Acbd4	1.38974	4.26545	18.0966	1.27086e-11	5.11482e-11	16.8355	10.8959	10.2912
100862191	NA	1.38969	5.67504	21.0609	1.40756e-12	7.05859e-12	18.8412	11.8515	11.1513
68295	Aar2	1.38956	5.54351	24.3587	1.67311e-13	1.06861e-12	21.104	12.7765	11.9712
223920	Soat2	1.38863	3.7084	15.0295	1.80869e-10	5.78354e-10	14.1511	9.74264	9.23781
26403	Map3k11	1.38831	6.24512	30.3144	6.62782e-15	6.41336e-14	24.3736	14.1786	13.1929
74052	Ttc21a	1.3868	4.28338	13.9653	5.09298e-10	1.49525e-09	12.9906	9.29303	8.82528
231834	Snx8	1.38552	7.45853	31.2836	4.15683e-15	4.31965e-14	24.73	14.3812	13.3646
320244	Ttll5	1.38534	4.18297	15.0151	1.83339e-10	5.84724e-10	14.0942	9.73675	9.23305
18685	Phtf1	1.38508	6.17208	24.0374	2.03346e-13	1.267e-12	20.7805	12.6918	11.8972
102626	Mapkapk3	1.38507	8.14237	40.3707	9.35724e-17	1.86398e-15	28.6558	16.0289	14.7296
94218	Cnnm3	1.38445	4.8557	18.2451	1.12953e-11	4.59588e-11	16.8402	10.9471	10.3376
381280	Hjurp	1.38348	4.93488	20.8958	1.57872e-12	7.83339e-12	18.8556	11.8017	11.1061
320581	Idi2	1.38326	4.49148	15.053	1.76914e-10	5.66597e-10	14.0821	9.75224	9.24673
17095	Lyl1	1.38312	6.39419	25.5131	8.46663e-14	5.92761e-13	21.6794	13.0723	12.2271
328580	Tubgcp6	1.38252	5.6906	23.9976	2.08365e-13	1.29301e-12	20.8293	12.6812	11.8884
72201	Otud6b	1.38231	6.07226	28.9443	1.31456e-14	1.15505e-13	23.6854	13.8812	12.9374
74157	Cmtr1	1.38082	7.44273	32.9057	1.963e-15	2.29097e-14	25.5162	14.7071	13.64
22717	Zfp59	1.38062	3.61506	14.6481	2.6012e-10	8.04635e-10	13.8297	9.58483	9.0944
71946	Endod1	1.38005	3.02328	8.71224	2.89867e-07	5.67258e-07	6.72611	6.5378	6.24622
320116	Fndc9	1.37982	6.94895	34.9273	8.09271e-16	1.07823e-14	26.4866	15.0919	13.9673
212167	Gsap	1.3795	2.11525	8.98401	1.95881e-07	3.91282e-07	7.29786	6.70801	6.40751
330050	Fam185a	1.37923	4.41456	16.6999	4.03165e-11	1.46585e-10	15.6026	10.3945	9.83391
72709	C1qtnf6	1.37906	0.438534	4.7305	0.000265984	0.000376054	0.373167	3.57514	3.42475
65254	Dpysl5	1.37846	0.183677	5.49044	6.14903e-05	9.27359e-05	1.81184	4.21119	4.03275
16469	Jrk	1.37813	3.28929	12.5109	2.35404e-09	6.17198e-09	11.6368	8.62819	8.20958
69291	1700001L05Rik	1.37811	3.88235	15.53	1.13633e-10	3.77635e-10	14.6232	9.9445	9.42293
17857	Mx1	1.37778	1.1168	6.95336	4.55188e-06	7.74218e-06	4.23589	5.34181	5.11114
14299	Ncs1	1.3775	5.00959	19.276	5.10078e-12	2.23852e-11	17.6469	11.2924	10.65
22217	Usp12	1.37747	6.74978	32.9823	1.89636e-15	2.22382e-14	25.6013	14.7221	13.6529
328977	Zfp532	1.37732	0.225533	3.35015	0.00436833	0.00554877	-2.42452	2.35968	2.2558
16795	Large1	1.37714	3.13182	10.0134	4.77541e-08	1.03176e-07	8.51959	7.32099	6.98642
67554	Slc25a30	1.37651	4.61424	19.5061	4.29448e-12	1.917e-11	17.8902	11.3671	10.7174
14702	Gng2	1.37399	6.12878	25.4027	9.02493e-14	6.25405e-13	21.6799	13.0446	12.2038
353190	Edc3	1.37379	5.94855	24.7684	1.3093e-13	8.63292e-13	21.3013	12.883	12.0638
68196	Hsbp1	1.37313	6.21533	28.0873	2.05023e-14	1.70587e-13	23.2019	13.6882	12.7681
140721	Caskin2	1.37307	3.67571	14.6702	2.54645e-10	7.89496e-10	13.874	9.59406	9.10265
70681	Abraxas1	1.37278	4.82602	15.2637	1.45264e-10	4.73288e-10	14.158	9.83784	9.32487
74570	Zkscan1	1.37214	6.52707	34.685	8.97541e-16	1.18002e-14	26.4155	15.0469	13.9281
235048	Zfp599	1.37147	3.85939	16.6407	4.24184e-11	1.53451e-10	15.6479	10.3724	9.81403
117146	Ube3b	1.37118	6.78401	31.1338	4.46348e-15	4.6031e-14	24.7234	14.3503	13.3369
21379	Tbrg4	1.37111	7.22749	23.5877	2.68316e-13	1.62625e-12	20.3721	12.5714	11.7888
16402	Itga5	1.37106	5.0019	21.702	9.08706e-13	4.76195e-12	19.444	12.0416	11.3222
16597	Klf12	1.37055	4.65407	20.6439	1.88382e-12	9.1578e-12	18.7617	11.725	11.0382
68142	Ino80	1.37039	7.08639	32.8305	2.03088e-15	2.3538e-14	25.505	14.6923	13.6282
100503000	Zfp993	1.36989	1.1038	3.22669	0.00562828	0.0070808	-2.91226	2.24962	2.14992
18987	Pou2f2	1.36975	4.69433	19.8564	3.31662e-12	1.52216e-11	18.1751	11.4793	10.8175
11512	Adcy6	1.36956	4.57119	19.9848	3.02014e-12	1.40028e-11	18.2622	11.52	10.8538
70511	Eef2kmt	1.36908	3.93913	12.8825	1.57024e-09	4.22753e-09	11.8897	8.80403	8.37391
227624	Rabl6	1.3681	6.95457	28.5539	1.60696e-14	1.37928e-13	23.3526	13.794	12.8603
319939	Tns3	1.36795	2.06376	4.79015	0.000236503	0.000336435	0.00399644	3.62616	3.4731
54130	Actr1a	1.36777	7.92889	33.7745	1.33285e-15	1.63512e-14	25.896	14.8752	13.7865
70804	Pgrmc2	1.36741	6.94673	28.741	1.45902e-14	1.26383e-13	23.473	13.8359	12.8983
209416	Gpkow	1.36729	6.59773	24.5056	1.53158e-13	9.89529e-13	21.0288	12.8149	12.0046
50997	Mpp2	1.36675	-0.376018	3.09454	0.00737779	0.00917983	-2.77027	2.13207	2.03717
78611	Btbd19	1.36498	4.35228	14.1346	4.30003e-10	1.27686e-09	13.1285	9.36653	8.89386
11432	Acp2	1.3628	3.18683	11.1922	1.0789e-08	2.55687e-08	10.0475	7.96702	7.59229
791260	Tomt	1.36265	2.42579	9.61323	8.15713e-08	1.70285e-07	8.10084	7.08846	6.76882
100689703	9330133O14Rik	1.36216	3.74026	12.2671	3.08725e-09	7.95787e-09	11.2379	8.51043	8.0992
11781	Ap4m1	1.36188	4.76407	15.2221	1.51008e-10	4.89655e-10	14.1132	9.821	9.31011
347722	Agap1	1.36132	-0.738084	3.48573	0.00330624	0.00425089	-2.00361	2.48067	2.37152
225994	Nmrk1	1.36118	2.21342	9.56234	8.74219e-08	1.8163e-07	8.12107	7.05838	6.74081
328186	Gm10336	1.36098	3.70749	11.1461	1.14082e-08	2.69578e-08	9.86362	7.94278	7.56931
100503435	AW124847	1.36055	1.45615	4.64266	0.000316435	0.000443844	-0.108639	3.49972	3.35277
319960	4930513N10Rik	1.35948	2.59498	8.12399	6.9739e-07	1.30144e-06	5.88648	6.15652	5.88558
109229	Fam118b	1.35946	5.20322	21.7524	8.78425e-13	4.62705e-12	19.4526	12.0563	11.3347
14686	Gnat2	1.35908	1.03742	5.34953	8.02366e-05	0.000119345	1.41945	4.09563	3.9232
320916	Wscd2	1.35904	-0.273634	4.12589	0.000892607	0.00120555	-0.767186	3.04934	2.91881
66967	Edem3	1.358	6.56231	20.6267	1.90681e-12	9.26219e-12	18.3626	11.7197	11.0333
100505050	NA	1.35777	4.85823	18.1596	1.20873e-11	4.89051e-11	16.755	10.9177	10.3106
277360	Prex1	1.35747	6.65892	24.3546	1.67727e-13	1.0707e-12	20.9387	12.7754	11.9703
16159	Il12a	1.35728	1.87504	8.83066	2.44109e-07	4.8203e-07	7.09625	6.61242	6.31693
19244	Ptp4a2	1.35635	8.45703	29.974	7.83458e-15	7.41678e-14	24.0043	14.106	13.1298
230696	AU022252	1.35569	4.1791	16.0117	7.35596e-11	2.54298e-10	15.0403	10.1334	9.59466
21750	Terf2	1.35531	6.12776	29.5086	9.87789e-15	9.02289e-14	23.9779	14.0053	13.0447
195046	Nlrp1a	1.35511	1.04314	5.31858	8.50942e-05	0.000126232	1.32652	4.0701	3.89883
75870	Tcam1	1.35494	0.0374428	4.43886	0.00047493	0.000656443	-0.206185	3.32337	3.1828
93716	Pcdhga8	1.35461	0.165343	3.58338	0.00270528	0.0035066	-1.91214	2.56779	2.45511
381549	Zfp69	1.35337	1.14795	6.30936	1.38102e-05	2.22722e-05	3.12379	4.8598	4.65224
67739	Slc48a1	1.35283	5.92585	25.3151	9.496e-14	6.52503e-13	21.6521	13.0225	12.1854
106200	Txndc11	1.35244	5.92667	23.4439	2.93503e-13	1.758e-12	20.4745	12.5324	11.755
228026	Pdk1	1.35227	6.04217	28.733	1.46505e-14	1.2671e-13	23.5567	13.8341	12.8972
[truncated: 10,232 more rows]
