# Supplementary material for: UPF1 plays critical roles in early B cell development
Source: Nat Commun. 2024 Jul 9;15:5765. doi: 10.1038/s41467-024-50032-6 (PMC11233602; doi:10.1038/s41467-024-50032-6)
Supplement: Supplementary file 8 — Source data [file 41467_2024_50032_MOESM8_ESM.xlsx]

## Sheet: Figure 1b
Figure 1b	Expression of UPF1 in B cell progenitors
	anti-UPF1
	anti-UPF1
	anti-pUPF1
	anti-ACTIN

## Sheet: Figure 1c
Figure 1c	Relative Upf1 mRNA expression (qPCR)
	PreProB	1
		0.650979
		0.532162
	ProB	0.850027
		0.337564
		0.350047
	eLPreB	0.772727
		0.456534
	lLPreB	0.425858
		0.691793
		0.375577
	sPreB	0.537828
		0.893868
		0.567377
	ImmB	0.943223
		0.347004
		0.506899
	RecB	0.451092
		0.853104
		0.752517

## Sheet: Figure 1e
Figure 1e	Number of splenocytes
		Upf1Flox/Flox Mb1+/+	Upf1Flox/+ Mb1Cre/+	Upf1Flox/Flox Mb1Cre/+
		48500000	60700000	11000000
		75000000	54800000	8000000
		48400000	62600000	6900000
		52500000	46700000	8700000
		76900000	60000000	17500000
		73400000	70000000	24400000

## Sheet: Figure 1g
Figure 1g	Number of B cells (CD19+, B220+) in the spleen
		Upf1Flox/Flox Mb1+/+	Upf1Flox/+ Mb1Cre/+	Upf1Flox/Flox Mb1Cre/+
		1.94536e+07	1.11641e+07	6371.32
		1.70666e+07	1.0345e+07	42966.2
		2.96327e+07	2.24179e+07	7177.34
		2.39428e+07	1.84406e+07	6765.83
			2.36152e+07	66942.3
			1.74017e+07	97313

## Sheet: Figure 1h
Figure 1h	Expression of UPF1 in Pro- or eLPre-B cells
	anti-UPF1
	anti-ACTIN

## Sheet: Figure 1j
Figure 1j	Number of each population in the bone marrow
		Ctrl	cKO
	Pro-B	446511	297246
		408093	221654
		174996	253633
		129119	150234
		225886	167883
		319034	169808
		482879	183577
		338965	273330
	eLPre-B	578990	378140
		388033	237883
		798561	508850
		445782	454661
		933800	390755
		603998	407593
		338418	437366
		407464	638085
	lLPre-B	557039	16471.9
		502415	27500.3
		275955	16955.5
		278868	15829.6
		411573	9822.7
		582888	27237.7
		423841	24094.9
		767749	38392.6
	sPre-B	4.70019e+06	53850.4
		5.01124e+06	57185.7
		2.59362e+06	95304.6
		2.60527e+06	68008.5
		3.61465e+06	48620.1
		4.12856e+06	82452.4
		3.04166e+06	88009.5
		4.5371e+06	126922
	Imm-B	1.70582e+06	26232.8
		2.12471e+06	24875.5
		1.41511e+06	45264
		1.59519e+06	27333.1
		1.90104e+06	24282.5
		1.12387e+06	29819.7
		1.01762e+06	17977.3
		1.00488e+06	43128.8
	Rec-B	1.66613e+06	12321.5
		2.17067e+06	13908.9
		1.72689e+06	22865.3
		1.78405e+06	11226.1
		1.79044e+06	12590.9
		2.04177e+06	50190.9
		2.74744e+06	19152.3
		1.37861e+06	67100.6

## Sheet: Figure 2b
Figure 2b	Normalized enrichment score of GSEA using hallmark gene sets.
		Gene sets	Normalized enrichment score	adj. P value
		INTERFERON_ALPHA_RESPONSE	2.35557	0
		INTERFERON_GAMMA_RESPONSE	2.16996	0
		IL2_STAT5_SIGNALING	1.79439	0.00219865
		INFLAMMATORY_RESPONSE	1.76446	0.00412312
		IL6_JAK_STAT3_SIGNALING	1.75766	0.00380378
		TNFA_SIGNALING_VIA_NFKB	1.49114	0.0626503
		NOTCH_SIGNALING	1.47718	0.06455
		EPITHELIAL_MESENCHYMAL_TRANSITION	1.4523	0.0718286
		KRAS_SIGNALING_DN	1.41714	0.0934251
		CHOLESTEROL_HOMEOSTASIS	1.38129	0.118938
		APOPTOSIS	1.36511	0.124878
		UV_RESPONSE_DN	1.30875	0.188408
		HEDGEHOG_SIGNALING	1.28135	0.215806
		XENOBIOTIC_METABOLISM	1.27805	0.205211
		MYOGENESIS	1.27608	0.194847
		APICAL_JUNCTION	1.25537	0.214868
		ANGIOGENESIS	1.24128	0.224258
		ALLOGRAFT_REJECTION	1.20088	0.283639
		UNFOLDED_PROTEIN_RESPONSE	1.1744	0.323643
		COMPLEMENT	1.14021	0.379886
		PEROXISOME	1.12331	0.399995
		ESTROGEN_RESPONSE_LATE	1.09257	0.45406
		MTORC1_SIGNALING	1.07147	0.483038
		BILE_ACID_METABOLISM	1.06268	0.483636
		HYPOXIA	1.04802	0.498815
		KRAS_SIGNALING_UP	1.01315	0.562756
		COAGULATION	1.00854	0.553483
		ESTROGEN_RESPONSE_EARLY	1.00724	0.536349
		P53_PATHWAY	0.994121	0.546698
		REACTIVE_OXIGEN_SPECIES_PATHWAY	0.862173	0.815108
		TGF_BETA_SIGNALING	0.812187	0.882781
		SPERMATOGENESIS	0.718924	0.973762
		APICAL_SURFACE	0.692962	0.963075
		WNT_BETA_CATENIN_SIGNALING	-0.65488	0.985723
		MITOTIC_SPINDLE	-0.735098	1
		MYC_TARGETS_V2	-0.929849	0.727874
		ANDROGEN_RESPONSE	-1.0066	0.538697
		PROTEIN_SECRETION	-1.0182	0.546858
		PI3K_AKT_MTOR_SIGNALING	-1.034	0.542357
		ADIPOGENESIS	-1.03924	0.573739
		GLYCOLYSIS	-1.10367	0.425342
		FATTY_ACID_METABOLISM	-1.23529	0.183944
		UV_RESPONSE_UP	-1.27025	0.160078
		DNA_REPAIR	-1.53133	0.0261709
		HEME_METABOLISM	-1.62981	0.0147055
		G2M_CHECKPOINT	-1.8811	0.00084529
		MYC_TARGETS_V1	-2.46042	0
		OXIDATIVE_PHOSPHORYLATION	-2.70666	0
		E2F_TARGETS	-2.73201	0

## Sheet: Figure 3e
Figure 3e	RT-qPCR (early LPre-B cell)
		Gas5
		Upf1 Ctrl, Ifnra1+/-	Upf1 cKO, Ifnra1+/-	Upf1 Ctrl, Ifnra1-/-	Upf1 cKO, Ifnra1-/-
		1	23.0954	1.31103	16.6884
		1.00089	22.8805	1.03269	22.1946
		1.87596	19.1904	1.26933	26.947
		Mx1
		Upf1 Ctrl, Ifnra1+/-	Upf1 cKO, Ifnra1+/-	Upf1 Ctrl, Ifnra1-/-	Upf1 cKO, Ifnra1-/-
		1	15.1619	0.295089	1.45027
		2.38173	60.3848	Not detected	1.15849
		0.394639	24.5565	Not detected	0.882117
		Mx2
		Upf1 Ctrl, Ifnra1+/-	Upf1 cKO, Ifnra1+/-	Upf1 Ctrl, Ifnra1-/-	Upf1 cKO, Ifnra1-/-
		1	49.434	Not detected	1.9086
		1.40176	166.857	0.431295	2.87742
		2.63883	58.3947	Not detected	3.58194

## Sheet: Figure 4a
Figure 4a	Normarised count (RNA-sec/ early Lpre-B cell)
		Ctrl			Upf1 cKO
		Ctrl1	Ctrl2	Ctrl3	Upf1-cKO1	Upf1-cKO2	Upf1-cKO3
	Ighv5-2	805.131	811.802	906.618	1035.65	1021.59	1316.14
	Ighv2-2	1138.29	2379.42	2094.6	634.751	1482.95	1082.16
	Ighv5-4	1860.13	1427.65	1844.5	300.671	362.498	614.197
	Ighv2-3	416.447	979.761	531.466	233.856	362.498	438.712
	Ighv5-6	2637.5	3275.2	1719.45	1904.25	164.772	1082.16
	Ighv5-9	638.552	923.775	781.568	33.4079	32.9544	29.2475
	Ighv5-12	1415.92	2603.36	2407.23	367.487	692.042	321.722
	Ighv2-6	416.447	475.884	406.415	367.487	164.772	321.722
	Ighv5-9-1	1471.45	1315.68	1344.3	33.4079	428.407	204.732
	Ighv2-9-1	805.131	587.857	719.042	33.4079	98.8631	87.7424
	Ighv5-15	416.447	1035.75	1219.25	33.4079	98.8631	263.227
	Ighv5-16	1415.92	2267.45	1656.92	100.224	32.9544	87.7424
	Ighv5-17	3303.81	4170.98	4095.41	33.4079	164.772	87.7424
	Ighv14-1	471.973	979.761	468.941	33.4079	32.9544	29.2475
	Ighv4-1	1971.18	2211.46	1781.97	33.4079	164.772	87.7424
	Ighv3-1	1582.5	1147.72	1594.4	33.4079	164.772	29.2475
	Ighv14-2	3192.76	3275.2	1969.55	1703.81	757.95	731.187
	Ighv14-3	1971.18	2379.42	3032.48	33.4079	230.681	29.2475
	Ighv9-1	360.921	419.898	1344.3	33.4079	32.9544	29.2475
	Ighv9-3	3859.07	4170.98	5533.5	33.4079	98.8631	87.7424
	Ighv14-4	1804.6	2771.32	2469.75	100.224	164.772	87.7424
	Ighv3-6	3248.29	2939.28	2282.18	33.4079	32.9544	29.2475
	Ighv3-8	2026.71	2379.42	1844.5	367.487	32.9544	29.2475
	Ighv13-2	1360.39	1427.65	1656.92	33.4079	98.8631	87.7424
	Ighv12-3	638.552	1707.58	1156.72	33.4079	32.9544	29.2475
	Ighv6-3	1860.13	2547.38	2469.75	1035.65	1482.95	497.207
	Ighv6-6	1971.18	1483.64	1406.82	768.383	889.768	1023.66
	Ighv8-2	194.342	83.9795	719.042	1236.09	889.768	497.207
	Ighv10-1	3581.44	4898.8	4720.67	1369.73	1482.95	1433.13
	Ighv1-4	694.078	531.87	343.89	367.487	32.9544	204.732
	Ighv1-5	1693.55	699.829	1094.19	567.935	164.772	29.2475
	Ighv10-3	4136.71	3219.21	4095.41	1169.28	1219.31	965.166
	Ighv1-7	527.499	1203.71	531.466	768.383	98.8631	146.237
	Ighv15-2	583.026	923.775	1594.4	167.04	164.772	146.237
	Ighv1-9	3803.55	3443.16	2594.8	300.671	32.9544	29.2475
	Ighv1-12	527.499	811.802	656.517	233.856	32.9544	380.217
	Ighv1-15	1804.6	1539.62	1406.82	33.4079	230.681	29.2475
	Ighv1-18	2470.92	2099.49	1781.97	33.4079	494.315	146.237
	Ighv1-19	2304.34	3219.21	2344.7	33.4079	32.9544	29.2475
	Ighv1-22	1749.08	3051.26	1469.35	33.4079	32.9544	29.2475
	Ighv1-23	416.447	307.925	281.364	2037.88	2207.94	2369.04
	Ighv1-26	3081.71	4226.97	4157.94	100.224	494.315	204.732
	Ighv1-39	2026.71	1595.61	1219.25	33.4079	32.9544	29.2475
	Ighv1-42	1138.29	867.788	719.042	233.856	32.9544	29.2475
	Ighv1-47	860.657	363.911	468.941	33.4079	32.9544	29.2475
	Ighv1-50	471.973	867.788	406.415	33.4079	32.9544	29.2475
	Ighv1-53	471.973	1091.73	906.618	33.4079	98.8631	204.732
	Ighv8-6	27.7631	83.9795	156.314	434.303	560.224	555.702
	Ighv1-54	916.183	1371.67	906.618	33.4079	32.9544	146.237
	Ighv1-55	971.709	979.761	593.991	33.4079	560.224	146.237
	Ighv8-8	2082.23	3723.09	4345.52	33.4079	164.772	29.2475
	Ighv1-58	971.709	475.884	406.415	167.04	296.589	321.722
	Ighv1-63	860.657	475.884	406.415	167.04	32.9544	29.2475
	Ighv1-64	4247.76	3387.17	4220.46	167.04	164.772	87.7424
	Ighv1-66	805.131	531.87	906.618	33.4079	164.772	29.2475
	Ighv1-67	527.499	363.911	593.991	33.4079	32.9544	29.2475
	Ighv1-69	1304.87	587.857	593.991	300.671	98.8631	321.722
	Ighv8-12	1971.18	1091.73	1531.87	501.119	626.133	263.227
	Ighv1-72	583.026	363.911	468.941	33.4079	32.9544	204.732
	Ighv1-74	1471.45	1259.69	781.568	233.856	98.8631	321.722
	Ighv1-75	2193.29	3387.17	3282.58	167.04	32.9544	146.237
	Ighv1-76	3248.29	3275.2	2907.43	33.4079	32.9544	87.7424
	Ighv1-78	1249.34	1203.71	1031.67	100.224	296.589	146.237
	Ighv1-80	2193.29	1427.65	1969.55	167.04	98.8631	263.227
	Ighv1-81	3137.23	2379.42	2719.85	100.224	32.9544	29.2475
	Ighv1-82	3525.92	3555.13	4157.94	167.04	362.498	146.237
	Ighv1-85	1638.02	1315.68	1094.19	167.04	32.9544	29.2475

## Sheet: Figure 4b
Figure 4b	Normarised count (RNA-sec/ early Lpre-B cell)
			Ctrl			Upf1 cKO
			Ctrl1	Ctrl2	Ctrl3	Upf1-cKO1	Upf1-cKO2	Upf1-cKO3
		Ighm	861629	845590	853753	832559	842083	837326

[truncated: 13 more sheets: Figure 4c, Figure 4d, Figure 4f, Figure 4h, i, Figure 5c, Figure 6a, Figure 6b, SFig. 1d, SFig 4c, SFig 5b, SFig 5d, SFig 7a, Sheet1]
